# Supplementary material for: Improving membrane protein expression and function using genomic edits
Source: Sci Rep. 2017 Oct 12;7:13030. doi: 10.1038/s41598-017-12901-7 (PMC5638813; doi:10.1038/s41598-017-12901-7)
Supplement: Supplementary file 2 — Table S1 [file 41598_2017_12901_MOESM2_ESM.xlsx]

## Sheet: All log2 fitness
Table S1a. All log2 fitness values.
		TnLib/:	cyoB-GFP	cyoB-GFP	cyoB-GFP	cyoB-GFP	cyoB-GFP	cyoB-GFP	cyoB-GFP	cyoB-GFP	cyoB-GFP	cyoB-GFP	cydB-GFP	cydB-GFP	cydB-GFP	gstA-GFP	gstA-GFP	lepI-GFP	lepI-GFP	lepI-GFP	cyoB-GFP	cyoB-GFP	cyoB-GFP	cyoB-GFP	cyoB-GFP	cydB-GFP	cydB-GFP	cydB-GFP	gstA-GFP	gstA-GFP	lepI-GFP	lepI-GFP	lepI-GFP	mdlB-GFP	mdlB-GFP	mdlB-GFP	mdlB-GFP	mdlB-GFP	yidC-GFP	yidC-GFP	cyoB-GFP	cyoB-GFP	cyoB-GFP	cydB-GFP	cydB-GFP	cydB-GFP	mdlB-GFP	mdlB-GFP	mdlB-GFP
		IPTG (µM):	50	50	200	200	200	50	50	200	200	200	100	100	100	400	400	100	100	100	50	50	200	200	200	100	100	100	400	400	100	100	100	100	100	200	200	200	200	200	200	200	200	100	100	100	100	100	200
		Sort Gate:	Low GFP	High GFP	No GFP	Low GFP	High GFP	Low GFP	High GFP	No GFP	Low GFP	High GFP	No GFP	Low GFP	High GFP	Low GFP	High GFP	No GFP	Low GFP	High GFP	Low GFP	High GFP	No GFP	Low GFP	High GFP	No GFP	Low GFP	High GFP	Low GFP	High GFP	No GFP	Low GFP	High GFP	Low GFP	High GFP	No GFP	Low GFP	High GFP	Low GFP	High GFP	No GFP	Low GFP	High GFP	No GFP	Low GFP	High GFP	High GFP	High GFP	No GFP
		MiSeqRun:	A	A	A	A	A	B	B	B	B	B	B	B	B	B	B	B	B	B	C	C	C	C	C	C	C	C	C	C	C	C	C	D	D	D	D	D	D	D	D	D	D	D	D	D	E	E	E
		Notes:
locusId	sysName	desc	Cyo_50_Low_rep1	Cyo_50_High_rep1	Cyo_200_No_rep1	Cyo_200_Low_rep1	Cyo_200_High_rep1	Cyo_50_Low_rep2	Cyo_50_High_rep2	Cyo_200_No_rep2	Cyo_200_Low_rep2	Cyo_200_High_rep2	Cyd_100_No_rep1	Cyd_100_Low_rep1	Cyd_100_High_rep1	Gst_400_Low_rep1	Gst_400_High_rep1	Lep_100_No_rep1	Lep_100_Low_rep1	Lep_100_High_rep1	Cyo_50_Low_rep3	Cyo_50_High_rep3	Cyo_200_No_rep3	Cyo_200_Low_rep3	Cyo_200_High_rep3	Cyd_100_No_rep2	Cyd_100_Low_rep2	Cyd_100_High_rep2	Gst_400_Low_rep2	Gst_400_High_rep2	Lep_100_No_rep2	Lep_100_Low_rep2	Lep_100_High_rep2	Mdl_100_Low_rep3	Mdl_100_High_rep2	Mdl_200_No_rep1	Mdl_200_Low_rep1	Mdl_200_High_rep1	Yid_200_Low_rep1	Yid_200_High_rep1	Cyo_200_No_rep4	Cyo_200_Low_rep4	Cyo_200_High_rep4	Cyd_100_No_rep3	Cyd_100_Low_rep3	Cyd_100_High_rep3	Mdl_100_High_rep3	Mdl_100_Low_rep1	Mdl_200_No_rep2
14147	b0002	bifunctional aspartokinase I/homeserine dehydrogenase I (NCBI)	-3.321	-4.562	1.027	0.551	-5.403	-2.44478	-4.02329	0.0156068	0.0416632	-4.81989	0.821722	-0.747747	-5.04926	0.00857477	0.00385888	1.68842	1.21471	-4.24472	-1.3063	-3.21908	0.0338563	-0.423498	-4.43367	-0.700932	-1.00312	-4.2782	0.00234299	0.0685715	2.31662	0.430621	-4.03738	-4.43463	-5.22019	0.938376	-0.666625	-5.00009	-0.607808	-4.35464	-2.07194	-0.141828	-4.72769	-0.136792	-0.965407	-4.94732	-0.924325	-5.46673	2.1458
14148	b0003	homoserine kinase (NCBI)	-2.811	-3.272	-0.794	0.383	-4.962	-0.518883	-2.36544	-0.445175	-0.382687	-4.40471	-0.881125	-1.20395	-3.17021	-0.197877	-0.4831	1.06649	0.771387	-4.44613	-0.886188	-2.01643	-0.436311	0.0980265	-4.72335	-0.137886	-0.733393	-3.44246	-0.462731	-0.398851	-0.798648	1.09012	-3.43767	-4.23136	-5.87142	-0.515284	-1.2685	-5.70359	-1.27065	-4.79064	-3.26433	0.00122453	-4.50323	0.334616	-0.87823	-4.33241	-1.45202	-5.97997	-0.451093
14149	b0004	threonine synthase (NCBI)	0.283	-4.618	0.056	-0.699	-5.234	-2.15246	-3.73351	0.27008	-0.370878	-4.83957	2.50769	-0.729096	-4.76695	0.299327	0.295593	1.54998	0.240969	-4.19943	-1.03439	-2.9376	0.314678	-0.763029	-4.15478	1.28639	-0.902056	-4.05192	0.280007	0.347684	1.39629	0.653262	-3.75681	-4.72877	-4.85299	0.271287	-0.688433	-4.90459	-2.83136	-4.42796	-1.9319	-0.23091	-4.66852	0.153735	-0.788455	-4.80901	-0.55604	-4.96196	2.53724
14150	b0005	hypothetical protein (NCBI)	-3.634	-0.803	2.858	-1.943	0.455	-2.74277	-0.940608	-0.384087	-1.17259	0.672975	-0.689039	-2.54318	-0.270612	5.43707	-0.291946	3.86632	-3.25169	0.240401	0.571263	-1.40631	-0.249279	-2.98146	0.65572	2.19377	0.134225	0.117325	5.05775	4.05	3.93332	-2.80463	0.727362	-0.658197	-0.447755	-0.32315	0.621087	0.711404	0.42613	0.822972	0.0307773	-1.54236	0.889272	-0.431988	-0.455251	-0.466694	-0.477164	0.0647325	-0.258773
14151	b0006	hypothetical protein (NCBI)	-0.142	0.011	0.125	-0.645	-0.756	-0.10249	0.169817	0.0338641	-1.07612	-0.940391	3.26898	0.0930264	0.0570308	-0.0194281	2.55495	1.6015	-0.327147	-0.12017	-0.273352	-0.296042	0.17826	-0.859457	-0.465626	2.20549	-0.0411687	-0.143812	-0.0187118	1.36596	0.747259	0.105583	-0.221032	-0.22282	-0.214884	0.0131888	-0.437083	-0.29541	-0.0589281	0.0796135	-2.80057	-0.736214	-0.591178	2.00278	0.0356597	0.0455173	1.1918	-0.367571	2.59228
14152	b0007	predicted transporter (NCBI)	0.406	-0.464	1.122	0.651	-1.765	0.0500039	0.274042	0.99774	0.130077	-1.42788	2.20376	-0.19117	0.151071	-0.208226	-0.0153552	3.43264	0.555167	-1.11725	0.708189	0.0849559	1.93204	0.320353	-1.64687	2.87702	0.0426463	0.206719	-0.202823	-0.137859	1.64964	0.765436	-1.19628	0.20767	-0.695458	1.15616	-0.383881	-1.30107	-0.258718	-1.76388	-0.750052	0.130104	-1.72821	1.66194	0.138273	-0.285703	0.500566	-0.775862	0.981042
14153	b0008	transaldolase B (NCBI)	-0.026	0.48	1.856	-0.869	-0.115	-1.55524	0.963082	1.7512	-0.311697	0.0848964	-0.294634	-1.07253	-1.95457	-0.227439	-0.232942	0.679243	-0.501207	-1.49498	-0.310226	0.735349	1.7749	-0.343203	-0.0556786	0.718223	-0.876597	-2.12025	-0.012894	-0.157909	-0.557014	-1.43298	-1.47357	-2.25484	-1.14416	-0.263022	-1.7348	-2.07327	-1.72727	-0.927157	0.321215	-0.871495	0.168195	1.65995	-0.975989	-2.19804	0.125286	-1.21365	-0.0101701
14154	b0009	molybdenum cofactor biosynthesis protein (NCBI)	-1.838	0.102	2.393	-0.576	0.558	-1.79774	0.694158	2.1627	-0.215067	0.464552	-0.349538	-0.487005	-0.219865	-0.176803	-0.182637	1.64579	-1.45666	0.121338	-0.584734	-0.0158327	2.47804	-0.448673	0.80634	0.746036	-0.475238	-0.375938	-0.168487	-0.103839	3.06504	-1.26163	-0.262994	-0.698644	-0.414234	-0.0984432	-0.112577	-1.21057	0.176307	0.400626	-0.24588	-0.197442	0.918856	2.0546	-0.690035	-0.581661	1.54958	-0.803497	-0.149488
14155	b0010	conserved inner membrane protein associated with acetate transport (NCBI)	-0.526	0.049	0.786	-0.119	0.657	1.27914	-0.867506	0.594072	-0.471419	0.595317	0.290607	-1.33154	0.145514	0.684351	0.682904	0.331325	-0.324567	0.577744	-0.0692891	-0.241345	0.677361	-0.275091	0.789035	-0.0585703	-1.47959	-0.0881048	0.635858	0.706656	0.311109	-0.95674	0.410717	-0.0753057	0.208916	0.666203	1.08555	0.713818	0.0107534	0.442335	0.847327	-0.340802	0.919062	0.538751	-2.01896	-0.104633	0.223024	0.762563	3.3898
14156	b0011	hypothetical protein (NCBI)	-3.212	0.331	2.721	0.646	0.818	-2.1631	0.739737	0.0138042	-0.217111	0.898988	-0.108566	-0.161801	-0.230945	0.221704	0.10468	2.18223	-1.97593	0.777026	-0.47389	0.0553337	0.128624	0.27974	0.674781	0.935975	-0.127377	0.113159	4.29992	0.162418	3.83969	0.919901	0.570268	-0.508356	-0.0313533	2.8266	0.148626	0.00381685	0.898432	1.04732	-1.88583	-1.20988	1.00335	1.35415	0.00745214	0.0981474	0.402951	0.112572	0.308665
14158	b0013	hypothetical protein (NCBI)	-1.128	0.145	3.034	-0.1	-2.381	-0.20262	0.670692	0.240032	0.482003	-1.47945	2.61116	-0.75069	-1.11514	0.517013	3.89196	-0.100463	0.282425	-1.8297	0.434913	-0.172949	0.273757	0.251981	-1.98215	-0.46164	-0.839222	-0.82965	0.238911	0.554434	-0.0907586	0.598518	-2.64129	-0.745714	-0.881915	0.409859	-2.60995	-2.65854	-1.64646	-4.08347	-2.51351	-1.33669	-1.82486	0.113467	0.483983	-0.791827	-0.450122	-1.0166	0.297322
14160	b0015	chaperone Hsp40, co-chaperone with DnaK (NCBI)	-3.289	-0.208	-0.189	-1.348	-3.88	-2.41301	-0.932427	-0.0547817	-1.35092	-3.74573	-0.359371	-2.50898	-2.12289	0.0412513	0.0365227	-0.32154	-1.84579	-2.84893	-1.66201	0.597062	0.0667495	-1.36485	-3.29957	-0.66854	-2.70572	-2.66726	0.0353308	0.101515	0.971934	-2.1809	-3.14916	-4.54593	-4.00659	0.00896865	-4.51897	-3.67776	-3.34769	-1.62595	-2.73757	-2.8988	-3.91398	-0.10457	-3.20269	-2.44327	0.540556	-4.13526	0.0740983
14164	b0019	pH-dependent sodium/proton antiporter (NCBI)	-0.261	-1.259	0.395	-2.518	-0.076	-0.732453	-1.08509	0.606038	-1.37334	-0.0263745	0.206516	-1.38197	1.2347	0.601243	0.599242	1.61364	-1.69016	0.100967	-0.9876	-0.750067	0.599547	-1.38051	0.267845	-0.136145	-1.5359	1.16535	0.559622	0.629701	0.233709	-1.42626	-0.0580963	-4.02183	-3.00865	0.580679	-2.94369	-3.97523	-1.88324	-0.246151	-1.16349	-1.6363	-0.1817	0.455728	-2.07184	0.843813	-0.055834	-2.78436	0.647674
14165	b0020	DNA-binding transcriptional activator (NCBI)	-0.905	0.456	-0.183	-0.67	0.501	-0.38296	0.17498	0.90794	-0.163302	0.675297	0.728236	-0.461631	1.22988	1.87759	3.19397	2.22831	-1.92602	0.950492	-2.12609	0.368884	1.91037	-1.16965	0.603279	1.34096	-1.05118	1.33589	-0.080576	2.3681	2.2053	-0.654239	0.579252	-0.355252	0.979419	3.38457	-0.357657	0.607124	0.264086	0.475155	-1.22892	-0.373542	0.598309	1.76689	-0.797405	1.06701	0.461244	0.831385	2.94873
14173	b0028	FKBP-type peptidyl-prolyl cis-trans isomerase (rotamase) (NCBI)	1.67	0.63	-0.147	0.789	0.723	2.23852	1.29693	-0.876267	0.150748	0.518736	-1.17171	-0.288688	0.563689	-1.0357	-1.04389	-1.40868	-0.733359	0.500275	1.73757	1.37787	-0.975235	1.44082	0.396903	-1.29224	-1.33736	0.501102	-0.995529	-0.934451	-1.33598	0.33766	0.680171	0.194373	-0.125881	-1.08278	0.853311	-0.0251804	0.297354	0.595779	-0.313129	-0.34984	0.226804	-1.18111	-2.44244	0.380779	2.65481	-0.290906	-1.01999
14175	b0030	ribonucleoside hydrolase 3 (NCBI)	-1.645	0.012	-0.09	-0.435	-0.091	-2.5973	0.0128711	-0.239712	-0.448336	-0.373184	1.92548	-0.336307	-0.106018	-0.142635	2.69108	-0.507153	-1.60462	-0.242388	-2.05666	0.396851	-0.111159	-0.977763	-0.131587	1.34109	-0.500236	-0.141657	2.07529	-0.0753729	1.85388	-0.10742	-0.363964	-0.385184	-0.418516	2.81163	-0.535492	-0.628219	-0.369216	-0.227444	-0.428987	-0.874155	-0.257469	-0.288033	-0.479262	-0.0550964	1.07136	0.00801742	2.7267
14177	b0032	carbamoyl-phosphate synthase small subunit (NCBI)	-3.021	-0.073	0.317	0.411	-0.233	0.15853	0.443862	-0.304047	0.237885	-0.467989	3.42134	-1.52207	-0.161145	-0.206492	-0.212089	-0.571832	0.31581	-0.731208	-2.24769	0.00362018	-0.172303	0.0137593	-0.409742	1.88382	-1.44932	-0.0839881	-0.200987	3.11071	-0.535219	0.313432	-1.17718	-0.493556	-0.340461	-0.242503	0.104593	-0.587834	0.0588429	-0.390909	-0.614242	-0.61981	-0.507917	0.191511	-0.320735	0.00321654	-0.820729	-0.228334	-0.177966
14178	b0033	carbamoyl-phosphate synthase large subunit (NCBI)	-1.017	-0.136	0.533	-0.617	-0.365	-0.731831	-0.470015	1.56992	-0.733059	-0.334357	2.5533	-0.917533	0.212105	1.09814	-0.0202288	-0.469418	-0.0654687	-0.0301235	-0.42087	-0.943365	3.33359	-0.833873	-0.584665	-0.0712873	-0.623002	-0.24611	-0.13164	-0.0669383	1.57793	-0.188254	-0.0707082	-0.0715973	-0.0767401	1.03892	-0.194937	-0.471399	-1.08245	-0.298845	0.23347	-1.27233	-0.618015	1.13138	-0.600233	-0.265466	0.00190999	-0.0692134	-0.042427
14180	b0034	transcriptional regulator of cai operon (VIMSS)	0.269	0.328	0.801	0.888	-2.769	0.167937	0.00617784	0.895456	0.855004	-2.39173	1.23467	0.788226	-1.94098	-0.0286189	0.764666	1.32952	0.504821	-3.8802	0.258957	0.410675	0.00235291	1.01822	-2.81039	1.1184	0.884661	-1.71743	1.07627	0.0379919	1.86658	0.634698	-3.69621	-1.29212	-1.61833	-0.0634531	-1.70983	-2.37109	-2.15901	-4.03338	-0.570333	0.326744	-2.8321	2.3524	0.3923	-1.93486	-0.77949	-1.97356	0.852243
14181	b0035	possible synthesis of cofactor for carnitine racemase and dehydratase (VIMSS)	-3.001	-0.236	4.059	0.861	0.862	-1.04329	-0.746863	0.362386	0.747453	0.502439	3.77557	0.633472	-0.606749	0.313839	0.455292	-0.045905	0.168889	0.361484	0.0915407	-0.978763	2.57563	0.98998	0.73369	2.44348	0.419898	-0.372705	0.294096	0.361822	0.141915	-0.112141	0.552912	-0.0210104	-0.325726	0.285929	-0.700074	-0.0438967	-0.481152	0.194507	-1.06749	-0.297075	0.32491	0.680427	-0.0330198	-0.431992	0.228073	-0.0907667	2.45675
14182	b0036	crotonobetainyl CoA hydratase (RefSeq)	-0.618	-0.158	1.043	0.607	-2.316	-1.45942	-0.31402	2.53799	1.16244	-2.79496	1.01748	0.535712	-1.52937	0.288017	0.0384448	1.45628	1.20259	-2.58636	-0.461627	-0.0474068	1.26775	0.211256	-2.99459	0.544214	1.16701	-1.7525	0.0415613	0.107355	1.35802	-0.01969	-2.51841	-1.22116	-1.56731	0.00971915	-0.333631	-2.36937	-1.46834	-2.56432	-2.33324	0.184728	-2.78324	0.209429	-0.302125	-2.19552	0.967636	-2.06482	0.074597
14183	b0037	predicted crotonobetaine CoA ligase:carnitine CoA ligase (RefSeq)	-0.227	-0.421	0.62	-0.458	-0.041	-0.670344	-0.314994	0.444256	-1.16844	-0.0297365	0.139276	-0.54736	-0.0572286	-0.230178	1.76161	1.75513	-0.65973	0.199075	-1.28656	-0.29449	0.78047	-1.01148	-0.208765	0.330719	-0.040791	-0.27256	-0.26791	1.88746	0.33197	-0.419635	-0.104032	-0.217226	0.0452176	-0.271503	-0.17088	-0.31355	-0.589231	-0.382199	-0.325992	-0.759282	-0.093186	2.77621	-0.18821	-0.282488	1.14397	-0.0200775	1.64395
14184	b0038	crotonobetainyl-CoA:carnitineCoA-transferase (NCBI)	-0.434	0.145	1.589	-0.236	-0.508	-1.68524	-0.179221	-0.78377	-0.245386	-0.318575	2.04421	0.126366	0.231156	-0.797027	1.50989	0.251584	-0.125369	-0.187112	-0.133465	-0.0398498	-0.789199	-0.293841	-0.181706	1.96288	-0.0794075	0.00949665	2.17111	0.579481	1.86723	0.497984	-0.366307	-0.14135	-0.21525	0.181774	-0.109206	-0.305764	-0.242598	-0.311253	-1.01891	-0.419217	-0.303319	0.637404	-0.046765	-0.116376	0.316562	-0.279186	3.01935
14185	b0039	crotonobetaine reductase subunit II, FAD-binding (NCBI)	-1.893	-0.506	1.71	-0.114	-0.326	0.447242	-0.736128	-0.372576	-0.0603732	-0.408597	-0.822875	-0.601149	-0.676404	-0.418836	3.53843	-0.786516	-0.66254	0.41119	-0.740449	0.166066	-0.376707	-0.177544	-0.507423	-1.11165	-0.215005	-0.469685	-0.402851	2.17738	2.45462	-0.0437073	0.243706	-0.576528	0.0284018	-0.321017	-0.666571	-0.0726321	-0.0603408	0.109221	-3.20679	-0.564616	-0.324223	2.18528	-0.600892	-0.581915	1.42861	0.0879401	2.16937
14186	b0040	L-carnitine/gamma-butyrobetaine antiporter (NCBI)	0.049	-0.035	1.072	-0.317	-1.698	0.676808	-1.00109	0.134998	-0.163554	-1.70235	0.985956	-0.0669871	-0.742806	0.169025	1.11956	1.81744	-0.132644	-1.6013	-0.243954	-0.544168	0.19051	-0.0820029	-1.76865	-0.11671	0.237625	-0.692432	1.12818	0.22454	2.24752	-0.0281064	-1.51092	-1.0665	-1.0288	0.138281	-0.833644	-1.27082	-1.40517	-2.19024	-0.665355	-0.480558	-1.58425	1.21399	-0.15008	-0.804518	1.66203	-1.12155	1.03052
14187	b0041	probable flavoprotein subunit, carnitine metabolism (VIMSS)	0.523	-0.763	-0.113	0.887	-2.676	1.01129	-0.57718	-0.0516278	1.332	-2.04587	1.43276	-0.0264383	-1.89182	0.0452517	0.0400447	-0.318876	1.02216	-2.07072	0.518673	-0.121811	0.0748976	0.420386	-2.42019	-0.475859	0.510577	-1.26378	0.0445689	0.110265	-0.288436	-1.09318	-1.76686	-1.95785	-1.79653	0.0108232	-1.13989	-2.61719	-1.12284	-2.0502	-0.315554	-0.000335202	-2.57951	-0.0993235	-0.139053	-1.15654	2.87128	-1.89514	0.0755888
14188	b0042	predicted electron transfer flavoprotein, NAD/FAD-binding domain and ETFP adenine nucleotide-binding domain-like (NCBI)	-3.076	-0.084	0.367	-0.257	-0.306	-0.394738	0.496939	0.388959	-0.238927	0.00475871	1.94441	0.41006	-0.806292	0.243172	0.352985	1.9318	-0.882554	0.327713	-0.294305	-0.102056	0.261362	-0.753091	-0.136384	0.649929	-0.441711	-0.595758	0.227576	0.294848	2.09169	-0.256883	-0.382468	0.382967	-0.344298	0.458313	-0.157272	-0.0618963	0.101202	-0.139721	-1.83274	-0.298643	0.259796	0.0977778	-0.543329	-0.505036	1.18494	-0.206031	0.279505
14189	b0043	predicted oxidoreductase with FAD/NAD(P)-binding domain (NCBI)	-1.91	-0.835	-0.142	-0.845	-0.184	0.0508677	-0.527117	0.196601	0.279418	0.0178143	4.33481	-0.0520039	-0.223953	0.170759	0.166921	2.10131	-0.453738	-0.2789	0.798561	0.0386118	0.450409	-0.769247	0.17673	2.62787	-0.64796	-0.125292	0.153832	0.221165	-0.176512	0.289619	-0.346499	0.541979	0.222009	2.3775	-0.346664	-0.188103	-0.552407	-0.274593	0.894365	-0.403502	-0.0976777	0.0243118	-0.702954	-0.128197	0.0358847	-0.457966	0.208121
14191	b0045	predicted transporter (NCBI)	1.405	1.014	4.296	1.045	-0.331	-2.37665	0.65302	5.52134	0.706833	-0.75885	0.0297764	0.401876	-0.723229	0.0776528	0.256361	-0.285311	0.535141	-0.305871	0.498078	0.840892	2.50753	1.30691	-1.07098	-0.631742	-0.769668	-0.196151	0.0721612	0.138324	-0.260083	0.942985	-0.339583	-0.636173	0.334559	0.045104	0.165232	0.0373512	-0.0353678	-0.493182	0.358327	0.466104	-0.349097	-0.0681307	-0.432088	0.00595394	-0.228865	0.0293023	0.257989
14192	b0046	glutathione-regulated potassium-efflux system ancillary protein (NCBI)	0.123	-0.151	-0.295	-0.726	0.854	-1.16971	-0.420461	-0.480556	-0.623167	0.796591	3.86124	0.229187	0.553283	2.75283	-0.38787	-0.749491	-0.679317	0.896363	0.434856	0.898422	-0.337841	-0.928175	0.81252	3.4502	0.309765	0.382886	-0.363725	-0.300072	1.21041	-0.165969	0.661062	-0.0843038	0.532954	2.36566	0.257954	0.683296	0.0181519	0.705282	1.24438	-1.07087	0.675891	2.44395	-0.542393	0.0261317	1.65301	0.590243	3.06489
14193	b0047	glutathione-regulated potassium-efflux system protein (NCBI)	0.102	0.036	1.501	0.201	0.099	-0.629778	0.330119	-0.533382	0.370496	0.0243489	0.680296	-0.0914163	0.0944539	-0.387965	1.96168	1.43168	0.85161	0.12537	-2.55052	0.0954217	-0.474862	0.282108	-0.141355	-1.09389	-0.619118	-0.0237588	-0.498246	-0.435735	2.62332	-0.0855227	0.334195	-0.240067	-0.564601	2.2041	0.242519	-0.0230164	-0.0628005	0.357394	0.133718	-0.0511003	0.0888691	1.01824	-0.230074	-0.0988533	-0.151855	-0.237553	-0.419492
14195	b0049	diadenosinetetraphosphatase (NCBI)	-2.706	-4.405	0.275	-3.365	-5.199	-1.86526	-3.44318	0.491425	-2.55796	-4.54712	0.188066	-1.73481	-3.66306	0.582939	0.580789	0.227832	-2.36842	-4.0292	-1.49045	-2.66212	0.582707	-2.13111	-3.8783	-0.152835	-2.34285	-3.78241	0.543234	0.613107	0.216987	-1.95683	-3.4824	-3.03015	-3.6082	0.561736	-3.96781	-3.43641	-4.51755	-4.13061	-2.18104	-3.55211	-4.37709	0.437523	-3.76112	-2.41376	-0.900682	-4.03972	0.628629
14196	b0050	hypothetical protein (NCBI)	0.814	0.454	-0.058	-1.513	-0.675	-0.348401	-0.0887562	-0.174003	-0.834862	-0.440464	1.60557	0.134215	-0.659762	-0.0763329	-0.0819904	-0.441771	-1.03784	-0.509855	-0.744434	0.267501	-0.0422584	-1.77796	-0.495184	2.01449	-0.464965	-1.00599	-0.0712204	2.37785	0.991654	0.520246	-0.876689	-0.41613	-0.624398	-0.112708	-1.7383	-1.34963	-1.04003	-0.319537	-0.119548	-1.78712	-0.41312	-0.220596	-0.327078	-1.04713	1.58894	-0.342546	-0.0482548
14197	b0051	dimethyladenosine transferase (NCBI)	-2.323	-2.69	0.632	-2.983	-4.813	-1.50834	-3.07822	0.846707	-2.18832	-4.17748	0.544636	-1.68934	-4.11395	0.934896	0.934643	0.585473	-2.00684	-3.66509	-1.15506	-1.59277	0.915929	-1.7864	-3.52962	0.180437	-1.33546	-3.44102	0.870652	0.94318	0.548697	-1.61342	-3.13823	-4.07177	-4.4153	0.921864	-3.60375	-4.24034	-4.14849	-3.75856	-1.81763	-2.78155	-4.00946	0.790025	-3.39852	-4.15904	-0.537187	-4.51746	0.990064
14198	b0052	4-hydroxythreonine-4-phosphate dehydrogenase (NCBI)	-1.012	-5.241	-0.406	2.046	-5.506	-0.210703	-3.97788	-0.192538	2.45333	-5.22185	-0.6215	-0.665194	-3.4618	-0.219832	2.01049	1.80187	-0.709322	-4.56255	-0.276294	-3.43624	-0.183296	2.10434	-4.12667	0.827062	-0.279754	-3.34089	-0.211311	2.11248	2.0844	-1.09186	-3.825	-1.77783	-5.57945	-0.256971	-0.487595	-5.28729	-3.23807	-4.34357	-3.00338	1.28024	-4.52945	-0.364858	-0.729235	-4.6095	-0.686892	-5.68725	-0.192622
14201	b0055	Dna-J like membrane chaperone protein (NCBI)	0.119	0.644	0.345	0.327	-1.239	1.25073	-0.0544683	1.79778	-0.0612169	-1.53087	1.67427	0.228599	-2.57996	0.457763	0.455003	1.76154	-0.269065	-1.51457	0.698858	0.884856	0.63905	0.511279	-1.41657	2.61396	0.412392	-3.35811	0.425884	0.494917	0.0982779	0.225484	-1.44129	-1.15453	-1.03229	0.520888	-2.67404	-1.73271	-1.84056	-0.571272	0.769755	-0.0205532	-1.21836	1.47615	-0.144741	-3.66303	-0.243275	-1.02827	3.03599
14204	b0058	pseudouridine synthase for 23S rRNA (position 746) and tRNAphe(position 32) (NCBI)	0.215	0.609	2.234	-0.679	0.289	0.699981	0.126941	-0.00984286	-0.0404454	0.280436	-0.314631	0.576271	0.82148	0.0857662	4.01857	-0.276322	-1.37076	0.634629	-0.921058	0.910875	0.272065	-0.391721	0.0705163	1.32386	0.0309071	0.440233	0.0767649	0.143279	3.59656	0.0080383	0.408665	0.238963	0.873399	3.4281	0.488193	0.509304	0.245282	0.667179	0.0474779	-0.0177836	0.045369	3.69206	-0.0111873	0.658682	0.913981	0.839169	3.40884
14205	b0059	ATP-dependent helicase HepA (NCBI)	-1.165	-1.446	0.218	-1.183	0.317	-0.853497	-1.55217	1.64375	-1.11425	0.299796	0.716378	-1.03185	1.43697	-0.142439	-0.172274	0.696826	-0.637088	-1.99237	-1.02685	-1.51555	0.580025	-1.44525	0.401456	0.469913	-0.790843	1.54857	-0.160382	0.644951	0.587241	-1.62881	-1.94655	-1.03809	-1.94505	1.88443	-0.967246	-1.6417	-0.120828	-0.456626	-0.743056	-1.09783	0.297861	0.0933972	-1.77462	1.33736	0.248197	-1.83295	-0.114905
14206	b0060	DNA polymerase II (NCBI)	-0.23	-0.944	1.846	-0.175	-0.123	-0.504498	-0.822019	1.02042	-0.244952	-0.154022	1.61406	0.436821	-0.0140405	0.572901	1.09269	2.35884	-0.528778	0.159564	-0.475841	-0.0688142	1.20335	-0.693742	-0.197405	-1.22862	-0.828984	-0.188481	-0.518647	0.50526	1.11223	-0.383917	0.111278	0.215152	0.00253363	2.33631	-0.29302	0.107787	-0.166616	-0.0476164	-0.342076	-1.43573	0.0300303	1.96867	-0.145118	-0.206409	-0.395424	0.0770832	-0.454083
14207	b0061	L-ribulose-5-phosphate 4-epimerase (NCBI)	0.021	0.046	0.71	-0.55	0.71	-1.68559	0.586634	0.670321	-1.20581	0.764921	0.367578	-0.891272	0.555775	0.76011	0.758944	0.40795	-0.553808	1.01682	0.920494	-0.480825	0.750212	-0.918503	0.995097	0.014668	-0.766032	0.285629	0.707761	0.778996	0.383716	0.0883237	0.894822	0.19425	0.98468	0.74315	0.841738	0.972286	-0.0559027	1.12113	0.661535	-1.03186	0.815623	1.39671	0.109452	0.292766	1.04553	1.04233	0.810723
14210	b0064	DNA-binding transcriptional dual regulator (NCBI)	-1.216	-0.649	2.816	0.184	-1.547	-0.449327	-0.748505	0.0798948	0.813346	-1.22022	3.22196	0.592009	-0.414068	0.174748	3.85621	1.49979	1.70027	-0.867979	-1.16144	-2.25058	0.193702	0.000988213	-1.54394	0.743878	0.694154	-0.296906	0.160284	0.227381	1.00994	0.602145	-0.828679	0.314556	-0.246505	2.35063	0.651562	-0.440515	-0.25042	-0.779999	-1.07616	-0.699168	-1.71244	2.21834	0.308116	-0.699039	1.72632	-0.378178	0.210975
14211	b0065	conserved inner membrane protein (NCBI)	2.115	1.131	-0.598	0.923	1.416	0.877016	-0.0175457	-0.379389	1.0432	1.07331	-0.342272	1.09025	1.87677	-0.281194	0.213306	-0.647648	-0.489551	1.55025	1.06234	1.64615	-0.243229	0.0410858	0.703445	-0.396608	0.695927	1.17637	-0.270691	3.92514	4.16898	-0.443596	1.17648	-0.320638	0.37677	-0.318762	0.0375804	0.950314	-0.588	1.1007	0.592687	-0.580183	0.89213	-0.427125	0.586735	1.37767	0.916676	0.333652	-0.254468
14212	b0066	thiamin transporter subunit (NCBI)	0.61	-0.767	0.287	0.012	0.813	0.0816864	-1.03604	0.260352	0.129891	0.477535	0.257935	-0.493235	0.226579	0.354236	0.350736	2.05792	-0.109998	-0.731202	1.30791	-0.684759	0.367229	-0.127505	0.391873	-0.368359	-0.42141	0.202615	0.623304	3.44054	0.00256735	-0.205363	-0.16981	-0.0486033	0.521074	2.21607	-0.0167405	0.399671	-0.0322177	-0.0165064	0.864845	-0.368799	0.439172	0.208481	0.0383917	-0.48334	0.520582	0.351994	2.77126
14213	b0067	thiamin ABC transporter membrane protein (NCBI)	-1.121	0.021	1.702	-0.295	0.063	-0.0429825	0.11104	1.78021	-0.174606	-0.0557719	2.11123	-0.616511	-0.394419	2.19455	0.0296679	1.30278	-0.317985	-0.414366	-0.168044	-0.376226	1.83265	-0.674108	0.0950331	1.51816	-0.695062	-0.305397	0.0283738	0.0945656	2.17873	-0.450419	-0.0181488	-0.0430104	-0.180522	0.679755	-0.385712	-0.0750882	-0.5062	-0.428359	-0.0676742	-0.470232	-0.0748324	2.7061	-0.65619	-0.623036	1.40236	-0.155231	0.633336
14214	b0068	thiamin transporter subunit (NCBI)	-0.177	0.109	1.582	0.206	-0.519	-0.0183336	0.0641059	2.993	0.365954	-0.624366	1.8368	-0.0106438	0.0066114	2.0121	2.91537	3.72454	0.16088	-1.25669	-0.57914	0.0736151	-0.106034	-0.38065	-0.220921	-0.725812	0.216364	-0.102107	-0.133691	2.01301	2.4854	-0.869551	-0.508356	-0.105292	-0.504514	-0.182381	-0.262539	-0.622279	-1.29067	-1.2001	0.0393378	-0.0209613	-0.696999	1.67039	-0.627202	-0.31075	2.00018	-0.360093	1.74195
14215	b0069	DNA-binding transcriptional regulator (NCBI)	-1.455	0.477	0.154	0.638	-0.478	-2.5425	-0.102086	-0.00500907	0.832719	-0.146439	3.461	0.17368	0.431193	-0.0877185	-0.0932202	3.13442	-0.279463	0.227106	-0.820058	0.298922	0.121447	0.295931	-0.233209	1.93588	1.13793	0.354373	2.7348	-0.0188179	1.05642	0.177092	0.0649803	-0.175368	-0.127364	2.30642	-0.0586086	-0.0515362	-0.194658	-0.28915	-0.31495	0.127338	-0.0860445	3.25796	0.18065	0.264952	-0.158232	-0.223349	-0.0587818
14217	b0071	isopropylmalate isomerase small subunit (NCBI)	-0.183	0.41	0.005	0.195	0.198	-2.41802	-0.0952913	-0.0593742	0.604566	0.101443	2.6474	-0.610561	-0.475891	4.22337	0.0316455	-0.32569	1.23253	-0.378677	1.06837	-0.233049	0.0581608	0.40203	0.00642254	2.34821	0.940834	-0.407692	0.0258225	0.0924208	3.07753	0.769253	-0.413666	-0.302126	0.256068	3.3943	0.104429	-0.481749	-0.322304	-0.255945	-2.74121	0.267857	-0.376584	-0.110078	0.263734	-1.00481	-0.43956	0.0344601	0.0707768
14218	b0072	isopropylmalate isomerase large subunit (NCBI)	-0.018	0.168	1.323	-0.842	-0.519	-0.388907	-0.300187	-0.133314	-0.434009	-0.334197	2.37005	0.5266	-0.0202313	-0.159115	1.64913	1.8912	0.533463	-0.542388	0.456925	0.0178661	1.5347	-0.61586	-0.367021	0.900835	0.106751	-0.121253	-0.152215	1.50711	1.78027	0.170985	-0.344703	0.310995	0.111908	-0.195742	-0.370252	-0.35251	-0.175139	-0.720398	-2.38084	-0.352798	-0.5942	0.350693	-0.169186	-0.0308754	0.0405061	-0.00243038	3.15608
14219	b0073	3-isopropylmalate dehydrogenase (VIMSS)	-1.714	0.236	0.102	-0.661	0.062	-0.38059	0.249368	0.314271	-0.246784	0.102499	0.0375557	-0.438328	0.358139	0.0116942	0.00681835	2.1291	-0.21399	-0.542354	-1.12364	0.708214	1.94727	-0.649158	-0.125333	-0.696536	-0.25341	-0.130218	0.00761162	0.0736021	1.24285	-0.310939	-0.0655242	-0.0565449	0.388577	-0.0212292	-0.297593	0.079068	-0.549227	0.0496537	0.155128	-0.546163	-0.0141946	1.45131	0.195722	0.0565786	1.90812	0.355903	0.0437965
14220	b0074	2-isopropylmalate synthase (NCBI)	-0.611	-0.285	2.56	-0.729	0.211	-0.0890432	-0.205175	3.10498	-0.559267	0.184217	-0.289883	-0.828405	0.248114	2.48434	2.65983	1.3871	-0.271353	0.305078	-0.320954	0.39421	1.34608	-0.424766	0.199102	0.29751	0.092383	0.717215	0.0244782	1.18194	1.2855	-1.32836	0.0846479	-0.337302	0.396258	1.30514	0.28984	0.323256	0.2291	0.403694	-0.185873	-0.524774	0.478247	1.04616	-0.335836	0.251787	0.694597	0.179979	0.0564066
14221	b0075	leu operon leader peptide (NCBI)	-1.324	0.127	0.12	-0.031	0.395	-0.19141	-0.747468	0.115959	0.209447	0.351472	1.09799	-0.0820557	-0.0768677	-0.00864788	2.17221	2.23833	0.664753	-0.105463	0.115243	-0.0782589	0.0193813	-0.341516	0.376566	1.38022	-0.0160098	-1.10914	-0.0112701	2.03684	2.38598	0.878004	-0.452942	-0.702947	-0.21595	-0.0420654	-0.386388	0.129344	0.0965647	0.20495	0.310131	-0.263302	0.833501	0.681796	-0.502599	-0.539119	1.0207	-0.138605	0.0228808
14222	b0076	probable transcriptional activator for leuABCD operon (VIMSS)	-0.642	-0.678	1.363	0.488	-3.097	0.365874	-0.485999	0.517456	0.318472	-3.15428	0.740536	-0.149206	-3.08591	-0.104271	-0.0635469	0.884328	0.473516	-3.43768	0.445466	-0.618837	1.11553	0.229585	-2.73694	0.029906	-0.0614037	-2.54001	-0.0780034	-0.0129885	1.12369	0.364218	-3.68984	-2.50127	-2.43298	0.836652	-2.23754	-3.02426	-3.058	-4.54362	-1.29902	-0.183051	-2.9972	0.38597	-0.444038	-3.13347	-0.058243	-2.4785	1.80587
14224	b0078	acetolactate synthase small subunit (NCBI)	-1.203	-0.368	-0.528	-0.202	-0.533	-0.67404	-0.880696	1.87282	0.783804	-0.62945	2.5352	-0.21565	-0.411703	-0.70185	-0.709337	2.21306	0.235169	0.197476	0.578497	-0.484431	-0.648799	-0.174124	-0.214907	1.98706	-0.335015	-0.547965	-0.671567	3.05934	1.34626	-0.137	0.211504	-0.269849	-0.151002	2.08901	-0.661717	-0.246192	-0.68182	0.262181	0.488774	-0.0611274	-0.160573	0.540102	-0.115843	-0.433279	-0.0325637	-0.307849	-0.558873
14226	b0080	DNA-binding transcriptional dual regulator (NCBI)	0.681	-1.337	0.076	-3.455	-0.52	0.590883	-2.81705	0.293045	-2.33823	-0.388552	0.150809	-0.254121	1.15136	0.386663	0.383314	0.0279493	-0.679789	0.861313	0.683563	-1.22835	0.398219	-2.32387	-0.173565	1.54568	-1.29516	0.358818	0.362373	0.430589	2.21791	-0.927609	1.06013	0.840293	-1.69864	0.360283	0.702513	-1.8932	0.553478	-1.14729	-2.38471	-1.91524	-1.14214	1.94999	-0.221466	0.822665	-0.0313313	-2.23798	0.426346
14227	b0081	hypothetical protein (NCBI)	-3.41	-3.422	-0.39	0.868	-0.89	-2.53049	-2.64162	-0.171242	0.898433	-0.824054	4.71677	-1.16412	-2.90295	-0.07461	-0.0796822	3.00799	-0.446067	-2.06051	-1.84199	-1.00471	-0.0454354	0.744606	-0.667133	-0.78114	-1.17963	-4.4258	-0.0756205	-0.010006	-0.408744	-0.557321	-1.35055	0.369746	-0.995647	3.55597	-0.66748	-0.498734	-0.283197	-1.19687	-2.85611	-0.223191	-0.636795	0.210848	-2.24313	-3.26505	0.0334857	-0.548516	-0.0434233
14238	b0092	D-alanylalanine synthetase (NCBI)	-0.299	-0.971	3.531	2.863	-3.346	-3.21377	-2.26648	-0.85377	2.56964	-4.55962	-0.69873	-2.18174	-3.56021	-0.75312	-0.760486	4.24857	-3.72639	-3.10939	-2.77912	-1.04246	-0.700843	3.09253	-2.6505	-1.43603	-3.66335	-3.46384	-0.723706	-0.661451	-1.06225	-1.94371	-3.77252	0.0797836	-6.15172	-0.796675	1.70729	-4.98383	-0.814474	-4.78342	0.479399	2.71266	-3.86001	-0.899463	-2.87249	-4.82234	-0.172166	-6.26125	-0.733324
14245	b0099	nucleoside triphosphate pyrophosphohydrolase, marked preference for dGTP (NCBI)	0.565	0.622	-0.139	-0.915	0.655	-0.32395	0.318178	5.38269	0.305859	0.54711	-0.50021	0.609925	-0.338984	-0.0987409	-0.10438	5.04259	-0.950561	0.697762	0.852954	0.0388385	-0.0644865	0.455553	0.763167	-0.798858	0.462294	-0.399872	-0.0932724	-0.0282885	4.87611	-2.61338	0.427523	0.319168	0.0979576	-0.134982	0.13353	0.339977	-0.493634	1.01941	-2.88142	-0.512679	0.813301	-0.24392	-0.172446	0.312669	-0.448774	0.275574	-0.070494
14248	b0102	hypothetical protein (NCBI)	-3.812	-1.88	-0.781	-0.955	-0.485	-2.92112	-2.18405	-0.560874	-1.17198	0.00999744	0.168882	-0.653939	-0.954486	-0.46267	0.137392	-0.829181	0.0723566	-1.42171	-1.63292	-1.37866	-0.423843	-0.557291	-0.271483	-1.15964	0.67694	-1.30619	4.34168	-0.386665	-0.786316	-0.338095	-0.990928	-0.191935	-1.71356	-0.500173	0.523974	-0.787335	0.178897	-1.19397	-0.394433	-0.372784	0.139472	0.138231	-0.772616	-0.751468	-1.47891	-1.47261	-0.435842
14250	b0104	guanosine 5'-monophosphate oxidoreductase (NCBI)	-0.117	0.202	0.102	0.938	0.349	0.649996	0.468122	-0.0439011	0.963341	0.33753	-0.0703372	0.702477	0.0907588	-0.0286855	3.39325	-0.392168	0.683318	0.0999019	-0.582861	0.859688	1.98915	0.601807	0.616289	-0.734832	0.0801604	-0.326144	0.0375559	0.034301	-0.364276	-0.310574	-0.152911	0.187902	0.0119493	2.0815	0.0474471	-0.22849	-0.00712625	0.180466	-0.855019	0.395022	0.0931943	1.34407	0.0442629	-0.0708624	0.204928	-0.111705	3.59895
14252	b0106	assembly protein in type IV pilin biogenesis, transmembrane protein (NCBI)	-2.275	-0.331	-0.494	-0.293	-0.784	-0.216131	-0.246431	-0.509789	-0.0978428	-0.855242	1.21577	-0.0391761	-0.0596589	-0.582865	-0.589827	2.3562	0.293854	-0.675692	-1.98752	-0.289369	-0.534822	0.0223415	-0.450144	2.27792	-0.0873324	0.162598	-0.559083	-0.496184	0.11888	0.462688	-1.26464	0.211557	-0.590973	-0.624706	-0.719435	-0.815427	-0.490897	-1.48652	0.378257	-0.330776	-0.878798	2.93123	0.118545	0.0113057	-0.463366	-0.828273	-0.561089
14253	b0107	conserved protein with nucleoside triphosphate hydrolase domain (NCBI)	-2.261	-0.003	-0.692	-0.513	-0.233	-0.253176	-0.0841003	-0.399609	-0.651383	-0.632756	2.58042	0.0593562	-0.269421	2.79468	2.02515	1.82387	-0.304426	-0.327041	-0.093401	0.28465	-0.458934	-0.558862	-0.498439	1.84452	-0.293832	0.266098	-0.482494	-0.25842	-0.820512	-0.885956	-0.424797	-0.137618	-0.600293	-0.317617	-0.261862	-0.23161	-0.383995	-0.354238	0.475699	-0.324435	-0.797333	2.01663	-0.280057	-0.0933676	-0.0725054	-0.336015	-0.49001
14255	b0109	nicotinate-nucleotide pyrophosphorylase (NCBI)	-0.009	-0.647	2.177	0.935	-0.78	-0.308502	-1.22224	2.40121	0.811807	-0.662472	0.15684	-0.10204	-0.422981	0.556058	3.44451	2.89313	0.327817	-1.80277	-0.203562	-0.341709	0.395179	0.338616	-0.585028	1.05443	0.0576108	-0.269045	0.359111	0.427428	0.0303473	0.353769	-1.7363	-0.302428	-2.50923	0.358175	-0.82149	-1.63752	0.121231	-2.90937	-1.62087	-0.338019	-0.624179	1.17077	0.561796	-0.79078	2.01269	-2.60298	0.424277
14256	b0110	N-acetyl-anhydromuranmyl-L-alanine amidase (NCBI)	0.561	-0.284	-0.784	-1.086	-1.613	0.243896	-0.424423	-0.876315	-1.09231	-1.71233	-0.726142	-0.476667	-0.213161	3.48342	-0.590803	1.75322	-0.786124	-0.760084	0.205688	-0.201052	-0.716558	-1.06903	-1.69907	-1.44947	-0.0655261	-0.452078	-0.737926	2.00489	1.05077	-0.985572	-1.07927	0.305239	-1.66578	2.27146	0.0402326	-2.6226	-1.27969	-1.60753	0.717272	-1.53592	-1.5845	0.79273	-0.647582	-0.542541	-1.19181	-2.04795	-0.758138
14257	b0111	predicted inner membrane protein (NCBI)	-0.867	-0.163	-0.321	1.285	-0.973	1.01149	-0.228826	-0.393751	1.26958	-0.987795	1.89944	0.854671	-0.382815	-0.372577	2.20169	2.86716	-0.316232	-1.08121	0.318216	0.422584	-0.330993	0.880337	-1.08859	-0.246771	0.68725	-0.76092	-0.357317	-0.29347	1.48958	0.550156	-1.40267	-0.918895	-1.33704	-0.259519	-0.388733	-1.67863	-1.41596	-1.12363	-0.381778	0.756125	-1.3083	0.276991	0.169564	-0.648091	0.537467	-1.35244	0.764196
14258	b0112	aromatic amino acid transporter (NCBI)	-0.699	0.012	-0.046	-0.427	0.255	-0.124021	-0.256718	0.254296	-0.436839	0.229871	1.35061	-0.227281	-0.253203	1.42268	0.197459	1.75407	-0.422007	0.364637	-0.130742	-0.243235	0.267679	-0.461219	0.194336	0.814498	-0.553623	-0.300874	1.61417	0.863955	0.289448	-0.241041	0.420787	-0.430182	-0.00798631	0.137537	-0.369921	0.230017	-0.107995	0.475821	0.360628	-0.824879	0.506808	2.07785	-0.431024	-0.755484	0.151569	0.00197995	1.5043
14259	b0113	transcriptional regulator of pyruvate dehydrogenase complex (NCBI)	-3.301	-2.05	-0.158	-4.316	-0.961	-2.77226	-2.70123	-0.413263	-2.04872	-1.3352	-0.718465	0.456076	-1.30426	-0.314685	-0.320867	-0.681796	-0.733298	0.898954	-2.35139	-3.54002	-0.274604	-2.44056	-0.486544	-1.00973	-0.312396	-0.325803	-0.301424	-0.237349	2.65647	-2.24084	0.993628	-0.576455	-1.20607	-0.353199	-0.826739	-0.0844635	-2.11077	0.0590286	-3.10173	-4.46503	-0.454666	-0.460688	-0.710905	-0.974244	-0.588206	-0.986544	-0.289058
14263	b0117	hypothetical protein (NCBI)	-0.046	-0.002	0.999	-0.188	-0.529	-0.234463	-0.186032	0.709008	0.0876191	-0.549969	1.99379	-0.228029	0.22968	1.33696	1.83673	2.48984	-0.301184	-0.572181	0.0277275	-0.225873	2.02932	-0.940081	-0.636202	0.951429	-0.561949	0.230238	2.50158	2.2815	1.06806	0.04769	-0.399113	-0.158272	0.126372	1.90067	0.235882	-0.383949	0.178774	-0.567167	-0.420032	-0.451397	-0.739094	1.26268	0.585143	0.126195	1.08731	0.0292791	0.0380585
14265	b0119	orf, hypothetical protein (VIMSS)	-1.04	-0.043	-0.012	-0.746	-0.102	0.367468	-0.0240382	-0.198544	-0.373248	-0.0349725	-0.502405	-0.335315	0.00894546	-0.100962	-0.106572	2.48484	-0.227703	0.295711	0.241688	0.112194	2.25214	-0.474602	-0.27833	-0.801393	-0.177143	-0.0253436	-0.095862	-0.0308395	3.00672	-0.786768	0.0278522	-1.10158	0.0882171	-0.137078	-0.828517	0.423663	-0.775239	0.242187	-0.589548	-0.912087	0.23922	-0.246162	-0.413793	0.0424518	2.16396	0.1084	0.0689809
14266	b0120	S-adenosylmethionine decarboxylase proenzyme (NCBI)	-1.959	-1.378	1.523	0.259	-1.739	-0.985509	-0.789128	1.5837	0.201175	-1.61089	1.49125	0.681076	-1.25833	0.0675942	1.72969	2.7624	0.401249	-1.36732	-1.26796	-0.936257	2.13009	0.294537	-1.93735	0.482557	0.457032	-0.537833	2.76325	3.25115	2.17239	0.0547342	-1.16654	-1.29011	-0.419575	1.96444	-1.51891	-1.2128	-1.19848	-2.11824	-0.417666	-0.099618	-1.48973	2.02674	0.45346	-0.922424	-0.450754	-0.276497	1.73869
14267	b0121	spermidine synthase (NCBI)	0.776	-0.002	2.839	-0.595	-0.203	-0.823333	-0.211055	-0.161315	0.183267	-0.224414	-0.465955	-1.51524	-1.15476	3.81333	-0.0695734	-0.262174	-0.0393133	-1.41617	0.114583	-0.517651	2.49674	0.0034718	-0.363376	1.48136	-0.660769	-0.555543	-0.0628249	0.00257338	-0.396303	0.76242	-1.85353	-0.652	-0.49188	-0.0990576	0.0209632	-0.79026	-1.29545	-3.21142	-0.523921	-0.963645	-0.962358	2.64078	0.0159649	-0.788328	1.6268	-0.450173	-0.0343325
14268	b0122	orf, hypothetical protein (VIMSS)	-4.366	-1.919	-1.317	-0.875	0.565	-2.65889	-2.47202	-1.09717	-2.16069	0.520731	-1.40357	-0.802423	-0.672867	-0.9965	-1.00389	4.3988	-1.80022	-0.655391	-3.02174	-1.49206	5.33488	-0.0711294	0.211583	2.90118	0.209699	-0.551539	-0.965201	-0.903282	4.58741	-3.5091	-0.744576	-0.186084	-0.458137	-1.04	-0.900316	-0.394823	0.320555	0.163975	3.13708	-0.00238642	0.0403881	4.01349	-2.02379	0.364657	-0.521477	-0.899121	-0.976599
14269	b0123	multicopper oxidase (laccase) (NCBI)	-1.145	0.117	1.563	-0.308	0.254	-1.28718	-0.363342	1.64787	0.42458	0.150862	0.97092	-0.267325	-0.656646	-0.279879	1.13864	0.776041	0.0181001	0.305093	-0.199092	0.28749	1.1503	-0.836251	0.405152	0.510124	-0.315371	-0.0516931	-0.265427	-0.201432	0.957033	0.163979	0.505941	-0.189193	-0.0092651	-0.319035	-0.0857198	-0.122864	-0.0194198	0.246092	-1.18815	-0.825013	0.27959	0.710828	-0.853038	-0.400218	1.74429	-0.141297	-0.25501
14270	b0124	glucose dehydrogenase (NCBI)	-0.388	0.597	1.038	-0.468	-0.297	-0.606106	0.316298	0.496045	-0.125222	-0.275016	1.50334	-0.550544	0.0200613	-0.148268	-0.153572	0.744442	-0.572478	-0.218401	-0.25319	0.340692	-0.11691	-0.35905	-0.0901309	2.17501	0.146533	-0.085973	-0.146447	1.02198	1.73386	0.199292	-0.280566	-0.524969	-0.140274	1.07954	-0.000957893	-0.0562759	-0.0597341	-0.331593	1.78245	-0.383293	-0.332417	2.29748	0.0220017	0.00979041	1.13902	-0.107318	1.03081
14271	b0125	hypoxanthine phosphoribosyltransferase (VIMSS)	-3.432	-0.425	-0.119	-2.283	-0.008	0.129473	-0.532647	-0.195591	-0.850226	0.0744455	-0.205058	-1.4674	1.77567	-0.0992463	-0.104156	-0.462603	-1.41781	1.75655	-2.14835	-1.96257	-0.071461	-1.45812	-0.0382221	3.03134	-3.02044	1.62888	-0.102003	-0.0362292	-0.434865	-1.77575	1.67541	0.412508	0.232842	0.438609	2.32357	0.93221	0.755722	0.860692	0.497292	-2.27675	0.268562	-0.245652	-2.06075	2.08724	1.08074	0.0293174	3.37254
14273	b0127	predicted transporter subunit: ATP-binding component of ABC superfamily (NCBI)	0.239	-0.067	0.516	0.98	-1.725	0.39644	-0.0322181	0.681525	0.720741	-1.6637	3.42803	-0.182937	-0.60024	0.613272	0.773148	2.56456	1.33756	-2.02044	-1.10392	1.36153	0.608939	1.29425	-1.6558	3.5722	0.508216	-0.138587	0.568248	0.638675	0.242899	0.260364	-2.19237	-1.72573	-2.13957	2.34923	-0.268809	-1.72316	-1.22421	-1.21945	-2.14885	0.910323	-1.21147	3.20356	0.797979	-0.662193	0.0439003	-1.62801	3.3977
14274	b0128	predicted transporter subunit: membrane component of ABC superfamily (NCBI)	1.123	-0.662	-0.659	-0.108	0.574	1.11574	-0.0884584	-0.270004	0.411807	0.483778	1.74468	-0.445145	-0.278821	-0.565558	-0.572845	2.60657	0.45568	0.75279	0.049678	0.559736	-0.514809	0.0971552	0.417061	0.527046	-0.124757	-0.819085	-0.538401	-0.475798	1.34163	-0.371572	0.808176	-0.409127	-0.0246923	2.07946	-0.0376761	0.397896	-0.331721	0.584502	-0.00841144	-0.218546	0.584827	3.15434	-0.545003	-0.316801	1.00046	-0.153944	-0.243733
14275	b0129	predicted PTS Enzyme IIA (NCBI)	-0.841	0.846	0.091	1.86	-3.584	1.739	0.661208	-0.390498	1.93051	-3.29482	-1.08159	0.176843	0.186676	-0.676236	-0.683324	2.40545	1.40783	-3.2572	0.390033	0.252839	-0.626832	1.95947	-3.35849	-1.36149	1.1368	0.0352304	4.10074	-0.587946	-0.988483	1.85425	-3.10592	-0.779428	-1.42464	-0.718609	-0.918984	-3.42441	-0.0522334	-4.64199	-3.46792	1.33204	-4.07684	-0.400575	0.980264	-0.42958	-0.252453	-1.47306	-0.655074
14276	b0130	predicted polysaccharide deacetylase lipoprotein (NCBI)	-0.977	0.29	1.76	0.839	-1.921	-0.747353	0.155508	2.98551	1.13854	-1.79799	2.86001	0.806266	-0.73589	0.0706744	-0.120318	1.01983	1.26998	-2.1188	-0.0524046	0.395372	2.69088	1.03297	-2.10073	2.29786	0.936581	-0.543655	2.36755	1.72669	-0.446272	1.50616	-1.97724	-0.457163	-1.09587	3.171	0.128185	-1.14595	-0.314639	-2.03491	0.449727	0.580301	-1.58374	3.9227	0.740911	-0.183338	2.08203	-0.919435	3.93541
14278	b0132	predicted transposase (NCBI)	-2.312	-0.123	-0.279	-0.441	-0.341	-1.76145	0.128597	-0.258364	0.0924526	-0.336713	-0.593444	-0.952647	-0.0722042	-0.257005	2.06437	-0.624354	0.765205	-0.577246	0.0653845	-0.693579	-0.21646	-0.288274	-0.479761	0.347135	0.471659	-0.137408	-0.135039	1.75149	1.732	1.14875	-0.297891	0.21123	-0.0304127	2.1989	0.243952	-0.452982	0.00650076	-0.939026	-0.00815219	0.0499335	-0.820962	2.27345	0.543957	0.0914228	0.062057	-0.0624088	2.9819
14279	b0133	pantoate--beta-alanine ligase (NCBI)	-1.403	-1.446	0.348	-1.864	-0.771	-1.20829	-0.792769	2.46572	-0.496391	-1.03231	2.24467	-1.56254	-0.820111	0.40674	0.403775	0.0491561	-0.522642	-0.0651246	-0.455426	-0.491072	0.414737	-1.24086	-1.15208	1.86212	-1.56263	-1.91062	0.377871	0.446548	0.0496937	-1.55307	-0.0227028	-0.319499	-0.279103	0.578284	0.0845464	0.250026	-0.149609	0.0565557	-2.36298	-1.58108	-0.242689	2.20489	-1.1043	-0.677548	1.76921	-0.146629	0.448393
14280	b0134	3-methyl-2-oxobutanoate hydroxymethyltransferase (NCBI)	-0.694	0.085	2.818	0.381	0.176	-0.210163	0.290431	2.89977	0.926136	0.149542	-0.319003	0.3797	0.0795724	3.41428	1.78033	-0.708907	-0.2844	0.181655	0.694829	0.0174824	-0.295944	0.338595	0.0712716	1.2097	0.512688	-0.619765	-0.32156	3.73752	1.45874	-0.48549	-0.574964	0.478219	-0.0716254	-0.264117	0.301531	-0.456532	0.601184	-0.254443	1.60058	-0.36286	0.0716978	0.436776	-0.657201	-0.054838	0.971921	-0.343402	-0.317308
14281	b0135	predicted fimbrial-like adhesin protein (NCBI)	0.439	-1.637	-0.019	0.008	-5.07	0.643623	-1.11704	0.119257	0.232263	-4.54166	0.943233	-0.274451	-4.27614	1.11353	0.165827	1.4782	-0.100226	-4.17043	0.387887	-0.943492	0.11196	0.0387929	-3.96684	-0.292828	-0.21524	-4.02297	0.0799512	0.425428	0.51759	-0.315403	-3.73488	-3.89896	-4.6893	0.0566097	-2.40977	-4.64199	-4.51493	-4.24401	-1.02634	-0.539625	-4.34468	0.693845	-0.774904	-4.29408	-0.528414	-4.71191	0.486437
14282	b0136	predicted fimbrial-like adhesin protein (NCBI)	-1.161	-4.825	-0.121	-3.242	-5.205	-1.19828	-3.84491	0.0966718	-2.65308	-4.72266	-0.207707	-3.14747	-4.74141	1.90629	0.187527	-0.169361	-2.09328	-4.43	-1.69625	-3.04469	0.211039	-2.18732	-4.13061	-0.524389	-2.63234	-4.01304	0.177661	0.244745	-0.153094	-2.33785	-3.73941	-4.54475	-5.18863	0.161931	-4.36767	-5.0177	-4.44518	-4.54042	-2.58383	-2.36639	-4.60581	0.0458763	-3.79581	-4.78039	-1.12628	-5.15985	0.227463
14283	b0137	predicted fimbrial-like adhesin protein (NCBI)	0.82	-1.877	-0.207	-0.273	-5.459	0.535577	-1.60774	-0.202934	-0.121119	-5.24419	0.383815	-0.715853	-5.08365	-0.105714	-0.111119	1.10111	-0.663955	-4.53887	0.557851	-1.69091	-0.0736384	-0.204335	-4.47049	-0.221662	-0.679477	-4.34145	0.453057	1.02746	0.810494	-0.335015	-4.0369	-4.05862	-4.8984	0.625928	-3.35591	-4.93614	-5.17715	-4.84311	-1.69954	-0.844486	-5.04269	0.489233	-1.72753	-5.02367	-1.07565	-4.94872	1.16956
14284	b0138	putative fimbrial-like protein (VIMSS)	0.722	-2.179	0.757	-0.77	-5.533	0.507593	-2.01946	0.0626961	-0.869762	-4.99017	0.397047	-1.15112	-4.83012	0.841608	0.136819	-0.220479	-0.690555	-4.44942	1.03722	-2.18382	0.870408	-0.846907	-4.29973	-0.0392226	-1.16103	-3.93559	0.851361	0.98948	0.920361	-0.339516	-3.86078	-4.14241	-5.14976	0.110431	-3.59807	-5.05517	-4.9574	-4.58657	-2.63448	-0.867774	-4.75134	0.34871	-1.55573	-4.86182	0.0977991	-5.22049	0.175796
14285	b0139	predicted outer membrane usher protein (NCBI)	0.436	-0.447	1.302	0.832	-4.896	0.677925	-0.434793	1.18864	0.945571	-4.62555	0.643293	0.673757	-3.48805	0.0443497	0.219713	1.08955	0.763039	-4.6715	0.714596	-0.327927	0.848988	0.864996	-4.10504	0.208466	0.418071	-3.54517	0.6884	0.0541744	0.333093	0.662658	-4.03701	-2.36744	-3.62607	0.677536	-1.61307	-4.81229	-4.21791	-4.85681	-1.22351	0.447718	-4.56196	1.28109	0.177336	-3.48793	0.0536982	-3.68905	0.997493
14286	b0140	predicted periplasmic pilin chaperone (NCBI)	0.065	-0.579	0.775	1.118	-3.555	0.569618	-0.363708	1.13421	1.17084	-3.20497	1.18584	0.473431	-1.57051	0.169962	0.205164	1.36055	1.22206	-3.59283	1.05222	-0.201302	1.20139	1.07183	-3.35113	0.0723158	1.04199	-1.46922	1.29024	1.84538	0.78135	1.10997	-3.27267	-2.21676	-1.96959	2.26358	-1.36006	-3.60139	-2.79576	-4.51901	-0.521493	0.887691	-3.51475	2.67873	0.47568	-1.7748	1.24195	-1.96117	2.16083
14287	b0141	predicted fimbrial-like adhesin protein (NCBI)	0.226	-4.588	-0.514	-1.294	-6.02	0.464863	-2.83292	-0.207672	-0.970725	-5.22927	0.224792	-1.40593	-5.01208	-0.199287	-0.205177	0.81918	-1.09466	-4.8178	0.588849	-2.8151	-0.162446	-0.991368	-4.52627	-0.060659	-1.68762	-4.45125	-0.19039	-0.125794	1.43599	-0.999633	-4.23685	-4.81798	-5.56883	-0.236593	-4.55486	-5.40529	-5.30566	-4.94035	-0.546747	-1.41724	-5.06281	0.249706	-2.98883	-5.0111	-0.604965	-5.6767	-0.172272
14289	b0143	poly(A) polymerase I (VIMSS)	-2.548	-3.536	6.927	1.634	-1.994	-1.69589	-2.22868	8.32173	1.57107	-1.27511	7.94001	3.40006	0.429071	0.668805	0.667214	8.15316	3.3639	-2.67746	-1.41054	-1.94314	6.62216	1.76422	-2.09037	6.90433	3.40884	0.868609	3.21963	0.692625	7.40396	3.29146	-2.9463	-2.48628	-3.10599	6.0326	0.270088	-3.56998	-2.90185	-2.76149	6.20148	1.65307	-1.19033	9.28442	3.78956	0.914724	3.2803	-3.56229	7.10213
14290	b0144	glutamyl-Q tRNA(Asp) synthetase (RefSeq)	-1.243	0.455	-0.1	-1.269	-0.093	-2.59272	-0.768751	1.92508	-0.502082	0.0710241	1.33914	-0.835774	-0.305688	-0.136724	-0.141976	-0.334112	-0.11561	-0.325732	-0.0470654	-0.360242	1.80915	-0.685346	-0.213494	0.319539	-0.46468	-0.861723	-0.135418	-0.0700544	-0.468947	0.14301	-0.254935	-0.327495	-0.591813	-0.0101887	-0.939065	-0.460091	-1.513	-0.354147	-0.825105	-1.10117	-0.194194	1.67402	-0.607636	-0.492024	-0.217035	-0.280463	-0.106437
14292	b0146	sugar fermentation stimulation protein A (NCBI)	0.189	0.35	-0.196	-0.71	0.896	0.211114	-0.300827	0.478848	-1.0745	0.702923	3.93732	-0.366741	0.85767	-0.239514	2.77956	0.939496	0.16956	0.682869	-0.0246972	-0.132047	-0.290048	-0.660559	0.811184	0.57115	-0.754235	0.674893	-0.0611344	3.71715	2.96368	-0.697096	0.518424	0.722362	0.658729	2.56482	1.18225	1.10876	0.343744	0.794456	-0.528898	-0.436672	0.759887	2.37533	0.0835401	0.814811	1.66633	0.886468	3.7571
14293	b0147	orf, hypothetical protein (VIMSS)	-0.663	-0.324	-0.006	-0.249	0.739	-2.38773	-0.0152029	-0.0389783	0.193262	0.683618	2.08223	0.871967	1.02322	0.0985988	2.25868	3.04242	-0.244299	0.834861	0.25154	-0.393781	-0.0292708	-0.0885004	0.718283	1.78072	-0.515093	1.10424	-0.0580537	2.18591	2.08827	-0.254313	0.566372	0.796504	1.07051	2.87576	0.743182	0.96674	-0.102295	0.953783	-0.502326	-0.380899	0.853857	2.43518	0.477191	1.13179	0.192129	1.06717	2.59724
14294	b0148	helicase, ATP-dependent (VIMSS)	-0.297	-0.221	2.193	-0.483	0.353	0.187918	-0.157001	2.04665	-0.293904	0.420512	1.92695	-0.0554023	0.357798	2.12811	2.08637	2.26763	-0.427815	0.184946	0.132806	-0.21372	1.87056	-0.59876	0.428684	1.33377	-0.275665	0.573516	2.16211	1.67622	3.0863	-0.0672439	0.18253	0.0413736	0.277405	2.46305	0.534725	0.502038	-0.0311276	0.610994	0.331011	-0.513005	0.601934	2.90726	-0.301368	0.568172	0.443271	0.234109	1.63789
14295	b0149	penicillin-binding protein 1b (NCBI)	-2.689	-4.03	0.357	-3.347	-4.385	-1.46451	-3.42462	0.509757	-2.53966	-4.27785	0.206424	-2.72844	-4.46077	0.601328	0.599147	0.246123	-2.34997	-3.31821	-1.30492	-2.45173	0.601301	-1.92641	-3.76556	-0.134231	-2.32426	-3.44201	0.561852	0.631716	0.235589	-1.93821	-2.97625	-4.42052	-4.36851	0.579973	-3.94919	-4.59267	-4.49893	-4.11225	-1.66622	-3.26449	-4.09252	0.455933	-3.46294	-4.50434	-0.818053	-3.97971	0.646838
14296	b0150	ferrichrome outer membrane transporter (NCBI)	-0.125	0.271	0.695	0.209	-0.721	-0.718781	-0.00557479	1.38449	0.410497	-0.748584	2.00954	-0.112766	-0.17009	1.02666	2.03631	1.38494	0.0441761	-0.104913	-0.966891	0.00647688	0.226354	0.340786	-0.805248	2.50561	0.539595	-0.149285	-0.436638	0.788236	1.64549	-0.0771447	-0.0896227	-0.303713	-0.326743	0.582475	-0.0645797	-0.334828	-0.0667726	-0.311755	-0.937993	0.218623	-0.661455	1.75402	-0.0249641	-0.229779	0.834101	-0.212809	-0.435042
14297	b0151	iron-hydroxamate transporter subunit (NCBI)	-0.049	0.624	-0.161	-0.304	0.359	-2.8501	0.241275	3.07484	-0.262052	0.241553	-0.702103	-0.0998996	-0.302572	-0.566005	3.02793	-0.936861	-1.09256	0.539666	-0.707537	0.720735	-0.513522	-0.974651	0.343134	1.77561	0.399866	-0.12114	-0.536588	-0.183498	1.55465	-0.653593	0.0641157	0.579047	0.454054	4.94889	-0.640988	0.176232	-0.280725	0.591679	-0.0334595	-0.628932	0.220674	-0.711129	-0.221321	-0.0867231	3.00573	0.702812	3.58258
14298	b0152	iron-hydroxamate transporter subunit (NCBI)	-1.214	-0.671	1.868	-0.983	0.094	-0.175648	0.0422762	0.141593	-0.817078	0.00961825	-0.243536	-0.423893	-0.31199	0.190044	0.103089	2.00782	-0.599614	0.20176	0.241785	-0.668824	0.13323	0.0431301	-0.125179	-0.601061	-1.19977	-0.213482	1.96982	0.167902	1.62163	-0.0454051	0.285075	0.20884	0.330851	0.0753617	0.198658	0.494889	0.0519609	0.214556	1.25098	-0.992629	0.304782	2.32277	-0.50031	-0.294711	0.575896	0.412834	0.140442
14299	b0153	fused iron-hydroxamate transporter subunits of ABC superfamily: membrane components (NCBI)	-1.379	0.476	0.355	0.082	0.201	-1.67707	0.139395	0.234531	0.0513878	0.195811	2.80904	0.0462459	0.25143	0.935662	0.192256	1.4726	0.729364	0.0682385	-0.659297	0.498101	0.215914	-0.0404046	0.0592762	1.53313	0.258639	0.271166	0.182554	0.249631	1.15857	0.153852	-0.370632	-0.206685	0.14678	0.166586	-0.0526224	0.302619	-0.11779	0.422483	-0.0551095	0.0161667	0.355783	2.97351	-0.216513	-0.0038143	0.0698067	-0.100431	2.445
14301	b0155	chloride channel protein (NCBI)	-0.439	-0.009	-0.059	-0.063	-0.268	-0.13905	0.0474639	1.18002	0.288582	-0.0954159	2.07046	0.309424	-0.220318	-0.279889	2.50234	0.268718	0.0415859	-0.281061	-0.381284	0.400406	0.895612	-0.494497	0.109645	2.08264	0.304015	0.0711785	1.10079	2.16886	2.15937	-0.049467	-0.462213	-0.0254469	-0.193936	2.15349	-0.293477	-0.206057	-0.00800175	-0.402603	0.598319	-0.423482	-0.297207	2.06541	0.0320563	-0.00999432	1.96372	0.0519612	1.8055
14303	b0157	conserved inner membrane protein (NCBI)	0.753	-0.796	2.557	-2.236	0.515	-1.82975	-0.854393	0.527036	0.0495133	0.40378	0.384466	-0.856191	-1.17131	0.618385	3.97178	0.550617	-1.07033	0.47606	-0.323558	-1.00214	3.03857	0.584152	0.47572	-0.118486	-1.21942	-0.0398687	0.577363	0.647387	0.251359	0.0145432	0.611019	-0.377021	-0.344588	3.45045	-0.695909	0.102689	0.465612	0.633358	0.0470525	-0.841531	0.0779259	0.472905	-1.12199	-0.960158	0.632691	-0.229413	0.664537
14304	b0158	vitamin B12-transporter protein BtuF (NCBI)	-1.161	-1.384	-0.935	-1.223	-1.781	-3.07558	-0.104698	4.2689	-0.774235	-2.11423	1.60015	-0.908071	0.41434	-0.617402	3.41136	4.7487	0.301888	-1.3857	-0.451726	0.431997	-0.569406	-0.406984	-1.94523	1.74856	-0.0890587	-0.426403	-0.593723	-0.530795	3.72286	-0.636082	-1.08755	-0.18934	-0.0527081	-0.659301	-0.161201	-1.26792	-0.333313	-1.64181	-0.453947	-0.993027	-1.48949	3.76474	-0.261722	0.281739	-0.531278	-0.597445	3.08295
14306	b0160	deoxyguanosinetriphosphate triphosphohydrolase (NCBI)	0.178	-0.037	0.761	0.926	-3.246	0.196288	-0.00710492	0.760434	1.04764	-3.17375	1.14028	0.912107	-1.40021	-0.0526135	1.08692	1.51311	1.22285	-2.99355	-0.215705	0.223981	1.07144	0.777915	-2.88437	0.696147	0.703588	-1.32246	0.354587	0.915663	1.19105	1.09126	-2.88959	-1.18821	-1.60083	1.17635	-1.0168	-2.48279	-1.53068	-3.35815	-0.890929	0.472406	-3.09139	1.75581	0.454958	-1.2055	1.06024	-1.42539	1.61464
14307	b0161	serine endoprotease (protease Do), membrane-associated (NCBI)	-1.644	-0.933	-0.005	-0.872	-1.27	-2.2817	-1.18058	0.206216	-0.0918042	-1.21249	1.64006	-2.20835	-3.37085	1.66839	0.166237	1.3056	-2.78619	-0.98955	-0.28641	-1.18804	0.189476	-0.192508	-1.44119	0.792093	-2.05492	-2.6507	0.156015	0.223137	2.42141	-2.28356	-1.32004	-2.11112	-2.33031	0.140712	-1.60474	-1.85524	-3.07783	-1.06472	-1.93626	-1.50256	-1.29584	1.17218	-2.37353	-2.76567	1.18022	-2.26692	1.30661
14308	b0162	orf, hypothetical protein (VIMSS)	-0.306	0.696	0.395	0.317	0.536	-0.746836	0.462244	0.0645032	0.0420475	0.559962	4.31055	0.329143	0.475727	-0.257518	2.80814	-0.62486	0.0352093	0.711311	-0.826412	0.695717	-0.216945	-0.641121	0.46365	3.11401	0.257187	0.61331	-0.243749	-0.179673	2.8414	-0.0992136	0.724286	0.22167	0.814715	3.42044	0.428647	0.710651	0.122554	0.963182	0.441408	-1.03269	0.674103	0.301072	-0.189659	0.448816	3.02646	0.742373	-0.232427
14309	b0163	hypothetical protein (NCBI)	-3.49	0.171	0.5	1.206	0.37	-2.60323	0.451927	-0.24597	0.899305	0.134924	-0.54982	0.641559	0.0260619	-0.148714	4.32462	-0.513522	0.523563	-0.547029	0.446013	0.16858	-0.116351	0.717104	0.343754	2.23962	0.472671	-0.296771	-0.145644	-0.0804325	-0.479423	1.60508	-1.35363	-0.97911	0.229099	3.21722	0.141684	-0.370166	-0.19907	0.0346754	-2.93026	0.870693	-0.316322	2.5597	0.38709	0.127884	-0.221025	0.216996	-0.119361
14310	b0164	orf, hypothetical protein (VIMSS)	0.157	-0.033	2.609	-1.117	0.233	-2.2023	-0.52502	3.4102	-0.819313	0.224422	0.0401618	-1.71466	0.0901843	0.249759	3.50385	-0.111251	-1.6005	0.603496	-0.449939	0.571412	3.42438	-1.56838	0.386665	-0.465994	-1.01851	-0.116415	0.235421	0.302579	-0.0952184	-0.985167	0.542997	-0.121451	-0.0214772	0.219963	0.225468	-0.158809	0.0500885	0.0492196	-0.57409	-0.248179	0.496683	0.373393	-0.862302	0.0364826	0.254778	-0.107502	0.285474
14313	b0167	PII uridylyl-transferase (NCBI)	0.235	-2.684	-0.267	-1.132	-1.967	-2.40718	-3.98774	-0.0494693	-3.11613	-1.75483	-0.353663	-3.29255	-3.1629	0.047399	0.0421975	-0.316791	0.102912	-1.25169	-1.99799	-3.17931	0.0771089	-1.18434	-1.38154	-0.149908	-1.34442	-1.25828	0.0468378	0.112505	-0.286211	-0.0512356	-1.50443	-0.327113	-0.0626814	0.013012	-1.42508	-0.808977	-2.87896	-0.658681	-0.495783	-1.01585	-1.50669	-0.0980927	-4.29485	-0.604607	-0.7599	-1.31277	0.0777887
14329	b0183	ribonuclease HII (NCBI)	-2.701	-0.474	0.708	-0.147	-1.038	-1.86483	-1.84725	0.492469	-1.20088	-0.864431	0.188643	0.237195	0.0872141	0.583491	0.581619	0.229196	-2.36958	-0.858814	-1.493	-0.0443188	0.580836	0.109388	-2.26202	-0.155162	1.02738	-0.522787	0.540724	0.610883	0.214945	-1.96083	-0.427163	0.774811	-0.20423	0.831726	-2.94132	-0.167275	-0.0619532	0.0907942	-0.564421	-1.15945	-0.0970374	4.83017	-0.587397	0.447177	4.33251	-0.398328	0.630637
14332	b0186	lysine decarboxylase 2, constitutive (NCBI)	0.009	0.47	1.122	0.326	-0.489	-0.219673	0.284253	1.17578	0.239813	-0.683158	0.579543	0.324031	0.00256364	-0.233055	2.0636	0.505304	-0.232793	-0.657296	0.479308	0.461837	2.12094	0.0442025	-0.451849	0.109669	0.215485	-0.00880161	-0.227286	1.06598	0.738563	0.569298	-0.838365	-0.011419	-0.30831	0.992405	-0.128248	-0.462944	-0.131208	-1.03614	-0.0448624	-0.137214	-0.65535	2.73795	0.253246	-0.0556379	2.00599	-0.320177	1.33797
14333	b0187	orf, hypothetical protein (VIMSS)	2.517	-0.988	0.189	0.104	0.938	0.0532543	0.359878	0.686639	-0.127834	1.10103	0.443305	1.10453	1.00788	0.498841	0.495993	3.48545	0.553938	1.53235	0.512059	-1.20192	0.505349	-1.55447	0.317189	-0.230215	0.608293	0.610169	0.467903	0.536852	2.62017	-1.13999	1.26757	0.417533	0.7118	0.474603	0.798952	0.526474	1.3672	1.10235	0.529069	-0.881497	0.968766	2.48385	-0.56856	-0.144438	0.786822	0.630811	0.541005
14335	b0189	orf, hypothetical protein (VIMSS)	-3.141	-0.477	-0.621	-1.534	-0.268	-0.230856	-0.919954	-0.404187	-2.26529	-0.234423	-0.70833	-2.55979	-0.108609	-0.304987	-0.311519	4.24999	0.319282	-0.0546897	-2.33723	-0.502078	-0.261934	-0.619045	0.0264536	-0.58567	0.537968	-1.21327	-0.287999	-0.22426	-0.624161	-0.737093	0.493996	-0.317116	-0.137067	3.59212	-0.223677	-0.417258	0.0237354	-0.0269585	-3.09267	-1.87104	0.0433049	-0.450233	-1.3902	-0.0999397	2.81506	0.110391	-0.281217
14336	b0190	hypothetical protein (NCBI)	-0.108	-0.204	3.084	-0.903	0.394	-1.24107	0.870327	-0.0986979	0.083529	0.333548	0.0339626	-1.2086	-0.139693	-0.141717	-0.147106	2.75066	0.492804	0.25746	-2.18482	0.757876	-0.10961	0.22146	0.467857	-0.844388	-0.758941	0.226242	-0.138945	-0.0737163	-0.472694	-1.07361	0.380623	0.54532	-0.132762	0.125431	0.455573	0.320368	0.246075	-0.0837157	0.614679	-0.393621	0.319938	-0.287238	0.553005	0.12895	-0.0606798	-0.401974	2.5966
14338	b0192	lipoprotein involved with copper homeostasis and adhesion (NCBI)	0.522	0.341	0.339	1.339	-0.859	0.786075	0.776596	0.131124	0.700774	-0.973233	-0.101236	0.532537	0.171865	0.225368	0.22166	2.77235	1.79645	-1.41596	-0.63142	-0.16186	0.240817	0.687277	-0.26962	-0.494473	0.796036	-0.309014	0.206295	0.273898	2.2945	0.933774	-1.62973	-0.156469	-0.83965	0.197484	0.0765643	-1.18629	-1.58448	-0.587778	0.615586	0.136658	-1.09941	3.7732	0.287062	0.251099	-0.236801	-0.376671	2.95514
14339	b0193	orf, hypothetical protein (VIMSS)	0.386	-0.163	-0.161	-0.562	-0.075	1.09706	0.287758	-0.0583709	-0.0587645	0.129739	1.806	-0.660278	-0.032581	-0.261361	-0.267359	-0.627898	-0.233694	0.124164	-0.0439779	0.189393	-0.223219	-0.925965	-0.0375728	2.65924	-0.0892847	0.122828	-0.250681	2.39845	-0.585816	-0.324623	0.310246	-0.234556	-0.204067	-0.0271722	0.26088	0.241943	0.0864096	0.023786	-0.458894	-0.1594	0.10667	3.20395	-0.0814164	0.0460179	2.12794	-0.00494352	-0.234841
14341	b0195	hypothetical protein (NCBI)	1.414	0.214	0.266	-0.852	0.444	-0.242629	0.631937	0.479694	-0.738557	0.521941	0.15864	-0.316534	0.227462	0.408891	0.405752	0.175049	-0.435455	0.441222	0.0963127	0.966756	0.418483	-0.477229	0.20954	1.53709	0.176289	0.823343	0.382065	2.31867	0.0535588	-0.609279	0.468431	0.0279019	0.557233	3.82693	0.229621	0.180923	-0.942454	0.980731	0.368273	0.199425	0.750367	2.90577	-0.316799	0.489851	0.744311	0.675727	3.47669
14342	b0196	predicted outer membrane protein, signal (NCBI)	-0.174	0.255	-0.151	-1.821	0.461	-0.974472	0.0407859	0.244638	-1.38046	0.241372	2.30204	-1.63159	0.459587	0.161777	0.157267	-0.0412955	-0.792068	-0.106592	-1.88998	1.09616	0.184752	-0.86091	0.1408	-0.550309	-1.01138	0.657191	0.359086	0.219034	3.32489	-0.874207	-0.197137	0.0680945	-0.462669	0.130389	-0.914585	0.448529	-0.54009	0.29951	1.23431	-0.920138	0.771684	0.0162618	-0.123269	0.613968	2.80848	-0.130403	0.195649
14343	b0197	DL-methionine transporter subunit (NCBI)	-3.091	0.664	0.272	1.276	-1.625	-0.271568	0.46413	2.44659	1.13372	-1.59474	4.38543	-0.0884912	-0.220418	0.226221	0.222342	-0.134026	1.62215	-1.58685	0.72112	0.900703	0.243109	0.423698	-1.71328	1.47998	0.369235	-0.771265	0.208954	0.276394	-0.121226	0.776233	-1.68324	0.137624	-1.18329	0.197572	0.122175	-1.29631	-0.835051	-1.3104	-0.325082	0.241288	-1.39198	0.0807298	0.47924	-0.298292	-0.380001	-1.2265	0.263276
14344	b0198	DL-methionine transporter subunit (NCBI)	0.872	-0.276	2.486	0.451	0.005	-1.52821	0.00781014	1.24977	0.385476	0.288622	1.00114	0.232264	-0.21533	-0.56965	2.22507	1.84126	-0.0380961	0.00211471	0.733254	-0.214448	1.30903	0.287173	0.349248	-1.40529	0.371088	-0.415382	-0.69338	-0.631824	1.62991	0.384604	-0.475172	-0.0735768	-0.409111	1.16614	-0.052964	-0.177082	-0.417773	0.408424	-0.362949	0.277485	0.0654963	-0.518239	0.53669	-0.265291	1.40881	-0.712292	2.44234
14345	b0199	DL-methionine transporter subunit (NCBI)	-0.917	-0.507	2.221	0.291	-1.336	-1.75069	-0.0099657	1.52677	0.551079	-1.3777	-0.344338	0.206901	-0.0550895	-0.400003	0.955723	1.7784	1.12882	-1.2447	-0.0643696	-0.169267	-0.359488	0.274346	-1.25387	-1.0946	0.144874	-0.134232	1.70592	1.26808	2.30456	0.642188	-1.44907	0.162586	-0.364886	-0.438566	-0.533143	-0.900569	-0.205881	-1.37407	-0.213515	0.356954	-1.12697	1.84342	-0.241226	0.0543575	0.411131	-0.349055	-0.337113
14347	b0207	2,5-diketo-D-gluconate reductase B (NCBI)	0.951	0.745	0.201	0.933	-0.836	-0.865357	0.922845	0.16489	1.05528	-0.00926251	-0.00170346	0.525648	0.305978	0.260195	0.255886	1.49778	0.759427	-1.13966	1.29192	0.184609	0.45691	0.216616	-0.57104	-0.453923	0.652718	0.356415	3.23561	0.31473	1.13814	-0.31947	-1.38469	0.231737	-0.082791	4.03625	0.583917	-0.683776	-0.381145	-1.73077	1.07823	0.532574	-0.648729	2.63507	0.485184	0.281792	0.134619	0.251172	0.29501
14348	b0208	predicted DNA-binding transcriptional regulator (NCBI)	0.151	-0.597	2.081	0.349	-0.095	-0.331069	-0.510772	-0.117035	0.265996	-0.433899	1.6605	-0.823144	-0.572965	2.97545	0.0826091	1.50194	-0.144032	-0.779357	-0.142967	0.237619	0.0108358	-0.402178	-0.0543019	0.890722	0.138145	-0.139642	2.95674	0.0464607	2.80284	-0.0611051	-0.394044	-0.639597	-0.507735	3.32777	0.288625	-0.74736	-0.355739	-0.558731	1.51605	-0.0657548	-0.243346	0.561015	-0.286628	-0.363178	0.41569	-0.759878	1.98065
14349	b0209	hypothetical protein (NCBI)	-3.173	-0.035	0.015	-0.37	-0.787	-0.549158	0.876605	0.227177	0.0495039	-0.717581	-0.245081	-0.366345	0.418607	0.154652	1.91406	-0.207511	-0.836444	0.195735	-1.89692	-0.302858	0.177785	-0.969386	-1.30826	-0.557256	-0.121716	0.0609951	0.145525	0.2121	1.96261	-0.601546	0.052736	0.144308	-0.59132	0.123218	0.160657	-0.25631	-0.76236	-0.745552	0.336837	-0.292255	-1.00936	1.65808	-0.195851	0.223487	0.106946	-0.0538394	0.312907
14351	b0211	predicted membrane-bound lytic murein transglycosylase D (NCBI)	-0.843	-0.592	0.323	-0.342	0.146	0.220243	-1.15068	2.08751	-0.368325	0.393734	1.32135	0.016821	0.260875	2.58235	0.289519	2.21558	0.581833	0.394617	0.486018	-0.58089	0.310573	-0.666432	0.216629	0.734644	0.740235	0.272782	2.36399	0.343856	0.946227	0.250119	0.177845	-0.427972	0.486072	2.35083	1.13606	0.369822	-0.0386564	0.161078	1.9716	0.264648	0.177621	0.909124	0.385286	0.193241	1.07107	0.414133	4.14854
14353	b0213	orf, hypothetical protein (VIMSS)	0.134	-0.043	-0.729	0.713	-0.569	-0.163386	0.12579	3.91975	0.589451	-0.427223	3.86826	0.744168	0.504105	-0.83975	-0.840478	3.9748	0.726625	-0.829081	-0.106247	0.0644707	-0.248124	0.450738	0.0174016	3.35265	-0.0286447	-0.438983	-0.795108	-0.733672	2.21454	0.703497	-1.18333	-0.0279651	-0.35321	-0.488626	0.268181	-0.271988	0.351348	-0.837018	-3.63985	0.313348	-0.667148	2.49389	0.40835	0.22615	-0.325228	-0.0903079	-0.815971
14356	b0217	predicted aminopeptidase (NCBI)	0.157	-3.568	-0.049	-1.185	-5.341	0.133329	-1.8918	2.20997	-2.17072	-4.96401	1.20624	-0.649994	-4.61688	0.180697	0.174305	-0.169719	-1.42429	-4.21037	-0.167986	-2.24898	2.65226	-0.998386	-4.26662	-0.559792	-1.13466	-4.1725	0.171635	0.242979	-0.154393	-0.675271	-3.87818	-4.86044	-5.19807	0.161691	-4.01717	-5.02192	-4.92491	-4.54935	-1.46346	-1.57203	-4.78949	0.0374814	-1.77965	-4.93519	-1.31222	-5.3112	0.226938
14357	b0218	predicted inner membrane protein (RefSeq)	0.158	-1.205	0.192	-0.013	-5.294	-0.450066	-1.09821	0.408749	0.463478	-4.64408	0.0548482	0.329968	-4.58494	0.494274	0.498673	0.148265	0.460024	-4.11415	-0.230799	-0.725174	0.508051	0.396282	-3.95963	-0.261202	-1.24107	-3.87378	0.471066	0.539975	0.143257	-2.03462	-3.57338	-3.7582	-4.87899	0.477141	-2.84612	-4.70126	-4.61907	-4.22722	-2.28468	-0.292754	-4.47059	0.342181	-1.93826	-4.63115	-1.02354	-4.99083	0.543166
14359	b0220	inhibitor of vertebrate C-lysozyme (NCBI)	-3.352	0.288	-0.022	-0.306	0.493	0.199301	0.821381	-0.0973857	-0.360724	0.359302	2.44702	-0.429397	0.544615	4.44653	-0.00592969	-0.347727	-0.666577	0.475036	-2.06648	-0.938605	0.0257003	-1.05603	1.00228	3.11685	-0.708407	0.141908	-0.00131339	2.511	-0.313909	-1.16316	0.522568	0.534875	0.366596	-0.0341812	0.388837	0.48591	0.628222	0.91022	-2.79698	-0.93323	0.781099	-0.159613	-1.17131	-0.297704	2.226	0.246073	0.0304471
14360	b0221	putative acyl-CoA dehydrogenase (EC 1.3.99.-) (VIMSS)	-0.904	-0.408	2.763	-0.426	0.338	-0.58532	-0.118857	1.34181	-0.221503	0.339979	1.12525	0.0151595	-0.268976	0.223036	2.75087	2.25817	-0.136845	0.571737	-0.656453	0.328448	1.34388	-0.262806	0.445292	-0.510995	-0.343673	0.0034083	2.31711	1.93405	1.21204	0.0616295	0.865077	-0.099765	0.0253226	0.237073	0.357013	0.225335	0.473672	0.771211	-1.43703	-0.55439	0.498536	1.13577	-0.335329	-0.088347	0.686806	0.333825	0.259204
14362	b0223	predicted amidotransfease (NCBI)	0.619	-0.049	-0.462	-0.293	-0.296	-2.48875	-0.0801412	1.66397	-1.26719	-0.364071	-0.385341	-0.193273	-0.165078	3.61213	2.06718	-0.487121	-0.304228	-0.207512	-0.340404	-0.543976	2.25453	-0.675416	0.0705644	1.1015	-0.0804346	-0.260285	3.01793	-0.0796961	-0.44111	-0.0222	-0.0983722	0.179496	-0.250973	-0.0659846	-0.265636	0.0749385	-0.227021	-0.275679	-0.480169	-0.511187	-0.262267	1.95881	-0.00266346	0.170899	1.67565	-0.0850858	-0.123696
14363	b0224	hypothetical protein (NCBI)	0.734	0.626	2.2	1.157	-0.859	-0.91168	-0.323298	-0.00328937	0.855759	-0.750543	-0.536695	0.61807	-0.115708	-0.07982	2.17491	1.9447	0.431475	-1.68581	-0.360887	0.269506	-0.0413241	0.727058	-1.23701	0.510124	0.849823	-0.262381	2.71835	2.21863	1.39271	0.0904399	-1.39248	-0.262704	-0.179564	-0.124233	-0.753934	-1.21052	-0.0790145	-1.89046	-2.11756	-0.37343	-1.07835	-0.225513	0.362308	0.0378007	-0.428919	-0.118833	-0.0481991
14364	b0225	predicted toxin of the YafQ-DinJ toxin-antitoxin system (NCBI)	-2.7	-0.519	0.725	-2.51	0.91	-2.38244	-1.19971	0.00381	-0.270832	0.80128	0.241137	-0.350487	-0.249374	0.0880337	0.0744895	-0.214984	-2.85867	-0.254203	-1.9947	-1.3092	0.113615	-0.867984	0.305855	-0.608524	-0.667038	-0.388426	0.0721612	3.70879	-0.207399	0.249873	-0.177064	0.232095	0.0115784	0.0539266	-1.86606	-0.669153	0.00890291	-0.0725035	-2.69322	-0.922842	0.938331	-0.0470649	-1.49798	-0.826233	-0.243791	-0.00722502	0.120318
14365	b0226	predicted antitoxin of YafQ-DinJ toxin-antitoxin system (NCBI)	-2.925	-1.679	0.502	-0.687	0.344	-0.720686	-1.182	0.308373	-2.14087	0.0292856	2.89204	-0.716746	-0.712899	0.389482	0.457627	0.0917418	-2.55167	0.112275	-1.69262	-1.16002	0.397495	-0.369539	0.437471	-0.335701	0.384866	0.298338	0.350598	0.429858	0.0750627	-1.22632	0.0351717	0.948284	-1.08291	0.407449	0.528277	0.305716	-0.665252	0.142024	0.447561	-2.02176	0.546362	2.22842	0.0452426	-0.169306	2.09725	-1.13031	0.430638
14366	b0227	predicted lipoprotein and C40 family peptidase (NCBI)	-0.358	-0.187	3.75	0.209	-0.185	-2.27125	-0.199674	0.10394	0.105467	-0.130861	-0.292518	0.790752	0.954681	0.192089	0.174987	-0.115429	0.296588	-0.856062	-0.363995	0.342231	0.218741	-0.0880565	0.0243018	2.40428	-0.0726652	0.484515	0.180479	0.252582	-0.101982	2.52819	-0.816073	0.0667103	-0.135434	0.156589	-0.2108	-0.604459	-0.252917	-1.48309	-2.59434	0.387655	-0.322256	0.0542347	0.511568	0.344725	0.0234531	-0.0472483	0.218791
14367	b0228	hypothetical protein (NCBI)	-0.236	-0.358	0.146	0.452	0.439	-2.06701	0.322756	3.31442	0.252566	0.507698	5.01984	-0.360387	0.312219	0.426495	0.0749138	-0.223385	1.34218	-0.0502698	-1.99387	0.482167	0.114787	0.404153	0.452412	2.15875	-1.23952	0.0726522	0.0775724	0.151268	-0.205666	2.2933	-0.0787155	-0.803815	-0.305014	0.0602029	-2.61776	-0.161275	0.964733	-0.128898	1.07906	0.777667	0.504426	-0.0608455	0.460893	-0.0042193	-0.274362	-0.272614	0.110298
14368	b0229	flagellar biosynthesis (VIMSS)	0.184	0.502	0.521	-0.823	0.665	-0.340365	-0.42627	0.145519	-1.64417	0.712753	-0.271379	-0.450415	0.144818	0.168197	0.0416556	1.28299	-1.25549	0.669211	0.460461	0.387506	0.0790873	-0.941411	0.67405	0.873571	-0.272949	0.152781	0.0451503	0.120655	-0.236463	-0.980688	0.335974	0.153697	0.324676	0.215057	0.300152	0.344557	0.213023	0.748332	1.64539	-2.4876	0.8223	-0.0942115	-0.376161	-0.164698	2.60986	0.231729	1.42799
14369	b0230	putative motility protein (VIMSS)	-0.066	0.457	-0.019	-1.082	0.168	-0.949609	-0.547673	0.166364	-0.751818	0.0872503	-0.352982	-0.314255	-0.366756	-0.00897077	-0.013694	2.01029	-1.725	0.47035	-2.09567	0.219642	2.83569	-1.53863	0.0686313	0.992374	0.964944	0.0192059	-0.022867	0.0511352	-0.306285	-0.110017	0.287319	0.552574	0.137225	-0.0291742	0.237734	0.12631	0.134318	0.371379	-2.1445	-1.53173	0.371898	0.464913	0.0031611	0.175169	-0.0549528	0.164708	0.0196432
14370	b0231	DNA polymerase IV (NCBI)	-0.355	0.373	0.045	0.31	-0.546	-0.0559004	0.324839	0.07888	-0.494964	-0.473536	-0.386409	-0.705823	0.198914	2.75748	0.174719	-0.281614	0.0824962	-0.500807	0.179437	-0.851166	0.0607132	-0.740406	-0.929307	-0.687939	-0.4399	0.655238	2.60127	0.101253	-0.259503	0.991147	-0.667994	0.27348	-0.0637902	2.68995	0.157425	0.0640823	0.282839	-0.371541	-0.251613	-0.499366	-0.94047	0.528934	-0.268676	0.188423	1.21988	-0.266106	4.60231
14372	b0233	predicted toxin of the YafO-YafN toxin-antitoxin system (NCBI)	-0.154	-2.067	-0.392	-1.493	-5.806	0.535377	-2.53036	-0.171542	-0.590519	-5.30126	0.885085	-0.414462	-4.80172	-0.220738	-0.239057	-0.382771	-0.637827	-4.82942	0.137285	-1.8247	-0.188661	-0.933741	-4.64107	-0.955189	-0.810591	-4.55555	-0.224878	-0.150084	-0.508437	-1.30717	-4.22808	-5.29046	-5.52568	1.70778	-4.78277	-5.43262	-5.31762	-4.94105	-3.0587	-1.09739	-5.16555	-0.380124	-1.48855	-5.34517	0.47258	-5.53513	2.88331
14373	b0234	predicted acyltransferase with acyl-CoA N-acyltransferase domain (NCBI)	-3.414	-5.079	-0.294	-1.652	-5.846	-2.52339	-4.07843	-0.127855	-1.39728	-5.11982	-0.622366	-3.43564	-5.15026	-0.038465	-0.0488418	-0.378082	-3.04667	-4.6458	-2.12124	-3.00603	-0.00558535	-1.72542	-4.46539	-0.77282	-1.98191	-4.38771	-0.0438225	0.0314769	-0.325888	-1.89021	-4.0489	-5.11566	-5.43663	-0.0455353	-4.60601	-5.0696	-5.12493	-4.75113	-2.85321	-3.53986	-4.98321	-0.23972	-4.42198	-5.17199	-1.56811	-5.55064	-0.00367984
14374	b0235	hypothetical protein (RefSeq)	0.939	0.408	0.162	1.415	-4.776	0.338674	0.553273	0.56323	1.34021	-4.32018	0.42085	0.916595	-2.78958	1.57083	1.5726	1.15023	1.24848	-4.62769	0.29351	0.690421	2.79323	1.5019	-3.97206	0.125252	0.903188	-2.74404	0.0506327	0.0441759	1.25811	0.748441	-3.94405	-2.28847	-4.43188	0.0141855	-1.97988	-4.88639	-4.62128	-4.63237	-1.15523	0.735115	-4.55833	-0.227287	0.0780036	-2.6398	-0.690965	-4.25214	1.02986
14375	b0236	peptide chain release factor 2 (NCBI)	2.443	-0.231	-0.048	1.123	-1.298	1.55544	0.810359	-0.3839	1.10228	-1.11678	-1.0273	0.552613	-1.05263	-0.467421	-0.483768	2.7797	-0.0310787	-1.3345	1.87976	-0.0336163	-0.419122	1.8558	-0.71995	-1.18547	0.579127	-1.08338	4.61222	-0.376569	3.82478	1.24218	-1.48	-0.0675196	-1.21962	-0.340315	0.250207	-1.57604	-1.76921	-0.826669	0.657718	0.378316	-1.01258	2.29213	0.00336389	-0.488508	-0.28871	-1.14652	-0.480515
14376	b0237	aminoacyl-histidine dipeptidase (peptidase D) (NCBI)	-1.641	-2.146	0.339	-1.431	-1.981	-1.94726	-1.12433	0.528013	-1.57376	-1.40959	2.15317	-0.879888	-2.39312	0.523114	0.523083	0.186101	-1.74076	-2.57189	-1.57279	-1.87621	0.523967	-1.78833	-1.97339	-0.232628	-1.75014	-2.10507	0.489379	0.554669	0.200014	-1.39183	-2.53028	-3.0902	-2.00292	0.527475	-1.85386	-2.13706	-1.93768	-2.79106	-1.25911	-1.2225	-2.48248	1.12312	-2.08083	-2.11055	-0.915973	-2.1579	0.566963
14378	b0239	fermentation/respiration switch protein (NCBI)	0.619	-0.373	3.015	-0.175	-0.018	0.0725664	-0.871174	2.67812	0.583739	-0.0656969	0.743564	-1.18565	1.13908	2.90879	-0.038521	1.00717	-0.195939	0.659716	0.456568	0.0257699	2.75904	-0.794138	0.06891	-0.766995	-0.682378	1.16931	0.185905	0.0189325	0.896778	0.0349361	0.451047	1.26939	0.82102	0.169943	0.35624	0.848361	-0.327588	-0.110114	-2.87732	-1.15025	0.126664	0.748766	-0.366313	1.43261	0.0286345	0.89768	2.37352
14379	b0240	DNA-binding transcriptional regulator (NCBI)	-2.198	-1.413	-0.255	-3.149	-0.469	-1.20059	-1.38119	-0.241763	-2.1246	-0.0585119	-0.589157	-1.39329	-0.616402	0.0484048	-0.162848	1.17989	-0.783916	-0.213716	-1.41647	-2.58549	-0.131462	-2.40794	-0.184748	0.368299	-0.81803	-0.846076	-0.155762	2.0732	-0.301637	-0.587038	-0.298057	-0.612156	-0.0875562	0.00555378	0.0823584	-0.150187	-0.189579	0.371035	-0.663062	-2.72413	0.107418	-0.373042	-1.27738	-0.995794	0.421135	-0.178816	2.23681
14380	b0241	outer membrane phosphoporin protein E (NCBI)	-0.467	-0.481	0.965	0.744	-3.917	-0.160525	-0.182633	1.04578	0.392116	-3.84827	-0.208249	0.135194	-2.01207	-0.115011	-0.137925	0.646017	0.917674	-3.94332	0.041655	-0.290661	0.428795	0.350259	-3.44641	-0.1194	0.466492	-1.82807	-0.140195	1.28484	1.00982	0.731653	-3.70726	-1.47426	-2.18364	0.303648	-1.69819	-3.31674	-2.64478	-4.63384	-1.00905	0.406216	-3.69085	1.51985	0.360425	-1.91842	-0.363865	-2.07025	0.909991
14381	b0242	gamma-glutamyl kinase (NCBI)	-3.296	-0.629	-0.28	-0.407	-2.151	-2.53234	-0.198522	2.68822	0.508241	-1.43238	-0.591178	0.367472	-0.647738	-0.0349253	-0.0296432	-0.384423	-0.0627948	0.32876	-0.149317	-0.863144	2.48907	-1.085	-2.38697	1.85928	-0.546028	-0.867842	-0.0390778	0.0393919	-0.358886	-0.885761	0.298317	1.66907	-0.813257	3.12604	2.85496	-2.36877	-0.085412	-1.63167	1.67969	-0.0741235	-2.1384	3.02334	-0.220166	-1.31382	1.89111	-0.566907	0.203256
14382	b0243	gamma-glutamyl phosphate reductase (NCBI)	-0.836	-1.219	2.075	0.895	-3.585	-0.796665	-0.484434	3.59645	0.823454	-3.32071	1.2231	-0.683358	-2.77079	0.178356	0.302847	2.88774	-0.212692	-0.450803	-0.454321	-1.34331	0.188921	0.403774	-3.08236	0.942128	-0.379073	-2.16391	0.163243	0.242949	0.859259	-0.380972	-0.689593	1.44318	-0.959071	0.2513	2.55844	-3.09114	-0.994208	-2.84102	-1.34161	0.332011	-2.76343	0.344847	-0.390304	-3.14348	1.24078	-1.03347	0.244233
14383	b0245	CP4-6 prophage; toxin of the YkfI-YafW toxin-antitoxin system (NCBI)	-0.523	0.161	0.267	-1.399	-0.038	-3.02396	-0.124954	3.29053	-0.450475	-0.303457	1.80042	0.713	-0.182563	4.17891	3.27659	2.17086	-0.145338	-0.597039	-0.825742	0.48283	3.65072	-1.01211	-0.00521613	-1.26286	0.457396	0.277741	-0.512153	-0.438215	-0.838217	-1.96583	-0.16719	0.538162	0.0943269	-0.0821891	0.249898	0.22921	-0.132046	-0.62479	-0.370616	-0.318433	-0.562775	-0.732978	-0.209358	0.0487546	-0.537686	0.133786	-0.507993
14384	b0246	CP4-6 prophage; antitoxin of the YkfI-YafW toxin-antitoxin system (NCBI)	1.395	0.597	-0.142	1.732	-0.567	-2.68363	0.685244	3.60444	2.10753	-0.382771	2.21432	1.47848	0.652394	-0.205266	-0.196049	-0.569708	0.56748	-0.854174	0.737659	0.722136	-0.179204	1.24852	-0.451849	1.81194	1.81569	0.775264	-0.192971	-0.117806	-0.514768	1.45801	-1.1502	-1.49817	0.137306	3.52649	-0.333227	-0.0445444	-0.480003	-0.730687	-1.87553	0.304019	-0.852822	2.72194	0.534263	0.558027	0.350366	0.116849	-0.17544
14386	b0248	CP4-6 prophage; predicted protein (NCBI)	1.295	-0.106	0.403	-0.177	1.001	0.886542	0.929645	-0.282405	-1.10206	1.56437	0.00476992	-0.113843	-0.0382381	5.57639	5.27276	-0.562665	-0.11687	1.17279	-2.26975	1.08612	-0.180526	-0.0537677	1.37855	4.48594	-1.21502	-0.142399	-0.194504	4.94717	3.12483	0.62708	1.08302	-0.680716	0.351254	-0.220042	0.45502	0.736123	0.655779	1.57762	1.50075	-0.490603	1.54609	1.37766	-0.638801	0.277471	0.833536	0.864825	-0.167168
14388	b0250	CP4-6 prophage; predicted protein (NCBI)	-3.813	0.042	4.104	-0.514	0.314	-2.86953	-0.35832	-0.475961	0.449996	0.453983	3.54529	-0.183288	0.340718	-0.385686	-0.370495	3.8294	0.899093	1.05955	-2.44226	-0.907299	-0.352987	-0.637392	0.164919	3.18175	-1.56222	-0.306445	-0.360009	-0.289716	-0.68765	-1.86608	1.14455	-0.198826	0.0495654	-0.418362	0.309151	0.264525	-0.762709	0.17131	-2.14846	0.0492464	-0.197696	5.46878	0.199994	0.836374	0.209323	-0.162342	-0.370031
14390	b0252	orf, hypothetical protein (VIMSS)	0.29	-0.576	2.678	-0.935	-0.482	0.130514	-0.12174	-0.123313	-1.05925	-0.712465	4.06008	-0.614262	-0.233964	-0.382979	-0.378924	-0.740106	0.701844	-0.262663	-2.44737	-0.475917	-0.358259	-0.018296	-0.322393	2.38698	-0.393133	-0.141333	-0.369041	-0.311934	2.96746	0.143022	-0.196333	-0.411444	-0.232237	2.70387	-0.976954	0.400821	-1.26889	-0.437119	0.984103	-1.20386	-0.321411	0.0823427	-0.354079	0.103656	0.29221	-0.0220151	-0.394009
14391	b0253	putative GTP-binding protein (VIMSS)	-1.573	0.029	2.147	0.208	0.179	0.435634	0.199491	1.79989	0.127066	0.288861	1.72297	0.632031	0.132422	0.206677	-0.0187299	1.64082	-0.114905	0.216018	0.384533	0.632174	3.27732	-0.291289	0.203704	1.65356	-0.0703194	-0.058822	-0.0262556	2.24283	1.79459	-0.775548	0.267782	0.45253	-0.0421816	2.46844	0.0849164	0.126617	0.13972	0.419652	0.616717	-0.732896	0.386129	1.61179	0.0370502	0.385399	1.63792	0.00733416	2.492
14392	b0254	CP4-6 prophage; predicted DNA-binding transcriptional regulator (NCBI)	0.254	-0.188	0.132	1.631	-3.096	0.518255	0.686925	-0.0554973	1.63916	-3.04531	0.838645	1.35577	-0.460724	0.156561	0.265294	-0.245133	1.58255	-4.08177	0.173155	0.753979	0.0393872	1.32924	-2.79649	-0.708169	1.21049	-0.661618	3.07819	0.0741471	0.077636	1.31805	-3.18035	-0.21026	-1.65962	0.0205464	-1.19442	-3.41473	-0.915316	-3.28843	-2.79784	0.777913	-3.45908	2.49433	0.9442	-0.586265	0.76025	-1.34751	2.52342
14396	b0258	orf, hypothetical protein (VIMSS)	-2.301	0.094	3.014	-1.234	-1.058	-2.92457	-0.166816	-0.340793	-0.925535	-1.01662	-0.92323	-1.18086	-0.062596	-0.433813	-0.420993	1.0673	0.413919	-1.33911	-2.49684	-0.0567451	3.18052	-0.328921	-1.2346	1.90367	-0.0813431	0.0938068	-0.420659	-0.372659	1.85307	-0.481763	-0.475172	-0.311674	0.0468368	-0.454333	-0.395221	-0.899527	-0.643916	-0.630313	-2.65714	-1.15607	-1.12411	2.56823	0.210428	0.276646	1.11956	-0.402724	-0.417536
14398	b0260	putative amino acid/amine transport protein (VIMSS)	0.101	0.319	2.971	1.419	-1.067	1.09962	-0.0926694	5.18353	1.03333	-0.949942	-0.197398	1.19551	0.349371	-0.230197	2.6048	1.53517	1.17197	-1.43431	-0.972258	0.817029	-0.209348	1.48367	-0.546029	-0.968925	0.822003	0.572468	3.53872	-0.163255	1.43637	-0.0571301	-1.45748	0.482711	-0.264952	-0.249908	-0.0398464	-1.03123	0.257373	-1.45164	-1.92567	0.833127	-1.89014	-0.271879	0.545461	0.0297235	-0.615229	-0.582998	2.96241
14399	b0261	homocysteine methyltransferase (NCBI)	-1.861	0.342	0.131	0.08	0.164	-2.55718	-0.144364	-0.158863	-0.37657	0.272057	-0.298694	-0.175507	-0.219865	-0.0692672	-0.0534183	4.29678	-0.164178	0.275036	0.420497	-0.264924	-0.060126	-0.0225076	0.0396611	1.954	-0.394462	-0.874884	-0.074848	-0.00018979	2.13524	0.542531	0.706289	-0.741328	-0.14062	-0.0836395	0.00468144	-0.502897	0.189724	0.397193	1.02642	-0.281537	0.292244	2.24865	0.132158	0.373002	1.85038	-0.666007	-0.0458626
14400	b0262	putative ATP-binding component of a transport system (VIMSS)	0.259	-1.435	-0.067	-1.747	0.408	-1.29242	-0.788781	-0.154712	-1.11074	0.346852	2.42656	-0.561848	0.240125	0.0502761	1.96654	-0.450591	0.427349	0.677744	0.306745	-0.177764	-0.0704022	-1.27259	0.203036	2.1053	-0.717481	0.308625	-0.0848772	0.150407	-0.423888	-0.582655	0.44925	0.146256	0.0203056	-0.0923572	0.733095	0.49779	0.0819164	0.519303	0.852104	-1.03175	0.360741	3.43143	-1.17333	-0.227262	0.593738	-0.0783165	-0.0579544
14404	b0266	orf, hypothetical protein (VIMSS)	-0.989	-0.111	2.802	0.448	-1.277	0.377093	-0.0203051	2.99394	0.171415	-1.0681	1.54383	-1.19383	-0.128397	-0.30307	-0.286033	-0.723272	1.35366	-1.36505	-0.00510875	0.750576	2.82201	0.247756	-1.30708	-1.02637	0.0726667	-0.0639208	-0.0253356	-0.215538	2.86989	0.787613	-2.32204	0.0702262	-0.823239	4.38121	-0.168213	-0.754791	-1.3362	-1.46397	-3.1764	-0.0118242	-1.34907	3.79775	-0.237517	-0.351426	-0.069513	-1.22943	4.43756
14405	b0267	CP4-6 prophage; predicted DNA-binding transcriptional regulator (NCBI)	0.515	-0.319	0.614	-0.867	0.603	-0.187764	-0.701597	0.347014	0.155789	0.73074	1.78835	0.224102	0.313268	0.432487	3.36135	0.0234135	-0.52294	0.447657	0.438041	-0.486484	0.418466	-1.43656	0.954696	-0.307935	0.391952	0.173136	0.394511	3.01027	0.0617919	0.0298173	0.567542	0.567466	0.388802	0.431497	0.831459	0.298282	0.351955	1.23569	-0.649613	-0.5806	0.795117	2.43038	-0.836405	0.129532	0.824871	0.768282	1.63594
14406	b0268	2-keto-3-deoxy gluconate (KDG) aldolase; CP4-6 prophage (NCBI)	0.752	-0.043	0.524	-2.071	0.959	-0.730239	-0.0377247	0.157301	-0.720385	0.784318	-0.252813	-1.1136	0.122561	3.97802	0.261788	0.0974642	-0.247534	1.10829	-0.670733	0.312712	0.24103	-1.45756	1.00489	1.97439	0.501248	0.148066	0.219246	0.300585	2.0468	-0.521567	0.875357	-0.503433	0.149387	0.297435	0.442912	0.503371	0.483825	1.44616	0.872297	-1.23101	0.89058	1.52893	0.282212	0.378442	0.642071	0.179875	0.274373
14407	b0269	CP4-6 prophage; predicted dehydratase (NCBI)	-0.714	0.305	2.083	-1.753	1.071	-0.254842	0.391999	-0.0766385	-1.50815	0.946353	-0.250822	-0.00582263	0.277433	-0.523833	-0.228525	2.78042	-0.413533	1.0423	-1.73465	0.327847	2.24059	-1.36566	0.877768	-1.26453	-0.933334	-0.188608	-0.517483	-0.439771	2.72489	-0.957017	0.968581	0.0978552	0.133855	2.47744	0.34496	0.376817	0.525491	1.10872	0.295203	-1.28894	0.943252	1.37316	-0.827505	-0.120296	0.222845	0.108461	1.57951
14408	b0270	CP4-6 prophage; predicted sugar transporter (NCBI)	-0.586	-1.153	0.09	-3.18	0.074	0.070409	0.130782	0.226044	-2.34201	-0.192296	-0.152978	-0.271596	0.31515	3.03694	2.10158	3.15627	-0.907455	-0.00633213	-0.933576	-0.622641	0.20301	-0.61945	0.365089	0.521255	0.0209554	0.587674	3.67951	3.14423	4.06817	-0.0222	0.00769348	-0.179732	-0.156645	0.474601	-0.468251	-0.0793881	-0.425407	0.243564	-0.248608	-0.799496	0.0659792	1.58445	-0.206678	0.188416	-0.109599	0.145112	0.202996
14409	b0271	CP4-6 prophage; predicted xylosidase/arabinosidase (NCBI)	-0.04	-0.745	2.446	-0.884	0.732	0.777133	-0.343576	2.59279	-0.820086	0.860885	1.96511	-0.302903	0.179311	-0.363381	-0.149981	3.4012	-1.08823	0.996754	-0.109258	-0.471954	1.46077	-0.3034	0.978167	2.28709	-0.192551	-0.48336	1.72487	3.53568	2.86142	-0.98669	0.837844	-0.194378	0.429143	1.96264	-0.0943803	0.487768	0.197418	1.0918	-0.267505	-1.35324	0.953017	-0.564403	-1.22647	-0.095878	-0.0984071	0.309849	-0.376839
14410	b0272	CP4-6 prophage; predicted DNA-binding transcriptional regulator (NCBI)	0.496	0.234	2.287	-0.483	0.249	-2.12012	-0.0328123	0.278156	0.261074	-0.0104856	1.67744	-0.590196	-0.0819453	0.513769	0.384984	-0.088243	0.209095	0.455908	0.934637	-1.30767	2.07159	-0.482915	0.0104344	1.56338	0.219298	0.628216	0.335546	3.05586	1.86607	-0.478911	0.141289	-0.100765	0.274363	0.742745	-0.276214	0.169362	-0.0280499	0.715122	0.768778	-0.865939	0.0827748	2.91756	-0.0254901	0.387376	1.83045	0.336443	0.495489
14411	b0273	CP4-6 prophage; ornithine carbamoyltransferase 2, chain F (NCBI)	0.006	-0.454	0.515	0.685	0.085	-0.959345	-0.982337	0.3778	0.924445	0.137496	2.05793	0.148432	0.268975	0.278441	0.303576	1.52914	0.971145	-0.156463	0.329444	-0.0888917	1.74556	0.0433326	-0.0816814	0.922704	0.953398	-0.0404047	0.250792	0.331888	-0.0867238	1.29163	-0.0217869	-0.233518	0.349289	2.86628	-1.59627	0.034963	0.127571	0.51427	-0.52692	-0.134537	-0.131012	1.11404	0.354608	-0.0394345	0.106352	0.709691	2.93899
14414	b0276	CP4-6 prophage; predicted protein (RefSeq)	-1.215	0.051	-0.16	0.183	0.467	0.628866	0.246059	0.00875742	0.649297	0.468774	3.44901	0.896196	-0.223658	-0.256761	1.72513	1.05726	0.287814	0.330278	-0.58588	0.138316	-0.125215	0.926309	0.38922	1.57154	0.0027886	-0.21848	-0.254972	-0.176649	-0.596887	0.51288	0.295016	-0.739743	-0.165029	-0.267573	0.122145	-0.37109	0.110002	0.595795	-1.09089	0.313582	0.612928	-0.481334	0.0237521	-0.841525	2.79851	-0.212394	1.844
14415	b0277	CP4-6 prophage; conserved protein (NCBI)	-0.766	-0.329	0.239	1.436	-2.485	0.180715	0.344501	0.171822	1.63777	-2.43386	0.51028	0.873443	-1.19319	0.254925	1.0451	1.07287	1.39791	-2.83452	-0.449987	-0.0676261	0.292237	1.48201	-2.26362	0.749364	1.08338	-1.20805	0.239773	1.29279	0.0802285	1.44041	-2.66291	-1.2673	-1.6814	1.0145	-0.771105	-2.60919	-1.93449	-3.26603	-1.16657	0.94867	-2.32641	0.0076731	0.633519	-1.55615	0.972286	-2.04523	0.249129
14416	b0278	CP4-6 prophage; DNA-binding protein (NCBI)	0.339	-1.949	0.828	-0.058	-4.889	0.214622	-0.919454	0.694692	-0.216507	-5.00697	0.259214	-0.500815	-4.7555	-0.0453862	1.80437	0.35054	-0.298156	-4.35589	0.703811	-0.905029	0.823465	-0.357672	-4.04281	0.697466	-0.594636	-4.20238	-0.0562251	1.68696	0.113758	-0.441032	-4.00051	-3.19359	-4.25746	0.941399	-3.57707	-5.21075	-5.14394	-4.60617	-0.355565	-0.55277	-4.25323	-0.261467	-1.37133	-4.81352	-0.0385334	-4.69239	-0.0534871
14417	b0279	CP4-6 prophage; predicted protein (NCBI)	-3.041	-4.786	0.083	-3.726	-5.485	-2.16731	-3.74519	0.224502	-2.88777	-4.76522	-0.244782	-3.03332	-4.82362	0.308169	0.328717	-0.130392	-2.70963	-4.30896	-1.78629	-2.93045	0.304265	-2.01585	-4.14975	-0.496275	-2.62229	-4.08703	0.281801	0.363544	-0.051611	-2.23903	-3.69087	-4.75423	-5.0822	0.310654	-4.2576	-4.90571	-4.82003	-4.27112	-2.4957	-3.89244	-4.60953	0.0913493	-4.08871	-4.87589	-1.23075	-5.17792	0.308665
14418	b0280	CP4-6 prophage; predicted protein (NCBI)	0.919	-0.667	-0.235	1.142	-4.911	1.31562	0.34087	-0.232445	0.494808	-4.7575	-0.642425	0.210153	-3.03983	-0.144345	2.6617	1.36408	0.741387	-4.74193	1.54569	-0.761407	-0.126834	0.506443	-4.20813	-0.922211	0.843086	-3.38172	-0.145229	2.19205	-0.47765	0.734943	-4.0875	-2.96514	-4.00646	-0.152773	-2.17772	-5.33854	-5.23107	-4.72226	0.668145	0.0215205	-4.61609	-0.365039	0.0688129	-3.99298	-1.09947	-4.59532	-0.168809
14419	b0281	CP4-6 prophage; predicted phage integrase (NCBI)	1.077	0.145	-0.104	0.521	-2.557	0.634468	-0.0228714	0.0160482	1.08948	-2.17297	-0.544596	0.716974	-0.0930409	-0.047349	-0.0300256	1.87403	1.21169	-1.96123	0.761009	-0.0230395	-0.0349452	0.2991	-2.11071	0.800663	0.448889	-0.431038	2.27355	1.6166	1.55084	1.14557	-2.03418	-0.443241	-0.953879	-0.0519784	-0.854698	-1.97405	-1.5261	-3.08452	0.121493	0.375474	-1.76315	2.26792	0.306592	-0.490817	1.35399	-0.716174	0.0265515
14421	b0283	hypothetical protein (NCBI)	0.98	0.583	0.922	-0.204	1.344	0.0122946	1.08611	0.360312	-0.105323	1.3719	0.166011	0.292227	0.0945949	0.214709	0.233325	-0.147975	0.889679	1.08813	1.1105	0.947411	0.214113	0.262036	0.965552	1.80628	-0.222421	0.261396	0.186058	0.271822	1.88577	0.0277941	0.839771	0.27621	0.285692	0.267132	1.07511	1.00894	0.454185	1.28372	2.04781	-0.254884	1.11972	3.32966	0.230092	0.830656	1.73266	0.683725	0.201075
14422	b0284	predicted oxidoreductase with molybdenum-binding domain (NCBI)	0.485	-0.246	0.073	-1.18	0.714	0.171905	0.183908	-0.399807	-0.0105015	0.822379	-0.649496	-0.216888	-0.303059	-0.109243	1.83592	2.9723	-1.47083	0.78516	0.436689	-0.289817	-0.281163	-1.79419	0.778555	-0.859818	-0.948672	0.140416	-0.301109	-0.216981	2.057	-1.47225	0.800187	0.702596	0.272891	-0.141632	0.359525	0.485393	0.717287	1.01425	0.728359	-0.870551	0.672192	1.62472	-0.636665	-0.232295	2.42735	0.435474	2.00162
14423	b0285	predicted oxidoreductase with FAD-binding domain (NCBI)	-3.896	-0.531	-0.478	-0.265	0.255	-1.10607	-0.115895	1.9958	-1.2331	0.375955	1.46971	0.706271	0.140069	-0.486907	4.07466	-0.846753	-1.1312	0.590132	-0.54615	-0.697098	1.77141	-0.921683	0.319432	1.27637	0.304047	0.244223	-0.487107	-0.38779	0.995582	-1.94042	0.663272	-0.140998	0.184178	3.3214	-0.20792	0.334281	-0.827474	0.372618	0.285683	-1.08029	0.479741	2.45411	0.0527212	-0.0132006	0.219333	-0.173823	-0.520753
14424	b0286	predicted xanthine dehydrogenase, 2Fe-2S subunit (NCBI)	-1.174	-0.028	0.26	-0.779	0.12	-0.632027	0.230137	-0.00298099	-0.310091	0.111595	2.27394	-0.00775839	0.300086	0.0826319	0.100363	-0.278359	-0.492088	-0.176843	-1.73954	0.911613	0.0939501	-1.13856	0.414318	-0.446945	-0.239134	0.197385	0.0494824	0.156481	3.06554	0.347353	0.0323827	-0.610629	0.165236	4.61965	-0.150971	0.496772	0.368273	0.243396	-2.7363	0.166709	0.205823	-0.156618	0.0593241	0.237918	0.278352	0.156555	3.89549
14425	b0287	conserved inner membrane protein (NCBI)	0.348	-0.616	1.616	0.967	-3.342	-0.30575	-0.118685	0.867832	1.07648	-2.93712	1.93856	0.13352	-2.71418	-0.240874	0.911666	0.882818	1.01639	-3.71537	0.285555	-0.504821	0.911023	0.638496	-3.13115	1.19107	0.787814	-2.72618	-0.25313	-0.162934	1.6878	1.07249	-3.45484	-1.42709	-2.08386	0.528159	-0.909381	-2.60498	-2.63456	-4.65028	-0.378176	0.858353	-2.8602	2.51244	0.258046	-2.79026	0.196153	-1.79046	0.769223
14426	b0288	predicted ferredoxin (NCBI)	0.498	0.03	1.245	0.332	-0.323	-0.311704	0.115026	1.10168	0.354491	-0.452918	3.4658	0.653905	-0.219865	-0.16342	1.96764	0.852013	1.01277	-0.46841	0.0697501	0.292955	2.19413	0.729993	-0.53862	1.35069	0.267527	-0.316804	-0.183413	1.20689	1.77757	0.769963	-0.100676	-0.136832	-0.357673	1.43376	-0.122105	-0.291784	-0.707517	-0.549573	-0.325019	0.26241	-0.193504	1.44692	0.514527	-0.30313	0.432395	-0.255903	2.05281
14427	b0289	orf, hypothetical protein (VIMSS)	0.291	0.909	0.594	0.216	0.701	-0.294713	1.19441	-0.00697618	0.141768	0.843083	-0.417781	-0.881264	0.109545	0.0793497	0.0921159	-0.286876	0.817223	0.309451	1.98977	1.52934	0.0870881	-0.411082	0.784823	-0.684017	0.811806	-1.28489	0.042379	0.134064	-0.246224	0.509814	0.0426689	-1.57214	-0.00299918	0.0782656	0.311232	0.0286071	-1.34397	0.403845	-0.0328397	0.0873006	1.13586	2.70968	-0.821003	0.52504	-0.352387	0.123354	0.05986
14428	b0290	predicted receptor (NCBI)	-0.156	0.065	0.046	-0.779	-0.582	0.521556	-0.199488	0.222856	-0.145057	-0.433003	2.06249	0.399207	0.267866	-0.00711714	0.0173537	2.42666	0.00739293	-0.30835	-0.731943	0.297937	0.13332	-0.273131	-0.476877	2.62883	0.567962	0.424699	0.158771	1.58904	1.08927	0.0369869	-0.26502	0.0626813	-0.0574181	0.108944	-0.346319	-0.268645	-0.00673612	-0.6251	0.840487	0.043845	-0.489031	0.775092	0.036923	0.215413	-0.61712	-0.16811	0.735165
14429	b0291	predicted aromatic compound dioxygenase (NCBI)	-0.174	-0.272	3.223	0.135	-0.743	-0.0498336	0.0270749	0.0453724	0.0160928	-0.736209	1.09468	0.513819	0.173718	-0.116337	1.96247	-0.530811	0.237233	-0.542354	-0.545095	-0.52168	1.86532	0.483666	-0.514169	0.185934	0.843902	0.0140906	-0.0604236	1.44613	-0.421686	-0.104726	-0.556931	0.353135	0.00242085	3.22271	-0.240935	-0.557076	-0.216	-0.87117	-0.377866	-0.386341	-0.515354	1.53468	0.195792	-0.123314	1.29773	0.0713508	-0.184522
14430	b0292	hypothetical protein (NCBI)	-3.49	0.062	0.064	-0.444	1.028	-2.56528	-0.211865	3.03385	0.210346	0.950717	4.06077	-0.459901	-0.0231819	-0.0990338	2.81113	2.07224	-0.27381	0.561257	-0.596961	-0.375653	4.3838	-0.83754	0.92547	2.81328	-0.324533	-0.334014	0.168226	-0.0264498	-0.41427	-0.236187	0.69579	0.77854	0.445607	3.29987	0.529623	0.898216	0.597906	0.614759	0.422799	-0.00411294	1.08503	-0.358581	-0.811316	0.223055	1.77048	0.394611	-0.103567
14431	b0293	hypothetical protein (NCBI)	0.269	-0.563	-0.423	0.21	-0.661	-0.0720504	-0.385807	1.83187	0.114914	-0.731373	2.69953	0.384657	-0.339034	-0.274638	-0.250866	2.41129	0.430169	-0.681793	0.577884	-0.594007	-0.258319	0.607035	-0.552683	2.02271	0.343823	-0.837818	-0.280575	-0.212821	2.81829	0.443156	-0.625637	-0.507515	-1.24719	3.16959	-0.593867	-1.23659	-0.370806	-0.793636	-3.04076	0.0743764	-0.65094	2.24683	0.330149	-0.526338	-0.70966	-1.19404	2.86835
14432	b0294	predicted regulator (NCBI)	1.637	-2.224	-0.107	-0.937	-5.433	0.280313	-2.34957	0.0336967	-1.07543	-4.57954	-0.429092	-1.69742	-4.96654	0.103582	0.129117	-0.287069	-0.844356	-4.4601	0.852715	-1.08473	2.73066	-1.05525	-4.27315	-0.654306	-0.514822	-4.05685	0.074644	0.13536	-0.230367	-1.60191	-3.81919	-4.11372	-5.22397	0.124896	-4.41459	-5.06181	-4.96931	-4.46383	-0.840329	-1.83958	-4.75792	-0.25661	-2.65896	-4.59143	-1.18127	-5.34726	0.107871
14433	b0295	hypothetical protein (NCBI)	-0.318	0.364	0.521	1.294	-1.236	-1.73002	-0.685523	0.833806	0.888939	-1.60573	0.229397	1.58786	-1.40843	0.72734	0.74831	0.348167	-0.741186	-2.17397	0.807291	0.107246	0.969116	0.273817	-2.2391	-0.0524899	-0.124752	-1.28874	0.663838	0.728629	0.362435	1.09601	-2.24923	0.573602	-0.923512	0.764132	-0.286766	-2.29579	-2.41041	-3.62015	-0.256774	0.349674	-1.89256	0.483182	0.391343	-1.59152	-0.0992927	-1.00484	0.749102
14435	b0297	attaching and effacing protein, pathogenesis factor (RefSeq)	-0.519	-2.002	0.902	-0.411	-5.857	-0.738688	-2.75831	-0.634976	-1.23528	-5.58787	-1.06216	-0.511734	-5.14454	-0.553777	-0.538363	0.458701	-0.580812	-5.11969	0.472878	-2.26341	-0.539861	-0.848338	-4.70243	-0.931989	-0.309614	-4.21482	-0.546773	1.25732	0.486813	-0.550497	-4.46075	-4.66849	-4.95699	-0.543165	-3.6354	-5.74316	-5.18488	-5.12945	-3.37038	-0.616209	-5.43667	-0.775543	-1.53209	-5.00478	-1.8527	-5.71718	-0.559914
14438	b0300	putative ARAC-type regulatory protein (VIMSS)	-1.445	-4.179	-0.467	-2.326	-6.027	0.774695	-4.3087	-0.322948	-2.58321	-5.2801	-0.750255	-1.76124	-5.34108	-0.240737	-0.216726	-0.576499	-2.45041	-4.8115	0.518789	-2.94216	-0.241157	-2.50353	-4.62273	-0.80807	-1.23562	-4.58878	-0.249335	-0.198485	-0.560958	-1.82416	-4.16205	-5.22766	-5.60346	-0.225936	-4.78077	-5.43507	-5.33009	-4.81352	-3.07003	-1.53556	-5.12865	-0.487744	-2.52762	-5.40358	0.243614	-5.72856	-0.244216
14439	b0301	orf, hypothetical protein (VIMSS)	0.228	-0.989	-0.102	-0.243	-5.521	0.297691	-1.31046	1.02987	0.222225	-5.05286	-0.527044	-0.214716	-4.75242	-0.0191093	1.91599	1.11988	0.0608695	-4.58602	0.456495	-0.72009	-0.0327811	-0.0154105	-4.40366	-0.759226	0.257423	-3.76442	-0.038069	0.958479	0.826234	-0.21059	-3.94433	-3.05686	-4.92479	-0.00131016	-2.52441	-5.20739	-4.20596	-4.58477	-0.131616	-0.420443	-4.31489	-0.266108	-0.842562	-4.80851	0.182098	-4.70106	1.10051
14441	b0303	orf, hypothetical protein (VIMSS)	-3.698	-5.443	-0.545	-1.482	-6.114	-2.78564	-4.39377	-0.397352	-3.56503	-5.36956	-0.795775	-3.69933	-5.43616	-0.315606	-0.288196	-0.646597	-3.33929	-4.89701	-2.37061	-3.57077	-0.323255	-1.4061	-4.71209	-1.05048	-3.25666	-4.68324	-0.326377	-0.267773	-0.634786	-2.85245	-4.24648	-5.31698	-5.69811	-0.299581	-4.8629	-5.52493	-5.42174	-4.89374	-3.12437	-4.55039	-5.21658	-0.563364	-4.70561	-5.49978	3.54412	-5.82328	-0.320395
14442	b0304	putative oxidoreductase (VIMSS)	0.596	-0.294	0.865	0.96	-3.777	1.01514	-0.363354	1.06414	0.948606	-3.55549	0.777627	0.857255	-2.95199	1.10386	0.522069	1.13648	0.71242	-4.06279	1.16472	-0.0687181	0.470567	0.749022	-3.46371	-0.131084	0.669617	-2.81724	0.86445	0.789379	0.650242	0.783758	-3.64664	-1.58515	-2.75991	1.405	-1.72285	-3.45717	-3.47641	-4.26782	-0.294508	0.483062	-3.88006	2.14931	0.282687	-2.79859	0.165463	-3.07112	0.872222
14443	b0305	predicted DNA-binding transcriptional regulator (NCBI)	0.194	-0.958	0.137	0.306	-5.052	-0.0833787	-0.525171	0.188471	0.202509	-4.69604	0.685834	0.00626186	-5.0038	0.191121	1.48847	0.949948	0.455541	-4.47054	0.563126	-0.8438	1.17934	0.37031	-4.29253	0.320517	0.0312441	-3.97186	0.0652318	0.117637	0.856978	0.702175	-3.83116	-4.28035	-4.63844	0.100701	-2.00654	-4.98756	-4.9892	-4.41787	0.290109	0.0189752	-4.48035	-0.158997	-0.260663	-4.61922	2.06202	-4.81078	0.086181
14444	b0306	predicted oxidoreductase (NCBI)	-0.084	0.374	-0.125	0.914	-1.33	-1.0459	0.334902	2.20017	0.852364	-0.863767	-0.478905	0.642759	-0.603311	-0.176695	2.74381	2.14073	1.23735	-1.71612	-0.108064	0.989235	-0.190141	0.705227	-1.44805	-0.789662	0.425191	-0.255221	-0.184015	-0.133238	2.02489	0.440611	-1.32083	-0.298144	-0.297309	1.5873	-0.53775	-1.37914	-1.61703	-2.21709	0.0230358	0.684575	-1.31839	-0.0101879	0.557863	-0.813736	-0.290495	-0.50022	-0.183824
14445	b0307	predicted amino acid dehydrogenase with NAD(P)-binding domain and ferridoxin-like domain (NCBI)	0.366	-0.581	2.139	0.648	-0.598	1.49946	-0.170321	0.0496682	0.83213	-0.855389	-0.333199	-0.750748	0.269486	0.127241	4.85791	1.37319	-2.90398	-0.764043	0.405439	-0.567122	0.101107	0.911864	-0.987939	-0.61733	-0.481856	0.408211	0.100174	4.20487	3.33718	0.147095	-0.194264	-0.0276195	0.278063	0.550695	-0.459276	-0.251822	0.029213	-1.68981	1.31904	0.136716	-0.793213	3.67406	0.71661	0.428606	-0.496046	0.0727104	0.127732
14446	b0308	putative transporter (VIMSS)	-3.426	0.401	-0.102	-0.373	0.459	-2.28711	0.779816	2.0094	-0.154085	0.0632166	3.2114	-0.112766	0.384705	3.66622	-0.0189242	2.64374	-0.555083	-0.338477	-0.149486	0.0325713	3.92411	-0.418597	0.246242	-0.775481	0.879157	0.593359	-0.0513514	-0.0091145	3.39883	-0.216861	-0.120248	0.387123	0.242653	2.85037	-0.028256	-0.0319307	0.172902	-1.08122	-0.920418	-0.551727	0.315197	3.28891	-0.267675	0.156198	-0.0261842	0.231093	-0.0336924
14448	b0310	predicted inner membrane protein (NCBI)	-0.768	-2.049	-0.463	-4.274	-5.976	-2.6872	-3.13884	-0.306856	-1.83622	-5.23746	-0.214238	-3.58466	-5.27911	-0.229554	-0.220934	-0.553341	-1.34128	-4.78135	-2.28628	-3.47295	-0.248287	-2.99932	-4.59175	-0.973136	-3.1774	-4.55168	-0.258286	-0.217718	-0.563984	-0.821813	-4.1386	-5.18636	-5.54738	-0.210679	-4.72935	-5.37673	-5.2864	-4.77025	-3.01033	-3.08738	-5.08657	-0.471821	-4.55843	-5.33816	-1.73586	-5.66003	-0.228275
14449	b0311	choline dehydrogenase (NCBI)	-0.112	0.011	0.205	-0.287	-0.508	-1.56787	-0.0823599	1.07592	-0.0935716	-0.641617	2.19768	0.0801369	0.29476	0.000356806	1.12272	1.57689	-0.0236408	-1.11131	-0.848376	0.0100717	0.0486791	-0.404245	-0.821807	1.74537	-0.335096	0.217199	1.30793	0.0235227	1.61627	0.0163572	-0.725282	0.0780144	-0.0456813	0.0498468	-0.346056	-0.581554	-0.195735	-1.02557	-1.35172	-0.604758	-0.669026	2.77925	0.166538	0.0214676	0.950973	0.084516	0.0388352
14450	b0312	betaine aldehyde dehydrogenase, NAD-dependent (NCBI)	0.215	0.203	2.675	-0.65	0.646	-0.357219	0.238902	0.0767113	-0.683739	0.645607	-0.386789	-0.547786	0.0853122	0.0859797	1.86914	3.02618	-0.643752	0.783366	0.766142	0.464442	2.73886	-0.935133	0.469561	-0.659581	-0.278198	0.582739	2.83458	0.0914151	1.73051	-0.18135	0.540338	0.983968	0.615738	0.159546	0.720828	0.700874	-0.0262842	0.676143	-1.08084	-1.06078	0.410198	1.73928	-0.833172	0.308063	2.23117	0.396612	2.75042
14451	b0313	probably transcriptional repressor of bet genes (VIMSS)	-0.791	0.039	4.016	0.083	-0.028	0.874812	-0.528035	3.9795	-0.0488757	0.201312	2.19052	-0.511726	-0.0424959	0.233602	3.54011	-0.0885661	-0.126926	0.248284	0.247061	-0.0042886	0.540001	-0.234609	-0.0708777	1.6516	-0.24911	0.309092	0.205259	3.29738	2.72267	0.715169	-0.431554	0.0219981	-0.465977	5.29718	-0.141385	-0.519664	-0.308701	-0.025526	-0.585049	-0.261638	0.183973	1.31452	-0.396274	-0.0564496	0.26813	-0.65277	0.233873
14452	b0314	choline transporter of high affinity (NCBI)	-1.249	-0.129	1.175	0.041	-0.099	-2.53376	0.392994	-0.00482392	-0.0227447	-0.149614	1.8018	0.0314245	-0.310388	3.20984	-0.135158	0.611047	-0.233682	-0.317831	0.471878	0.486839	-0.0605104	0.217978	-0.348771	0.579265	0.433156	-0.331326	2.82137	-0.127389	1.15796	0.459713	-0.39148	-0.330188	-0.367616	1.20832	-0.216965	-0.458881	-0.48726	-0.136632	-1.20774	-0.148366	-0.270352	-0.0176554	-0.014784	-0.253089	0.851461	-0.505471	1.23221
14453	b0315	predicted DNA-binding transcriptional regulator (NCBI)	-0.109	0.149	0.966	1.346	-3.445	0.155795	0.343461	1.1947	1.52417	-2.99351	1.0017	1.02829	-2.13006	1.20453	0.540822	2.77802	1.38226	-4.11938	-0.384598	0.26787	0.569613	1.26181	-3.09138	0.24137	1.06001	-2.30995	0.566486	0.0907567	1.21036	1.64233	-3.55199	-1.37802	-2.61953	1.08298	-1.12074	-3.56675	-2.90169	-4.04194	-0.845812	0.985035	-3.73058	1.41334	0.611786	-2.05944	0.40656	-2.67557	1.88051
14454	b0316	predicted DNA-bindng transcriptional regulator (NCBI)	-0.189	0.138	1.488	0.975	-2.561	-0.269794	-0.225974	1.64249	1.19978	-2.51864	-0.494128	0.62923	-0.443773	-0.193507	2.80043	-0.602649	0.931476	-3.03473	-0.230258	-0.108595	-0.276002	1.6306	-2.42738	-0.993253	1.07913	-0.449829	1.3788	3.19696	-0.614993	1.26282	-3.71396	-0.541678	-1.01648	-0.255042	-1.29253	-2.66923	-1.46011	-2.6708	-0.559709	0.346265	-2.73698	1.45187	0.114521	-1.24751	0.631885	-0.907322	2.2421
14455	b0317	predicted inner membrane protein (NCBI)	-1.19	0.11	0.246	1.006	-0.951	0.739384	-0.0756683	0.0470874	0.906155	-1.14815	-0.100738	0.650511	-1.33941	0.119491	0.132049	-0.200082	1.14997	-1.11043	0.10069	-0.17464	0.101612	1.80253	-0.934284	-0.621184	0.568406	-0.739239	0.101187	0.130506	2.12147	1.28349	-1.11332	-0.85593	-0.725747	0.145634	-1.1066	-1.0535	-0.979025	-0.47312	-0.953296	-0.0155046	-0.531697	-0.232855	0.763731	-1.04027	2.32219	-0.809665	0.308665
14456	b0318	predicted transcriptional regulator with ankyrin domain (NCBI)	0.933	-1.598	1.714	-0.979	-4.56	0.379356	-1.64283	1.70492	-0.376097	-4.03535	1.29706	-0.638218	-3.92912	-0.204783	1.87419	-0.527578	-0.217234	-4.55401	0.250458	-0.777508	1.4727	-0.737171	-3.39711	0.77044	-1.04502	-3.55713	-0.208261	-0.169793	-0.551864	-1.02558	-3.90077	-4.16669	-3.7625	1.37951	-3.92202	-4.92577	-4.41177	-3.95043	-1.83601	-1.49235	-4.28058	0.962837	-1.45149	-4.14455	0.513223	-4.41909	-0.205431
14457	b0319	hypothetical protein (NCBI)	-0.351	-0.854	-0.213	0.33	-5.201	-0.135583	-0.578119	1.37111	0.540545	-4.64193	1.12797	-0.143179	-4.42112	0.0044172	-0.0411512	1.26528	0.272588	-4.61225	0.7364	-0.518958	1.33618	0.414395	-3.94863	-0.532995	-0.306659	-3.80227	-0.0670412	-0.024443	0.971444	0.0562248	-3.96592	-3.30371	-4.67746	-0.0262449	-2.26356	-5.23384	-5.11957	-4.61014	-1.4711	-0.072429	-4.59609	0.4944	-0.889843	-3.94638	-1.2889	-5.02581	1.23559
14458	b0320	predicted acyl-CoA synthetase with NAD(P)-binding domain and succinyl-CoA synthetase domain (NCBI)	-0.977	-0.472	0.345	-0.134	0.636	-1.91035	0.0604227	0.153339	-0.0865707	0.792322	2.95335	-0.126242	0.135755	0.222864	0.236181	2.16388	-0.143275	0.417883	0.000186421	0.865686	3.23549	-0.428002	0.732731	2.40282	-0.0365137	-0.119476	0.192682	2.45484	0.225768	1.04326	0.302113	0.836333	0.446061	0.255283	0.309235	0.442752	0.119799	0.742419	2.21697	0.276309	0.51189	2.84427	0.254754	0.119037	1.44692	0.481565	0.308665
14459	b0321	hypothetical protein (NCBI)	-0.155	0.146	-0.099	-0.615	-0.163	-0.612398	-0.438085	-0.394852	-0.952072	-0.0571578	3.25623	-0.652121	-0.0559209	-0.565732	4.22886	3.47273	-0.589152	0.2322	-0.118853	0.501	-0.554473	-0.338984	0.0269115	2.06645	-1.05263	0.00130425	-0.55276	2.06546	3.39998	-0.606471	-0.104849	-0.0843982	0.0426534	-0.39394	0.476152	0.0420182	0.42256	0.654512	-0.429987	-0.711215	0.242266	1.73275	-0.564995	0.0239324	1.38306	0.0949544	2.4037
14461	b0323	predicted carbamate kinase-like protein (NCBI)	-3.358	-0.269	-0.38	-0.457	0.5	0.0210545	-0.757961	-0.233337	-0.197184	0.315356	2.7407	-0.271807	-0.0442923	-0.16074	4.82254	4.27811	-1.2276	0.590077	-0.0673892	0.262024	-0.168434	-0.322045	0.188817	-0.579702	0.114452	-0.043206	0.150318	3.86255	3.47135	-0.42648	0.485012	0.515113	0.444291	-0.137339	0.236967	0.75426	0.0797402	0.847009	-0.0832551	-0.582216	0.623841	-0.399935	-0.0684882	-0.290251	-0.558306	0.194267	-0.155583
14462	b0324	deaminase (NCBI)	0.512	-0.876	2.056	0.581	-0.313	-0.0152185	-0.27779	2.01188	0.0501679	-0.221796	-0.425282	0.934745	0.00832212	-0.143942	0.0390165	-0.47174	0.816267	0.244169	-0.0797957	0.571564	2.2012	-0.683304	-0.282934	-0.872548	0.952064	0.706689	-0.147844	2.17478	-0.522821	0.392396	0.0983861	0.0788739	0.0473331	2.24437	-0.530082	0.0882023	0.352747	0.18811	-1.10299	-0.360124	-0.293903	3.17316	0.348696	0.0580075	3.2821	-0.09259	4.51304
14463	b0325	predicted oxidoreductase, Zn-dependent and NAD(P)-binding (NCBI)	-0.991	-0.025	0.225	0.511	-1.366	-0.493099	0.541384	2.40448	0.347307	-0.90581	2.38921	0.186533	-0.369639	-0.185431	1.17037	1.04912	-0.236174	-0.516625	0.802296	0.202054	1.54385	0.593882	-1.16153	2.03599	-0.17876	-0.241282	-0.190395	2.34278	1.42699	-0.0343762	-0.67456	-0.0532029	-0.510992	-0.167268	0.0301209	-1.19328	-0.539287	-0.982143	-0.667441	0.124863	-0.863739	1.71502	-0.02915	-0.719965	-0.00123323	-0.873738	-0.18233
14464	b0326	hypothetical protein (NCBI)	-2.812	-3.944	0.321	-2.663	-5.168	-1.91746	-2.92137	0.465898	-2.28093	-4.47237	0.105483	-2.63129	-4.56835	0.533467	0.542553	0.216012	-2.54299	-3.98772	-0.91435	-2.68682	0.499618	-2.03684	-3.82486	-0.228903	-2.32669	-3.8856	0.487148	0.552914	0.106076	-1.62811	-3.37415	-4.4762	-4.79455	0.561761	-3.97739	-4.62805	-4.52704	-4.00016	-1.31376	-2.62213	-4.24643	0.295543	-3.64124	-4.64301	0.100879	-4.89859	0.552087
14465	b0327	orf, hypothetical protein (VIMSS)	-0.345	0.438	0.253	1.435	-2.184	0.404919	0.403954	-0.384293	1.5671	-2.55303	1.12132	0.927297	-0.320513	-0.309993	-0.313552	2.46271	1.25417	-2.92785	-0.0987162	0.426624	-0.304393	1.40324	-1.99463	3.33886	0.530965	-0.355134	-0.304625	-0.252077	-0.694751	1.66632	-2.96112	0.315295	-0.814107	4.32998	-0.320721	-1.52497	-0.64363	-3.8205	-0.810806	0.788596	-2.29294	2.70892	0.959501	-0.333685	-0.199728	-0.542485	4.0797
14466	b0328	neutral amino-acid efflux system (NCBI)	0.239	-0.223	2.037	1.035	-3.144	0.631415	0.128367	-0.286762	1.40338	-2.84207	0.518557	0.846762	-0.931871	-0.267963	-0.278419	-0.597266	1.40906	-4.23121	-0.0826126	0.339932	1.75737	1.19412	-2.60585	1.91385	1.09574	-1.21448	-0.262286	-0.209953	0.518233	1.6111	-3.6931	-0.190763	-1.38837	3.45786	-0.346143	-3.08277	-1.14623	-4.0316	-0.983737	0.676643	-2.98696	2.85351	0.823119	-1.68864	1.10272	-1.65102	2.96265
14467	b0329	hypothetical protein (NCBI)	0.379	-1.109	-0.273	1.091	-3.057	0.223175	-0.928073	-0.130653	1.22539	-3.23763	-0.512925	1.36061	-2.18471	-0.0586453	-0.0710146	2.74193	1.51642	-3.82628	1.48835	-0.500507	-0.0666131	0.531261	-3.72447	1.78382	1.50292	-2.82464	-0.0707609	2.19014	2.96828	0.893291	-3.79438	-0.0268764	-1.24197	-0.0414702	-0.540756	-2.58668	-3.28963	-4.49589	0.664834	0.699196	-4.01463	1.72873	0.356436	-2.53573	1.55256	-1.22994	-0.0501566
14468	b0330	DNA-binding transcriptional activator (NCBI)	-0.231	-0.667	0.272	0.167	-0.239	-1.01965	-1.06475	0.250609	0.0157298	-0.485673	-0.140318	0.315836	0.228941	0.311013	1.88336	2.39816	0.596368	-0.171297	0.477182	0.185706	0.288873	0.0254464	-0.93128	-0.457527	-0.117399	-0.0354324	0.404948	2.10553	1.11564	0.14996	-0.235213	0.130702	-0.242132	1.69281	-1.22948	-0.517373	-0.0042677	-0.555356	0.173566	0.139876	-0.461592	1.95685	0.423838	0.106744	1.08583	-0.188878	0.327612
14469	b0331	2-methylisocitrate lyase (NCBI)	-0.266	-0.832	0.542	-2.439	0.289	-0.0644384	-0.502997	0.438874	0.332692	0.453495	0.0978478	0.201223	0.538527	0.285067	0.27724	4.2027	-1.82094	0.220312	-1.75599	-1.34655	0.268063	-1.56564	0.921019	-0.479254	-0.673596	0.560018	0.256705	0.312725	-0.11407	1.3663	0.513431	0.206796	0.385112	3.35898	0.0716137	0.493875	0.331752	0.707656	0.306437	-1.6602	0.360459	1.91308	-1.20822	-0.619346	0.519915	0.70964	3.31211
14471	b0333	2-methylcitrate synthase (NCBI)	0.74	0.188	0.959	-0.499	-0.754	-0.312546	-0.223083	0.643931	-0.308543	-0.446071	3.85345	0.622021	0.77362	3.12327	0.269514	3.23277	-1.0747	-0.0487205	0.750548	0.996057	0.253494	-1.13456	-0.09692	3.03377	0.457198	0.597118	0.244562	0.622317	3.08814	0.994409	0.0706167	0.739982	0.315592	0.394149	0.629741	0.107891	0.426525	-0.663719	-2.53126	-1.09598	-0.463913	1.95469	0.618014	0.314194	0.523676	0.415497	0.305923
14472	b0334	2-methylcitrate dehydratase (NCBI)	-0.316	0.422	0.333	-1.092	0.07	0.577024	0.629502	0.131131	-0.286991	0.182498	-0.238211	-0.12948	0.279707	0.181931	0.184197	2.57468	-1.74055	0.198721	-0.449488	1.11831	0.174777	-0.640829	0.422396	-0.56825	-1.59285	0.034182	0.167361	3.00685	-0.175287	-1.06416	0.216443	0.30488	0.229718	0.201422	-0.197796	0.24065	-0.211145	-0.229516	-2.61757	-0.793433	0.144524	0.37339	-0.158783	-0.189643	0.564255	0.290647	0.390555
14473	b0335	predicted propionyl-CoA synthetase with ATPase domain (NCBI)	-1.141	0.056	0.216	-0.682	0.663	-1.12731	-0.244957	2.14646	-0.496928	0.763344	3.8023	0.119628	0.183975	0.176086	0.174315	1.47984	-0.209546	0.969944	-0.671327	0.301294	0.274842	-1.05508	0.996124	2.24078	-0.412703	0.328168	0.155334	0.210551	-0.185157	-1.00619	0.716584	0.122064	0.460638	2.44648	0.301595	0.322174	0.593133	1.21248	-2.21469	-0.95613	1.02562	3.08547	-0.479362	-0.095134	1.36094	0.381967	1.93996
14474	b0336	cytosine transporter (NCBI)	-1.588	-0.526	0.259	0.669	-0.803	-0.0541317	0.124709	2.52242	1.29753	-0.805878	1.82592	-0.490814	-0.0150505	0.022757	0.0291681	1.62594	1.59912	-0.733933	-0.719322	1.03455	0.0131991	0.287826	-0.769429	1.53546	-0.28657	-0.147036	0.286419	0.0592728	2.38914	0.196327	-0.762806	-0.450791	-0.637081	0.167562	-0.59852	-0.722352	-0.592608	-0.819056	-2.31694	0.24623	-1.33779	2.48157	-0.00591725	-0.582194	1.30632	-0.778353	2.87369
14475	b0337	cytosine deaminase (NCBI)	-3.646	-0.45	2.385	0.136	-0.238	0.0340199	-0.474015	-0.0106472	0.599831	-0.347614	3.53875	0.275114	0.0517858	-0.255055	2.51174	3.28082	-0.360032	-0.51773	-1.18044	0.28653	2.7008	0.077449	-0.168252	1.33349	-0.206429	-0.37506	-0.256222	1.70021	2.11038	-0.433877	-0.222642	0.155741	0.0668082	1.79631	-0.510398	-0.639965	0.127967	0.198978	0.390853	-0.802405	-0.271279	3.77531	-0.222428	-0.0766447	2.19419	0.0134104	-0.242289
14476	b0338	DNA-binding transcriptional dual regulator (NCBI)	-0.217	0.063	-0.697	-1.114	-0.153	-0.693521	-0.477576	-0.530968	-1.52267	-0.632929	-0.92806	0.00183684	-0.0849802	-0.470522	-0.459981	2.49853	0.360734	-0.182956	1.30525	-1.80198	-0.470314	-0.205689	-0.745569	-1.19802	-1.25301	0.00284761	-0.471526	-0.418651	2.51463	-1.58251	-0.453546	-0.373463	0.216928	-0.450497	0.388615	-0.462944	-0.530594	-0.337997	-3.27628	-0.772732	-0.509969	1.70036	0.0916133	0.336102	2.24961	-0.290736	-0.451265
14479	b0341	predicted cyanate transporter (NCBI)	-0.219	0.423	0.201	-0.157	-0.296	-0.216227	-0.056064	-0.109245	-0.939797	-0.335863	-0.445816	-0.359898	-0.497746	2.97264	2.06922	3.77953	-0.00290061	0.0339985	0.419461	-0.324018	0.214195	-0.782267	0.106793	0.48331	0.209776	-0.0660274	-0.0656878	2.12644	2.71503	-0.0402872	-0.0914197	-0.266323	-0.05113	-0.0257538	-0.529768	0.105296	-0.185776	0.102599	0.756166	-0.346179	-0.0485927	-0.206023	-0.325125	0.0832514	-0.366348	-0.247028	-0.0291276
14480	b0342	galactoside O-acetyltransferase (NCBI)	0.532	-0.653	2.485	0.822	-5.445	0.479816	-0.686977	-0.0632448	1.31869	-4.92568	0.887281	0.598748	-4.72155	1.42593	-0.0329642	-0.383663	0.5614	-4.55415	0.924026	-0.608312	1.27353	0.796203	-4.2848	-0.777927	0.331263	-3.66862	0.72651	0.85884	-0.395978	0.917825	-3.77053	-2.19867	-4.51643	3.01633	-1.66828	-5.09176	-4.63814	-4.50523	0.395295	0.313679	-4.80529	0.116217	0.0142155	-4.20436	0.138732	-4.8157	2.39572
14481	b0343	galactoside permease (NCBI)	0.736	-0.566	0.946	0.735	-4.65	0.953917	-0.730683	0.547488	0.912592	-4.49559	0.116643	0.313088	-3.37609	-0.230183	0.33929	1.25117	0.696902	-4.58796	0.991706	-0.762272	1.41543	0.779538	-3.96452	0.0676101	0.765379	-2.85482	0.668839	0.819695	0.190412	0.591925	-3.83042	-2.65031	-3.80982	0.57914	-2.11918	-4.53185	-3.9566	-4.61647	-0.434353	0.248064	-4.42228	0.424814	0.0667395	-3.85956	0.223343	-3.65013	-0.117989
14482	b0344	beta-D-galactosidase (NCBI)	-1.964	1.47	2.368	-1.526	-1.389	-1.12879	1.50471	2.50873	-0.622174	-1.04465	1.87325	-0.684784	-2.23351	-0.324257	4.86431	4.28768	-0.747038	-2.53979	0.384926	1.45502	2.32383	-0.457863	-1.3993	1.23622	0.432252	-2.21294	1.82152	4.07659	1.01328	-0.151766	-2.4063	-1.68141	-0.390515	-0.313038	-1.94548	-0.860127	-0.957532	-0.538002	1.13198	-0.321802	-1.20845	2.01652	-1.02136	-2.312	-0.378313	-0.92281	-0.162164
14483	b0345	transcriptional repressor of the lac operon (VIMSS)	-2.1	-0.545	0.173	-0.761	-1.264	0.405322	-0.00776821	-0.266575	-0.171896	-1.29361	1.47679	-0.259518	-1.53874	0.0495799	-0.18684	-0.54757	-1.36014	-2.69951	-2.22584	-1.00752	-0.204346	-0.238915	-1.19054	-0.907464	-0.726245	-1.12847	-0.202586	-0.144999	1.40827	-0.967578	-2.54782	-1.25816	-0.686046	0.0677857	-1.89827	-1.15048	-1.16306	-1.87566	-2.1731	-0.144003	-1.25312	1.99719	-0.667287	-1.77615	0.443089	-0.697351	1.9381
14484	b0346	DNA-binding transcriptional activator, 3HPP-binding (RefSeq)	-3.202	-0.131	-0.01	0.222	-1.225	-2.26462	0.468002	0.586809	0.382154	-2.66572	3.66615	1.14578	0.284942	0.203598	0.224482	3.40737	-2.89103	-2.2693	-1.84737	0.772323	0.188989	0.249523	-2.5425	-0.515705	-0.672643	-0.139427	0.181425	0.241764	-0.161321	1.49255	-1.75928	0.469578	-0.486982	0.231042	-0.289577	-1.92713	0.597243	-3.04776	-2.57442	0.347824	-2.19992	3.65678	0.156013	0.696333	-0.912558	-0.194828	0.244894
14485	b0347	3-(3-hydroxyphenyl)propionate hydroxylase (NCBI)	-1.384	-0.739	-0.753	-0.318	-0.368	-3.17333	-0.759284	-0.386048	-0.674302	-0.293581	1.28819	0.194706	-0.122663	-0.538901	1.9225	2.24519	-0.173893	-0.213017	-0.0690116	-0.862062	1.26117	-0.181047	-0.29923	0.594058	-0.794509	-0.301105	-0.651886	3.01428	2.59747	1.03072	-0.270316	-0.179134	-0.132475	-0.531392	-0.471637	-0.166542	-0.0933472	0.413792	-0.00331611	-0.829575	-0.476406	3.14161	-0.159089	-0.19588	0.050132	-0.274297	2.40466
14486	b0348	2,3-dihydroxyphenylpropionate 1,2-dioxygenase (NCBI)	0.524	0.31	-0.073	-2.067	0.118	0.816941	0.159156	-0.21091	-0.24363	0.0331057	2.95246	0.297239	-0.287192	-0.151242	4.03623	2.16485	0.124048	0.548284	2.14138	0.00103391	-0.161399	-0.383822	0.140175	-0.856975	0.778606	-0.412122	-0.156022	-0.105227	-0.501881	-0.130604	0.685214	0.679325	0.367978	-0.129359	0.150631	-0.375735	-0.625852	0.51478	-2.94071	-0.959365	0.567771	-0.284185	-0.294423	-0.362477	-0.765431	0.179116	-0.121233
14487	b0349	2-hydroxy-6-ketonona-2,4-dienedioic acid hydrolase (VIMSS)	-2.413	0.65	-0.243	0.806	-1.389	-0.313286	0.0721693	-0.229976	1.28433	-0.854039	2.90001	0.11388	-0.450163	-0.242985	3.49999	-0.584383	0.559894	-1.0446	0.0588774	0.0234028	3.91744	1.15473	-0.668893	2.83074	-0.906453	-0.267078	-0.241741	3.21414	1.1603	0.788532	-0.991251	-0.1669	-1.23917	-0.113107	-0.0315239	-1.30658	-1.58187	-1.05636	-0.127016	0.895622	-1.15607	2.3714	0.20272	-0.363717	-0.0359709	-0.863028	-0.224127
14488	b0350	2-keto-4-pentenoate hydratase (VIMSS)	-0.353	0.087	0.202	-0.21	-0.481	-1.22984	-0.673545	0.0179605	0.772617	0.00382932	1.78899	-0.941617	-0.0356801	0.0759037	2.88807	3.31231	0.0260978	-0.134728	-0.575661	-0.0206013	0.0486575	-0.438934	-0.543215	1.16782	-0.630172	-0.0772166	0.224398	0.10977	-0.285379	-0.389537	-0.187876	-0.0234412	0.173257	0.102012	-0.113694	-0.00907916	0.13842	-0.0187272	0.711724	-0.484432	-0.138446	1.57285	-0.0120335	-0.148599	1.506	-0.564351	0.102194
14489	b0351	acetaldehyde dehydrogenase (NCBI)	-1.528	-0.376	-0.257	-0.295	0.338	-1.27629	-0.630613	4.70146	-2.03437	0.372898	1.52313	0.0838596	-0.0269308	-0.567446	-0.549296	1.52132	-1.74687	0.365804	0.610459	0.297092	-0.18593	-0.628664	0.330296	1.41226	-0.867904	0.0141585	-0.547098	4.78469	2.63413	-0.101424	0.484856	-0.309058	0.19484	3.13126	-0.183248	0.0879565	-0.656283	0.587867	0.390458	-1.15831	0.560112	3.02223	-0.352481	-0.0833253	1.96557	0.247678	-0.558208
14490	b0352	4-hydroxy-2-ketovalerate aldolase (NCBI)	0.797	0.123	3.169	-0.05	-0.344	-2.30632	-0.203697	3.19907	-0.854852	-0.138413	2.59448	0.27985	0.279494	0.0204859	0.0411875	-0.393985	1.08651	-0.543037	0.888107	0.933494	0.257469	0.732256	-0.48492	2.32803	0.129274	-0.206461	0.00809454	0.0596776	-0.338871	0.434183	-0.325848	0.26403	0.18002	0.164411	0.0632699	-0.236592	0.464118	-0.077545	-0.607294	-0.196098	-0.529542	2.93086	0.223469	-0.934907	-0.877783	0.0517787	0.0452656
14491	b0353	putative transport protein (VIMSS)	-2.825	-0.712	0.288	-3.13	0.77	1.92783	-0.927492	0.435724	-1.09196	1.08312	0.284158	-1.85156	0.152132	0.490075	1.145	4.00333	-0.130689	0.763326	-0.350116	0.1448	0.447302	-1.32154	0.90196	-0.269144	-0.260958	0.655607	0.449984	0.505245	4.29797	-2.15661	1.09335	0.303407	0.51226	0.523943	0.57422	0.880617	0.40223	1.50419	-1.29854	-1.47268	1.4384	0.375297	-0.922568	0.286684	2.40916	0.616914	0.750857
14492	b0354	nucleoprotein/polynucleotide-associated enzyme (VIMSS)	-1.068	0.338	0.027	-0.292	-0.539	-0.189667	0.420428	0.0646086	0.860036	-0.439694	1.6586	-0.7203	-0.956333	-0.106596	0.148088	3.73866	-0.884252	0.167271	-1.05472	0.132808	-0.121925	0.229489	-0.672579	1.00379	0.30519	-0.916573	2.49618	-0.0593243	1.67078	0.0852359	0.207899	0.0358776	-0.0735486	0.289067	-0.276201	0.043374	-0.29845	0.1102	-0.933706	-0.364296	-0.0928391	2.3905	0.549733	-0.987827	-0.480262	-0.0468784	-0.0808843
14493	b0355	predicted esterase (NCBI)	0.696	0.537	2.866	-0.187	0.621	0.137195	0.445204	4.03856	0.422602	0.627459	2.40207	-0.462645	-0.521867	0.390917	0.423717	0.0223909	0.664921	0.763552	0.739259	0.87875	3.56532	-0.147011	0.558915	2.82507	-0.13292	-0.0616045	0.366215	0.420297	-0.0052584	1.62888	1.21227	-0.332727	0.036181	0.55727	0.415055	0.403393	-0.719558	0.18885	0.484013	-0.194038	0.580668	0.286782	-0.0265359	-0.204169	-0.0650555	-0.0635367	0.438804
14494	b0356	alcohol dehydrogenase class III/glutathione-dependent formaldehyde dehydrogenase (NCBI)	-0.608	0.258	0.172	-0.006	0.463	-0.129367	-0.568639	-0.291246	0.179063	0.697665	3.19133	0.287034	-1.06335	-0.442587	3.26265	1.20919	0.16496	1.14884	0.241996	-0.108114	-0.439067	-0.338039	0.799984	3.18597	0.418484	-0.685738	-0.426795	-0.386255	0.674192	0.360821	1.37854	-0.510081	-0.247835	-0.410476	0.0484667	0.314707	0.253363	1.12364	0.395222	-0.6563	0.712741	-0.545694	-0.357941	-0.0791522	1.2501	-0.312392	-0.407216
14496	b0358	hypothetical protein (NCBI)	0.448	-0.138	1.348	0.396	-2.424	-0.635399	-0.432271	1.2787	0.632153	-2.48848	1.47109	0.646622	-1.59907	1.55113	0.249509	0.71611	0.707299	-2.82027	-1.05359	-0.199662	0.185257	0.369947	-2.26284	0.721302	0.112141	-1.76446	0.190224	0.77098	1.46485	0.0902633	-2.8481	-1.17781	-1.47087	2.63908	-1.03159	-2.39553	-1.18522	-2.93095	-0.0506499	0.451429	-2.56985	0.585475	0.206043	-1.48776	0.123682	-1.71199	0.865444
14501	b0363	predicted glucosyltransferase (NCBI)	0.675	0.026	1.67	0.954	-3.257	0.582793	0.307075	1.46932	1.37274	-2.90248	2.03379	0.438204	-1.26731	0.961492	-0.134447	0.18903	1.07882	-3.9684	0.353939	0.0271912	1.11913	0.897338	-3.12153	0.65721	0.900577	-1.2606	-0.131772	1.32094	1.35566	1.15704	-3.73051	-0.737891	-2.09119	1.26955	-0.523199	-3.32289	-2.07178	-4.19146	-0.382102	0.854633	-3.36945	1.81246	0.446274	-1.36589	-0.0158737	-2.08967	0.710376
14502	b0364	orf, hypothetical protein (VIMSS)	-1.08	-4.176	-0.363	-2.813	-5.632	-1.61452	-3.17309	-0.214142	-0.56209	-5.01928	-0.589231	-2.74733	-5.18119	-0.164564	-0.143128	-0.481861	-0.948865	-4.59194	-0.819261	-2.19318	-0.166585	-1.93548	-4.32773	-0.881693	-1.9204	-4.45008	-0.153283	-0.103107	1.14284	-2.2495	-3.85337	-5.09875	-5.42152	-0.131575	-4.61271	-5.1672	-5.10865	-4.51835	-2.88144	-1.91732	-4.91055	-0.261542	-2.13737	-5.25977	-1.49343	-5.34042	-0.126111
14503	b0365	taurine transport system periplasmic protein (VIMSS)	-1.309	-1.387	0.093	-0.253	-0.457	-0.271568	0.193762	0.240043	-0.765877	-0.548382	-0.131226	-0.716353	0.45062	0.285648	0.303943	-0.0380327	0.167691	-1.45192	1.23855	-1.39435	0.25652	-0.198551	-0.124876	1.35708	-1.32876	0.0161339	0.267702	0.3097	2.53744	0.627821	-1.60336	0.849198	0.437258	3.73509	-0.898606	-0.337204	-0.254352	-0.47839	2.48923	-1.39265	-0.222314	0.18836	-0.225712	0.29454	0.215733	0.342656	3.87814
14504	b0366	taurine transporter subunit (NCBI)	0.786	0.566	0.143	-0.009	0.021	0.09119	0.177066	-0.169092	0.210995	0.144276	1.51295	0.467834	-0.0796726	-0.122392	0.0810304	3.71696	-0.470343	0.429346	-0.214975	0.786155	0.0895215	-0.0867664	-0.022852	0.961397	0.463506	-0.0594971	0.0721612	-0.0759876	2.39927	-0.309295	0.373444	0.647974	0.339003	0.0796774	0.235411	0.414396	-0.495823	0.241647	-1.51703	-0.542804	0.528435	2.15626	0.141648	0.264829	0.220666	0.435293	-0.0844772
14506	b0368	taurine dioxygenase (NCBI)	0.15	-0.273	-0.02	-0.268	0.541	0.0878096	0.663657	0.436861	-0.368376	0.876519	3.82368	-0.717069	-1.02696	0.163293	0.192177	-0.144921	-0.884771	-0.237721	-1.87465	0.105486	0.151155	-0.96878	0.577847	-0.579576	-1.78683	-2.622	0.157541	0.200791	4.14263	-0.584342	-0.718294	0.836486	0.454677	0.528538	0.559272	-0.559427	0.209137	0.398797	-2.49809	0.0895581	0.615127	3.9408	-0.284374	-1.56492	-0.00504411	0.154165	0.209407
14513	b0375	predicted DNA-binding transcriptional regulator (RefSeq)	0.666	-1.849	-0.123	-0.804	-5.564	-0.4211	-1.95386	0.016544	-0.890082	-4.88417	1.91458	-1.29265	-5.06598	-0.0291569	-0.00551156	1.75233	-0.815019	-4.42597	0.269302	-0.843914	-0.0399244	-1.24493	-4.1953	-0.761523	-1.34601	-4.33153	1.95402	0.01079	-0.339005	-0.346954	-3.71325	-4.03566	-5.29542	0.0054797	-3.19028	-5.03471	-4.97209	-4.36835	-1.27957	-1.26231	-4.63514	-0.126424	-1.47278	-4.78694	-1.37856	-5.14786	0.00950328
14514	b0376	beta-lactamase/D-alanine carboxypeptidase (NCBI)	-0.251	0.18	1.281	0.47	-0.391	0.239612	0.671496	-0.178647	0.535892	-0.0206695	0.713662	0.728226	0.0666729	3.30297	-0.10662	-0.312611	0.482233	-0.441128	-0.225674	1.03292	-0.0553258	0.195917	-0.0834407	1.21868	0.498501	0.310965	-0.122527	1.2722	-0.434024	0.545806	-0.0639746	0.011226	0.215454	-0.0461177	0.0133382	-0.0294713	0.393468	-0.54979	-1.27949	-0.0740278	-0.0900301	2.86708	0.209534	0.0941914	1.69321	0.411251	1.433
14515	b0377	predicted transporter (NCBI)	-0.277	0.372	-0.001	0.554	-1.307	-0.101597	0.469672	0.00447055	0.87554	-1.2664	2.27141	0.371066	0.0310911	1.62258	-0.100525	2.47256	0.465086	-0.913423	0.342447	0.422778	1.47962	0.394156	-1.14867	0.594645	0.573299	0.294195	-0.106358	-0.077028	1.42557	-0.168483	-0.879306	-0.11474	-0.521692	-0.0217376	-0.240081	-1.05944	-0.31822	-0.589959	1.04291	0.42467	-1.33819	0.26866	0.225041	0.18659	1.10136	-0.305457	0.551803
14516	b0378	predicted DNA-binding transcriptional regulator (NCBI)	0.433	0.25	1.804	-0.491	0.011	-0.990647	0.26385	0.388366	-0.337889	0.0587422	1.42947	-0.437567	0.282023	0.329052	0.520328	0.0360399	-0.574429	-0.348629	0.307842	0.193391	1.88169	-0.574489	0.0653255	1.15803	-1.8461	0.644724	0.307342	1.60457	0.00391357	-0.160045	0.0489875	0.0834149	0.129721	2.42311	-0.578553	0.311377	-0.107809	0.139927	0.422125	-0.352837	0.197314	2.01565	-0.412045	-0.0232144	0.00850199	0.146939	0.376083
14518	b0380	orf, hypothetical protein (VIMSS)	0.372	0.272	-0.444	1.078	-2.139	1.18816	0.0494874	-0.465747	0.919059	-2.76365	3.31444	0.594139	0.578402	-1.76491	-1.75352	-2.07928	1.80045	-1.54922	0.413415	0.164392	-1.72528	0.999577	-1.59231	2.98659	1.1342	0.734016	-1.6855	-1.66322	2.45741	1.35183	-0.998327	0.380908	-0.322914	3.07462	-0.302215	-0.859454	0.309571	-2.3092	-4.30295	0.416398	-1.69689	3.50668	0.15626	0.479556	1.98669	-0.383683	6.18308
14519	b0381	D-alanylalanine synthetase (NCBI)	0.705	-0.373	-0.418	0.91	-0.856	-0.158125	-0.0603114	-0.0705177	1.34282	-0.826288	2.74642	0.350221	0.404861	-0.218283	0.00608944	-0.520874	-0.0868986	-0.906226	2.27638	0.100655	-0.22581	1.56531	-0.711389	1.65673	1.24631	0.483877	-0.202084	-0.162692	-0.521399	0.762286	-0.643989	-0.303959	-0.374154	-0.188933	0.315247	-0.250501	-1.37276	-0.793615	0.529614	0.673836	-1.06525	-0.0992761	-0.245948	0.197458	2.11471	-0.282305	-0.180903
14520	b0382	hypothetical protein (NCBI)	1.051	-0.41	2.308	0.274	-3.75	-0.0498105	-0.183553	2.48933	0.715546	-3.06076	0.752918	0.563949	-3.64807	-0.368811	-0.36361	-0.64207	0.30031	-4.6401	0.591506	-0.528744	1.70676	1.06343	-3.56444	-0.0362131	0.435453	-3.26185	1.52257	-0.11893	-0.671439	0.415637	-3.92431	-1.61893	-2.30108	2.44729	-1.06663	-3.0977	-3.44969	-4.54686	-2.05205	0.463357	-2.92257	1.02363	0.012755	-3.6341	-1.01175	-2.37013	2.67919
14521	b0383	alkaline phosphatase (VIMSS)	-0.13	0.095	0.122	0.692	-0.234	-0.0235819	0.509161	-0.0172582	0.537365	-0.365238	1.61711	0.724105	-0.141745	-0.176456	2.12992	2.18272	0.654853	-0.428477	-0.519234	-0.024261	1.15246	0.524585	-0.0889608	-0.349104	0.804235	0.0334446	0.802903	2.19046	0.193883	0.955349	-0.892091	-0.433747	-0.0116821	1.02175	0.208537	-0.568331	-0.0574682	-1.43597	0.765004	0.297209	-0.322388	3.56309	0.182688	-0.0504847	2	-0.236538	2.40063
14522	b0384	induced by phosphate starvation (VIMSS)	-0.326	-2.513	0.087	-3.243	0.745	-2.35249	-1.02159	5.4377	-3.05537	0.839923	2.90283	-1.86289	0.427942	0.293075	0.314551	-0.0115882	-1.5354	1.23034	1.41116	-1.91612	3.34838	-2.63299	0.65358	-0.0824212	-0.600604	0.940548	0.279296	0.324775	-0.0403602	-0.479693	1.19568	0.200984	0.407244	3.5632	0.149507	0.408663	-0.633923	1.00439	-2.2858	-0.855813	0.832383	2.8203	-0.457068	0.321085	-0.260716	0.181856	0.323921
14523	b0385	predicted diguanylate cyclase (NCBI)	1.401	-1.604	0.043	-0.797	0.665	-0.0146615	-2.14164	0.649263	-1.69253	1.11495	3.92219	0.710169	0.522294	0.249776	0.507072	-0.0567619	-0.565854	0.991811	-0.194609	-2.07823	0.219444	-0.347349	0.46406	1.84983	-0.999242	-0.293053	0.246615	2.9615	-0.0355458	-0.601357	0.572051	-0.282245	-0.0408754	0.270184	0.23434	0.706953	0.281758	1.0926	0.27586	-3.76646	0.586316	0.116409	-0.749936	-0.16178	0.822104	0.48273	0.277346
14524	b0386	pyrroline-5-carboxylate reductase (NCBI)	-0.946	-0.863	0.329	-2.072	-2.697	-0.672735	-3.27037	0.245189	-3.05264	-2.16884	-0.116119	-3.18821	-3.27753	0.296639	0.320209	-0.0209746	-2.86147	-3.02301	-1.80863	-1.32785	0.540217	-1.34941	-2.83159	3.6145	-2.72474	-2.76274	0.287498	0.344087	0.00634367	-2.44142	-2.45321	-1.52396	-2.56166	0.319168	-1.72624	-3.37661	-3.37718	-3.96266	-2.35936	-2.64577	-1.98762	0.866044	-2.07194	-2.65535	2.49205	-1.85502	0.326676
14525	b0387	orf, hypothetical protein (VIMSS)	-0.351	0.152	0.165	-1.811	0.277	-2.66834	-0.211911	-0.0483729	-0.170245	-0.0588647	3.173	-1.27553	0.429153	-0.000589748	0.0216871	4.23196	0.740921	-0.159217	0.661169	1.26393	-0.0229489	-0.271456	0.323041	-0.466471	0.486641	0.27503	0.00669981	4.08024	3.00164	-2.73202	-0.140309	0.174266	-0.166191	0.0163333	0.0026304	-0.0240134	-0.557386	0.34991	0.919175	-0.634208	0.351871	5.87219	-0.425822	-0.828033	-0.262764	-0.033832	0.0229369
14526	b0388	shikimate kinase II (NCBI)	1.016	0.608	2.392	1.024	-3.233	2.07568	-0.0539129	4.75694	1.88064	-2.82183	3.13566	0.0796801	-3.35719	0.16129	0.182234	-0.174538	0.885531	-3.57942	2.6649	1.45451	4.44875	1.30578	-2.62588	-0.571246	-0.145689	-4.10704	0.157356	0.199088	-0.166587	0.998002	-2.30437	-1.85242	-3.16721	0.170132	-2.43804	-3.87766	-1.80328	-3.37554	-2.49629	-0.559837	-2.91993	1.9902	0.0702386	-4.45098	2.38684	-3.10273	0.186713
14528	b0390	hypothetical protein (NCBI)	-0.607	0.244	-0.052	0.637	-0.457	1.50155	0.302499	-0.182037	0.950659	-0.643568	1.55207	-0.219477	-0.2391	-0.25336	-0.239218	2.65842	0.732643	-0.858985	-0.206948	0.203307	2.23703	-0.0303629	-0.464424	2.04942	0.0304726	-0.0139327	2.93214	-0.19856	-0.375664	0.499964	-0.847329	-0.454442	-0.395415	-0.132498	-0.0472556	-0.462944	-0.822548	-0.792157	0.77489	-0.0647249	-0.403905	-0.391587	0.156019	-0.450837	1.6061	-0.546044	-0.242145
14529	b0391	hypothetical protein (NCBI)	-0.751	0.143	0.153	-1.582	0.867	0.301556	0.310875	-0.0882914	0.514081	0.915086	2.2752	-0.132794	0.163548	-0.0239143	-0.0120157	-0.208441	-0.213832	0.907667	-0.0194302	-0.563316	-0.0633145	-1.20651	0.997146	2.10327	-0.0453601	0.388555	-0.022	0.0181867	-0.351269	0.24503	1.18868	-0.0196704	0.839413	-0.0278288	0.569964	0.63066	0.652361	1.3276	-0.927262	-0.380334	1.19359	0.208087	-0.156373	0.566754	0.212278	0.657536	0.0277059
14530	b0392	hypothetical protein (NCBI)	0.116	0.447	1.953	1.328	-4.249	0.570868	0.24604	2.08403	1.48953	-3.64795	1.42258	0.816528	-2.07443	0.18471	1.18565	1.34722	0.676116	-3.81027	0.599631	0.524099	1.20751	1.0595	-3.2993	0.736992	1.01407	-2.22298	0.144184	0.178228	1.55892	0.577428	-3.07998	-1.11973	-2.26775	0.155132	-1.27775	-3.97034	-2.06402	-3.54778	0.663105	0.713101	-3.64193	1.55299	0.50697	-2.20197	0.328082	-2.54242	1.06833
14531	b0393	recombination associated protein (NCBI)	0.604	0.975	2.558	0.541	0.98	0.19486	1.39717	1.10786	0.200783	1.0601	3.56217	0.429818	1.26063	-0.419725	2.16444	1.38804	0.48497	1.04252	0.70198	1.04162	-0.443881	0.136747	1.10231	2.77732	0.764353	1.42861	-0.256537	2.99251	1.75991	0.459637	0.96893	0.0299299	0.931794	3.65604	-0.732234	0.644182	0.491049	1.08933	-0.00799895	0.0215222	1.03615	2.13445	0.474209	1.24069	0.903105	0.844964	4.37604
14532	b0394	possible NAGC-like transcriptional regulator (VIMSS)	-1.691	0.349	0.243	0.259	0.242	-0.693916	0.664492	0.154688	-0.394929	0.461134	1.977	-0.884894	0.117097	0.0939466	2.43711	3.65086	0.241942	0.5962	-0.124866	0.372164	0.051148	-0.965118	0.507628	2.52408	-0.9594	0.404777	0.087766	2.0988	3.56	-0.752091	0.81674	0.416685	0.375799	0.212578	0.153145	0.596822	-0.495456	0.779017	-2.49478	-1.01462	0.705898	3.91556	-0.271432	0.311963	1.08242	0.339334	0.112282
14534	b0396	involved in either transport or processing of arabinose polymers (VIMSS)	0.178	0.035	2.129	0.695	-2.715	-0.0545871	-0.151891	1.26529	0.954129	-2.5299	2.81538	0.576181	-1.59918	0.132311	1.04838	1.9461	0.705205	-3.10915	0.827811	-0.0881594	1.12615	0.945033	-2.69099	2.20046	0.355038	-1.45985	0.543946	2.78213	1.10573	0.930249	-2.7444	-0.793543	-1.74898	1.0035	-0.614227	-2.63041	-1.67653	-3.51636	-0.0525337	0.511286	-3.21426	1.11647	0.480887	-1.94073	-0.630995	-1.772	0.709988
14535	b0397	exonuclease, dsDNA, ATP-dependent (NCBI)	-1.068	0.29	4.141	-0.878	-0.585	-0.322471	0.461859	2.67868	-0.233639	-0.344247	-0.236793	-0.52405	0.18299	2.01393	0.173487	1.78058	-0.349071	-0.0847911	-1.26214	0.352309	1.05753	-0.758685	-0.198048	1.55279	-0.452481	-0.0488245	0.159977	1.16989	2.82797	-0.163561	-0.0263204	0.172234	-0.0271449	1.6055	-0.491597	-0.172554	0.0840895	-0.208956	0.633704	-0.587288	-0.172929	0.565365	0.0489811	0.160387	1.03538	-6.61594e-05	1.5446
14536	b0398	exonuclease, dsDNA, ATP-dependent (NCBI)	0.004	-0.013	3.175	-1.053	0.671	-2.44325	0.177364	0.188975	-1.78507	0.791216	2.48337	-1.42511	0.390462	0.246407	0.244378	-0.178074	-1.47466	0.430785	-1.89271	-1.18133	3.95199	-1.2252	0.696775	2.05582	-2.23744	0.588865	4.4452	0.475326	3.74251	-1.07283	0.941168	0.172335	0.256342	0.236588	-1.01513	0.480755	-0.311218	0.902255	1.13941	-0.645644	0.547432	1.32543	0.272129	0.0653085	2.28396	0.260998	0.267546
14537	b0399	DNA-binding response regulator in two-component regulatory system with PhoR (or CreC) (NCBI)	0.009	-0.122	-0.245	1.073	-2.443	0.759877	0.639846	-0.273451	0.872627	-2.37723	-0.628495	-0.69047	-0.000445026	0.0297936	-0.207557	2.37939	1.13454	-2.3659	0.090983	1.09064	2.65035	1.07142	-2.16698	-0.936364	-0.378751	0.486451	-0.191064	4.11477	-0.553373	1.23772	-1.3159	-0.17533	-0.48856	-0.227744	-0.176517	-1.77854	-0.462514	-3.13679	0.907102	0.191306	-1.66442	-0.450625	-0.348713	0.0638092	-0.118868	-0.416458	-0.198023
14538	b0400	sensory histidine kinase in two-component regulatory system with PhoB (NCBI)	0.482	0.533	2.801	0.55	0.274	0.81386	0.906194	2.18606	0.0658747	0.368235	2.89162	-1.09355	-0.0299043	0.0380894	0.094146	-0.39525	-0.234075	-0.039744	-0.0049171	0.992377	2.30474	0.209578	0.951019	3.77068	0.0447159	-0.616149	0.0352181	0.0420479	2.97741	-0.179031	-0.0708371	-0.191418	-0.0818523	0.0253884	0.538551	0.0327542	0.486766	0.0427012	1.11409	0.0323148	0.68621	3.97998	-0.478043	-0.532206	1.45603	-0.177268	3.79985
14539	b0401	predicted branched chain amino acid transporter (LIV-II) (NCBI)	-1.22	-2.975	-0.354	0.163	-4.746	-1.5645	-4.15401	-0.0749	0.209434	-3.96609	0.818512	-1.32933	-1.56456	-0.114825	-0.122944	2.8382	-2.35785	-1.43608	-2.24795	-2.69881	-0.149736	-0.175993	-4.03149	0.519956	-1.52366	-1.52739	-0.107553	-0.101815	1.05077	-0.915711	-1.22656	0.297194	-4.83736	2.91626	1.17403	-3.99258	0.13289	-2.87379	-1.43365	0.380334	-3.76865	-0.358451	-2.05345	-1.73585	-0.910107	-4.80731	-0.0935425
14540	b0402	predicted cryptic proline transporter (NCBI)	-0.29	0.052	1.155	-0.224	0.476	-0.491945	-0.154632	1.39885	0.14572	0.720133	0.962615	-0.507879	-0.0978664	-0.183562	1.00391	0.970186	0.731329	0.446145	-0.5206	0.313201	1.95115	0.334376	0.565531	-0.935791	-0.032318	0.30572	2.06776	-0.0682014	1.00469	-0.492663	0.499892	-0.386554	0.536427	-0.0951929	-0.828205	0.266885	-0.225549	0.418585	1.33411	-0.391757	0.543142	-0.41759	0.0590355	0.338984	0.725212	0.679437	1.34982
14541	b0403	maltodextrin glucosidase (NCBI)	-0.637	0.168	-0.04	0.419	0.422	-1.24196	0.0154963	1.69804	0.641137	0.387986	0.58489	0.0548766	0.263515	2.90751	-0.0594812	2.55282	0.310083	0.239564	-1.40261	0.398465	1.58472	0.56543	0.480859	1.88402	0.0663239	0.500875	-0.0480598	2.10748	0.97106	0.695039	0.286072	0.189894	-0.133891	1.44774	-0.105478	0.162922	0.0269103	0.378703	1.12148	-0.0378738	0.173363	2.43297	0.577866	0.291594	1.27804	-0.105442	1.71517
14543	b0405	S-adenosylmethionine:tRNA ribosyltransferase-isomerase (NCBI)	-1.436	-0.081	0.17	-2.426	-2.079	-2.67979	-0.618056	2.41638	-0.974161	-1.56969	-0.36157	-0.272304	-1.59231	0.0523669	2.72083	3.6649	-0.964376	-1.39773	-2.08566	-0.530625	1.97121	-1.36083	-1.51646	-0.700721	0.0156762	-1.17438	0.0507483	0.0584693	1.52519	-0.287982	-1.54984	-0.302195	-1.08661	0.0427905	-1.35215	-1.00467	-1.05292	-1.77115	-1.78191	-1.36992	-2.34613	-0.185677	-0.974678	-1.15078	0.0310719	-0.893927	0.076195
14544	b0406	queuine tRNA-ribosyltransferase (NCBI)	-3.154	-1.132	0.032	-3.948	-2.696	-2.44481	-0.755908	0.237655	-2.41455	-2.61179	-0.119918	-0.653457	-3.03146	0.295254	0.282752	2.06665	-1.42623	-1.75667	-1.87651	-1.63078	0.23771	-2.68933	-2.1312	-0.481758	-1.07603	-3.04525	0.260462	2.85626	-0.151327	-2.51639	-1.70874	-2.31768	-2.57709	0.285391	-2.78678	-1.42248	-2.77685	-1.53167	-2.36097	-1.59714	-2.41124	0.103519	-0.795697	-3.06863	-1.01419	-2.63293	0.320952
14548	b0410	hypothetical protein (NCBI)	-1.108	-0.025	-0.016	-1.248	0.115	0.12446	-0.821881	-0.0719241	-1.13687	-0.0126904	0.00802331	-0.0858108	-0.173362	-0.0148952	-0.0310246	4.34379	-1.57949	0.118048	0.359632	-0.547304	-0.0620271	-0.587875	0.289029	-0.770891	0.371971	0.0217923	-0.0359671	-0.0281721	-0.290009	-0.594642	0.273963	-0.166899	0.64358	-0.0256035	-0.34368	0.336891	0.00796492	0.374973	0.138954	0.118206	0.183469	4.24421	-0.447487	-0.157326	-0.0339119	0.767665	0.00568362
14549	b0411	nucleoside channel, receptor of phage T6 and colicin K (NCBI)	-1.657	-0.151	1.678	-0.041	-0.9	-0.971368	-0.201041	2.87144	0.0269955	-0.627068	0.801279	-0.504387	-0.389388	-0.296064	-0.430601	-0.810939	-0.0321104	-0.487453	-1.89721	0.232431	1.19365	0.0948039	-0.298587	1.99653	0.0407363	-0.452339	-0.405797	2.78989	1.56002	0.279911	-0.851162	-0.370569	-0.920477	1.52116	0.00558631	-0.982228	0.175501	-0.891997	-1.07107	-0.401707	-0.515354	-0.092113	-0.474718	-0.207635	0.528726	-0.664065	2.47249
14550	b0412	orf, hypothetical protein (VIMSS)	-2.439	0.424	0.72	-0.127	0.845	-1.99018	0.698592	0.687263	-0.767593	1.35175	0.32928	0.325492	0.322063	0.741895	0.727773	0.291867	-1.78524	0.970007	-1.45243	-0.0193307	0.662121	-0.341475	1.30446	-0.0381972	-2.44733	0.262771	0.67866	3.64411	2.8182	-0.90032	0.856052	-0.268855	0.694441	0.739313	0.176809	0.960908	-0.290258	1.37254	-1.92456	-2.4641	1.51123	0.497723	0.346377	0.0242495	0.35033	0.541378	0.772224
14556	b0418	phosphatidylglycerophosphatase A (NCBI)	-0.968	-1.036	0.324	-0.179	-0.346	-1.09841	-1.50516	-0.208459	0.561039	-0.828547	4.11434	-0.890897	-0.292845	-0.150045	-0.164199	-0.6098	0.130669	-0.745366	-2.33841	-1.75056	-0.176224	0.607384	0.316208	-0.546968	0.0173326	-1.23851	-0.14534	-0.133774	-0.557341	1.41765	-0.440904	-0.770515	-0.352173	-0.169165	-1.5463	-1.16466	-1.08573	-3.13366	-0.427129	0.500887	-1.29092	3.45123	0.766717	-0.888989	-0.982365	-0.328217	3.68546
14557	b0419	putative NAD(P)H-dependent xylose reductase (VIMSS)	-0.161	0.487	0.021	0.2	0.033	0.969725	0.315101	-0.294104	0.528828	0.0830394	-0.247932	-1.22921	0.158316	-0.233926	-0.252568	2.4602	-0.651363	0.499881	-0.843571	0.237535	-0.26336	-0.623256	0.0308773	1.20865	-0.88632	-0.0746859	-0.238773	1.52385	1.6101	-0.368078	0.562338	0.167315	0.228994	-0.252375	0.170644	0.184229	-0.647156	0.297454	1.00084	-0.356353	0.489317	3.27664	-0.0934374	0.0664957	0.192256	0.213466	-0.222326
14561	b0423	thiamine biosynthesis protein ThiI (NCBI)	0.363	0.138	0.341	-1.897	0.176	-0.678896	0.709591	3.12408	0.10515	0.200471	3.01579	0.31448	-0.224865	3.48163	0.216384	-0.221096	0.0709955	0.695006	-1.92632	0.549158	0.193542	-0.154799	0.509539	-0.503079	-0.952943	-0.144525	0.213829	0.223021	4.03061	-0.857646	0.747192	-0.262442	0.257998	0.225701	0.852831	0.735193	0.0130757	-0.25305	2.48661	0.246338	-0.21893	-0.00116987	-0.4368	-0.0840442	1.6336	0.55651	0.259454
14562	b0424	4-methyl-5(beta-hydroxyethyl)-thiazole monophosphate synthesis (VIMSS)	0.516	-0.175	-0.924	-0.265	-0.209	-0.906911	0.410074	0.19931	-0.0554112	-0.339765	3.16002	-0.598545	0.396766	-0.678305	-0.701385	2.67005	-0.439571	0.3127	-0.686463	-0.4237	-0.701638	-0.516054	-0.354112	2.27534	0.232504	-0.288154	-0.666465	2.88686	1.95299	-0.584594	0.0878361	0.326413	0.592059	3.11803	-0.307405	0.049694	-1.44641	0.189903	-3.36199	-0.762721	-0.406832	-0.925002	-0.78661	-0.555286	1.87572	0.600918	-0.669856
14563	b0425	2-dehydropantoate 2-reductase (NCBI)	-0.496	0.108	3.214	0.224	-0.126	0.142462	-0.21641	2.14541	0.490414	0.210529	2.44831	-0.0893319	0.804627	0.0971772	1.98834	1.2688	-0.866766	-0.437783	0.30919	0.169455	3.28904	0.53081	0.11321	1.20551	0.0566751	0.796147	2.27842	0.0795453	-0.333203	-0.410881	0.145286	0.964291	0.200648	2.0701	0.168805	0.38666	0.398594	0.153219	-0.182402	0.209542	0.0610505	0.713218	0.303076	0.691683	2.49216	-0.0167224	3.98424
14564	b0426	orf, hypothetical protein (VIMSS)	-1.118	-0.759	0.536	-1.806	1.019	-0.980678	0.199431	0.101043	-1.85066	1.22907	-0.59213	-1.21257	0.126848	-0.175718	-0.193448	3.80511	0.122678	1.34699	-0.927845	-0.527398	-0.209177	-1.93843	1.42453	2.8961	-0.439005	-0.111976	-0.180208	-0.178375	2.68166	0.337245	1.33662	-1.50649	-0.148823	-0.19835	-0.542231	0.162175	-0.0834143	1.3326	-2.86038	-1.10208	1.3586	3.13349	-0.585407	-0.307517	0.740631	-0.0708751	-0.154425
14565	b0427	putative transport protein (VIMSS)	-1.298	-0.388	1.275	-0.679	-1.357	-0.160123	-0.395079	1.37071	-0.36428	-1.37028	0.927	-1.84022	-3.04642	2.29471	2.10769	0.783859	-0.624133	0.111424	-0.597271	-1.13899	1.33965	-0.992533	-1.23075	1.53588	-1.02693	-2.37829	0.0721612	0.0753367	0.623715	-0.743833	0.12529	0.201601	0.0181981	0.06674	-0.364729	-0.0624699	-0.397652	-0.176077	0.333569	-0.425853	-1.39914	-0.146174	-1.28195	-2.87329	0.82739	-0.155502	1.82611
14566	b0428	protoheme IX farnesyltransferase (NCBI)	0.249	-1.439	-0.012	-2.984	-4.316	-2.57574	-1.22338	0.0675075	-2.93397	-4.22908	-0.298413	-0.624501	-4.85179	0.113974	0.101887	4.29853	-1.90704	0.149364	0.135512	-0.289652	0.0679553	-2.05655	-3.23632	-0.606289	-2.19181	-4.12861	0.0928902	0.0880774	2.63567	-2.21059	0.097778	-1.04551	-1.77823	0.270184	-0.302336	-0.717158	0.214653	-1.84703	0.25805	-1.04318	-3.98073	-0.120358	-2.86682	-4.92819	-0.477054	-1.94783	0.138576
14569	b0431	cytochrome o ubiquinol oxidase subunit I (NCBI)	-2.911	-0.579	0.545	-0.668	-0.484	-0.554641	-0.365826	0.61904	-0.873411	-0.374674	1.43667	-2.29684	-3.78068	0.50692	1.38987	0.0430829	-2.38646	-1.14895	-1.33391	-0.534822	1.66399	-0.687633	-1.08604	-0.239296	-2.44687	-2.7373	0.465697	2.26275	1.33623	-1.76697	-1.16603	-1.56765	-1.29844	0.495976	-1.83577	-1.84606	-0.231294	-1.69464	-2.14312	-1.05658	-0.651163	0.272802	-2.85976	-4.53355	-0.662855	-1.32303	0.541743
14570	b0432	cytochrome o ubiquinol oxidase subunit II (NCBI)	0.077	-0.304	2.29	-1.18	-0.091	-1.21561	0.0810275	1.5355	-0.801086	-0.0234822	1.48778	-1.55066	-3.68837	0.501472	1.88414	2.55364	-2.74404	-0.674717	-0.0356085	-0.133478	1.62047	-0.264447	-0.25147	1.84768	-2.01529	-3.50659	0.457891	0.455537	3.10891	-1.06643	-0.846639	-1.31874	-1.33195	0.491438	-0.15755	-1.41518	0.585994	-0.661633	-1.17521	-0.812805	-0.343403	0.28501	-2.32816	-3.9415	-0.166847	-0.944197	2.22545
14571	b0433	muropeptide transporter (NCBI)	-0.132	0.163	3.373	0.056	0.194	-0.633179	-0.206322	0.0299214	0.430833	0.224003	1.49111	0.54562	0.361598	-0.0235763	1.43776	1.97345	0.0948748	0.619221	-0.608941	-0.268909	1.18142	-0.21229	0.421628	1.36022	-0.00556271	0.618457	-0.0372066	1.36016	1.24478	0.399677	0.494891	0.583391	0.21582	0.000581494	0.84286	0.221617	0.449986	0.789433	0.247205	-0.202486	0.348659	2.90337	0.27367	0.403968	0.362285	0.0300753	1.55737
14572	b0434	putative polymerase/proteinase (VIMSS)	-0.685	0.436	0.86	-0.057	0.797	-1.04614	0.801218	0.309735	-0.0624344	0.641515	0.168237	-0.990631	0.216493	0.352581	0.453085	1.6083	-0.602538	0.617402	0.56338	-0.133155	0.311731	-0.962361	0.713766	1.8105	-0.705899	-0.152254	0.32634	0.320594	-0.0571088	-0.839327	0.606368	0.194138	0.429435	2.91196	0.157797	-0.125845	-0.109917	0.61805	-2.29412	-1.21548	0.708952	2.06477	-1.12633	0.438753	0.278322	0.0437795	2.66742
14573	b0435	possible regulator of murein genes (VIMSS)	-3.61	0.201	-0.341	-0.327	-0.111	-0.275452	-0.622898	-0.176737	-0.605141	-0.399741	2.70509	-0.261759	-1.1041	-0.121617	-0.139665	2.15066	-0.84464	0.621989	-1.96197	0.343909	-0.1472	-0.407366	0.188952	2.7487	-0.575351	-1.28705	-0.123078	-0.129981	-0.514157	0.313208	0.770827	-1.88113	-1.39934	-0.145718	-0.779047	-0.34668	-1.27185	0.494669	0.793982	-0.745955	-0.4079	0.333471	-1.28025	-0.701376	-1.12799	-0.794717	-0.104794
14574	b0436	trigger factor (NCBI)	2.38	1.165	2.449	0.141	2.225	3.01625	1.1201	3.56289	0.0994477	2.3547	3.06805	-0.346863	-1.36032	0.0553703	0.133234	1.12311	-0.727759	0.178386	3.08756	0.774006	1.68173	-0.34165	2.46138	1.60502	0.0937779	-1.49696	-0.0357996	-0.034093	-0.420125	-1.20637	0.444534	-2.16979	-0.735746	1.64424	-0.60728	0.25785	0.973044	1.16367	-0.624084	-0.393861	2.34165	1.904	-0.335574	-0.179739	0.386584	-1.21002	-0.0126801
14575	b0437	ATP-dependent Clp protease proteolytic subunit (NCBI)	-0.192	-1.118	0.095	1.46	-1.47	0.302887	-0.864511	0.0368445	1.82443	-1.14757	3.24332	-0.966713	0.801146	2.18251	0.0694397	1.62788	1.13449	-1.42904	0.740763	-1.56636	-0.0840846	1.39276	-1.17322	2.00715	-1.66346	0.788057	3.36156	2.29569	1.11285	1.19414	-1.36487	0.741853	-1.14203	2.21188	1.00025	-1.03243	0.237745	-0.5958	-2.63705	1.68707	-1.47948	1.22277	-2.10241	0.757363	3.21502	-0.92831	3.76043
14576	b0438	ATP-dependent protease ATP-binding subunit (NCBI)	-0.316	0.074	1.939	1.749	0.707	-0.842622	0.641706	0.316642	1.87556	0.710989	1.68284	-0.754908	0.865078	0.535887	2.70758	4.05734	1.39647	-0.752392	0.206902	-0.279763	0.504338	1.87486	0.559714	1.3888	-1.03398	0.833346	0.574056	3.67063	2.31125	1.99303	-0.537604	0.973433	0.411794	2.22858	1.46448	0.509097	1.26887	0.224361	-0.17211	1.89137	0.697311	1.68406	-1.4257	0.914592	0.844681	0.117541	4.43065
14578	b0440	HU, DNA-binding transcriptional regulator, beta subunit (NCBI)	-1.012	-0.65	0.148	1.101	-0.037	-1.13828	-0.806634	2.93137	0.580847	0.0224677	0.291476	-0.364673	0.461493	0.352147	2.90918	-0.144377	1.22722	0.130242	0.899515	-0.254697	0.30937	0.281461	0.0690255	-0.370651	0.181623	0.97597	0.325686	4.20886	1.88079	-0.0931451	-0.0771156	-1.17137	-0.354441	0.567563	0.483483	-0.592267	0.434372	0.875218	1.08497	-0.233716	-0.0428155	1.77406	-0.0579123	0.375911	0.10674	-0.0712226	3.75198
14579	b0441	peptidyl-prolyl cis-trans isomerase (rotamase D) (NCBI)	-0.356	-2.401	-0.123	-1.148	-2.127	-0.805112	-2.88844	0.920791	-0.990728	-1.73352	-0.232823	-1.60933	-1.05303	0.0860488	1.16566	-0.416003	-0.701183	-3.29081	-0.966456	-1.75794	0.0526891	-1.39562	-2.0347	0.0523609	-1.31858	-1.8578	0.0789385	0.524379	-0.303516	-0.355457	-2.59757	-1.72812	-2.74124	0.0887163	-2.1576	-2.5594	-1.9213	-1.3875	-2.49613	-1.77074	-1.63718	0.273097	-1.63667	-1.45444	-0.0798697	-2.73302	1.17002
14580	b0442	hypothetical protein (NCBI)	0.094	0.151	-0.538	-0.952	0.254	0.717045	0.295714	-0.375496	0.450672	-0.119629	2.48047	0.613201	0.376412	-0.326779	3.69787	4.2991	-1.06421	0.41367	-1.08018	-0.193205	0.0877095	-1.26764	0.564932	2.07003	-0.543526	0.284536	-0.307576	-0.307335	-0.700846	-1.81154	0.481703	-0.882781	-0.277151	3.39514	0.0722442	0.454876	0.181806	-0.275937	-1.09939	-0.583023	-0.167983	3.91737	-0.0438081	0.168783	0.838546	-0.177623	4.99536
14581	b0443	hypothetical protein (NCBI)	-2.778	0.232	0.646	0.69	-0.822	-0.54903	-0.0341211	0.855089	-0.173704	-1.24285	0.320482	0.0694873	-1.22368	0.640069	0.634122	0.138325	0.166189	-1.38319	-1.5363	0.664789	0.746069	0.208151	-0.695254	0.981478	-0.827342	0.0971976	0.595146	0.602317	2.82066	1.53617	-1.30457	-0.382936	-0.168097	2.96137	-0.715729	-1.34316	-1.12509	-1.67672	-1.99747	0.756975	-1.3712	1.78308	0.767275	-0.0987226	0.00739802	-0.0856442	0.672671
14582	b0444	predicted aluminum resistance protein (NCBI)	-0.542	0.405	-0.046	-0.354	0.395	-0.574391	0.0454418	1.88175	0.105662	0.331034	1.05992	0.339967	0.0529917	1.99022	1.78621	0.851834	-0.254986	0.0940596	-0.286651	0.0317173	-0.592617	-0.346855	0.584929	0.524156	-0.467087	0.0952171	-0.55805	-0.384239	2.51242	-1.58776	0.18024	0.088104	0.0166683	-0.565628	-0.199074	-0.0806487	0.094313	0.45254	-0.191979	-0.348037	0.341273	-0.673337	-0.382941	-0.35277	0.88104	0.410848	-0.581098
14583	b0445	predicted transporter subunit: periplasmic-binding component of ABC superfamily (NCBI)	0.281	-0.175	2.205	0.26	-0.703	-1.11864	-0.578728	3.21698	0.252484	-0.424946	0.888433	0.070566	0.216821	-0.213647	-0.153627	0.660756	0.20199	-1.14909	-0.791361	-0.0023869	2.05007	0.0704798	-0.430928	2.14493	-0.0183141	0.632557	-0.203469	0.757414	0.752705	0.0462561	-0.794542	0.471065	0.109275	-0.123999	-0.545914	-0.410674	0.526596	-1.36204	1.1456	-0.478867	-0.839298	1.47046	0.274783	0.171828	0.0158977	0.0659608	1.33278
14584	b0446	orf, hypothetical protein (VIMSS)	-1.062	0.124	2.006	-0.529	0.527	-1.82109	0.422992	2.34563	-1.69695	0.550604	4.0502	-0.134179	-0.226704	-0.1507	2.44965	1.51591	-0.498766	0.489317	0.49617	-0.160848	1.91861	-0.989999	0.637904	1.92244	0.289186	-0.460053	-0.139627	-0.14473	-0.371293	-0.558686	0.851395	-0.144548	0.134034	-0.170974	0.193663	0.515695	0.388148	1.08917	-0.200462	-1.03054	0.779963	2.22638	-1.15977	0.0123284	0.0316335	0.368036	1.59361
14585	b0447	putative LRP-like transcriptional regulator (VIMSS)	0.765	0.058	0.372	-0.211	-0.372	-2.09705	0.196116	0.706696	0.668714	-0.811939	0.120981	1.07871	-0.851825	0.576864	4.14984	0.0819091	-0.467338	-1.0426	-1.57121	-0.2413	0.519714	0.851345	-1.51113	-0.165607	0.267612	-0.513215	0.545502	0.545045	2.64184	-0.0567299	-1.6869	0.46957	-0.656033	0.570458	0.0339537	-2.36798	0.566732	-1.15509	-1.15152	0.621204	-1.31374	0.390992	-0.58096	-0.710845	-0.617824	-0.802682	0.606799
14586	b0448	fused predicted multidrug transporter subunits of ABC superfamily: ATP-binding components (NCBI)	0.152	0.676	0.226	0.164	-0.064	0.145051	0.535853	0.240032	0.445032	-0.23355	0.97374	0.617649	-0.325731	1.77428	0.212177	2.94606	0.476705	-0.394592	0.169221	0.082313	2.80387	-0.748887	0.0270949	0.433751	0.589469	-0.329265	1.69866	0.290171	2.84446	1.07248	-0.352502	-0.672706	-0.586434	0.207037	-0.442939	-0.505494	-0.723361	0.0821075	1.84684	-0.00557847	-0.349254	0.0341911	0.024805	0.116979	0.288088	-0.441167	1.28677
14587	b0449	fused predicted multidrug transporter subunits of ABC superfamily: ATP-binding components (NCBI)	-0.664	0.488	0.359	-0.432	0.031	-0.467872	0.103471	0.360654	0.236267	0.355326	-0.156752	0.399982	0.39786	2.0977	0.255124	-0.23658	-0.0997712	0.00113612	-0.335767	1.16116	1.16439	-0.96271	-0.0716268	-0.360126	-0.312658	0.255076	0.253036	0.250283	2.50742	0.292503	0.701487	-0.177395	0.340287	0.323897	0.0849531	0.299524	-0.615475	0.478066	0.180381	-0.620848	0.23212	1.15328	-0.502401	0.521815	1.44732	0.336401	0.293495
14589	b0451	ammonium transporter (NCBI)	0.925	-0.578	-0.031	0.574	1.215	0.601159	-0.219877	-0.662753	0.435093	1.12055	-1.03409	0.131052	-0.0658616	-0.610265	-0.614093	2.60169	-0.382538	1.21323	0.714698	0.23511	-0.426368	0.459839	1.379	-1.15269	-1.03513	-0.315863	2.95038	1.31458	2.96157	-0.00556589	1.60298	0.408918	0.224422	-0.552067	0.221366	0.532729	0.356938	1.23883	0.623263	-0.539871	1.08985	1.53697	-0.480889	0.418571	-0.108834	0.0949073	-0.595497
14590	b0452	acyl-CoA thioesterase II (NCBI)	-0.899	0.605	0.223	0.135	-0.027	-0.649312	0.745302	-0.087613	0.342012	0.214068	-0.560922	0.764073	0.864855	-0.155527	1.92889	1.14812	0.896186	0.680182	-1.31581	0.650376	-0.167796	0.163104	0.551107	-0.846896	0.371349	0.741568	-0.142663	2.00756	0.869129	0.811847	0.455012	0.344959	0.249055	-0.0466362	0.198478	0.387108	0.156902	0.291177	0.300833	-0.210459	0.281912	-0.181602	0.698887	0.535113	1.23215	0.41875	-0.126214
14591	b0453	glycoprotein/polysaccharide metabolism (VIMSS)	-0.735	0.122	0.387	-0.333	0.448	0.596883	-0.141312	0.0148762	-0.375713	0.306867	0.0391978	-0.677634	0.141134	0.0603062	0.0641158	2.52745	0.347235	0.537201	-2.05323	0.0570634	0.0398264	-0.787133	0.6443	-0.378025	0.523007	0.150463	0.0610934	3.23371	2.45103	0.0823518	0.847053	0.438349	0.675369	0.183093	-0.21718	0.223396	0.2397	0.213284	-0.827583	-0.826513	0.273482	-0.0813572	-0.0642702	0.307717	-0.574846	0.118223	0.0907736
14592	b0454	predicted methyltransferase (NCBI)	-0.183	-1.747	0.866	-0.083	0.932	0.613213	-2.57666	0.205617	-1.4807	1.16051	-0.16565	1.00475	0.392902	0.248967	0.25396	3.63416	-1.32442	0.770809	1.0479	0.072094	0.21709	-0.804077	1.20736	-0.460926	-1.01188	0.307619	0.235515	0.240946	-0.105579	-1.4012	1.03751	0.632622	0.814213	0.246899	0.271496	1.10682	-0.111809	1.1715	0.409972	-2.52401	0.889335	2.81622	0.381813	-0.0471167	0.389742	0.760635	0.29197
14593	b0456	hypothetical protein (NCBI)	0.127	-0.206	0.15	-0.164	-0.439	0.0687963	-0.0132177	1.10427	0.333491	-0.830826	4.39813	0.813662	-0.50571	-0.298956	-0.287692	-0.80703	-3.56078	-0.529573	-2.397	0.121707	-0.30199	-0.252339	-0.830444	6.29052	0.406922	-1.14429	-0.275963	-0.269181	2.16794	-0.852256	-0.0588538	-0.875626	-0.478058	5.63722	-0.598214	-0.148587	-0.673864	-1.38106	-2.8016	-0.0303726	-1.8186	-0.43879	0.0269618	-0.596364	-0.749625	-0.0677863	-0.267161
14594	b0457	orf, hypothetical protein (VIMSS)	-0.746	-0.25	1.486	1.079	-2.604	0.177665	0.0232008	1.70384	1.27011	-2.39116	1.68354	0.785918	-0.455143	1.09995	0.70741	1.73745	1.33788	-3.03477	-0.615322	0.386432	1.9665	1.0745	-2.31478	0.323887	1.24478	-0.292426	0.0482729	1.74762	0.775815	0.923601	-2.5957	-0.138074	-0.852403	1.72689	0.113016	-1.89923	-0.496693	-3.14212	-0.162302	0.940204	-2.56437	1.41653	0.778171	-0.554614	0.124728	-0.867122	0.923461
14595	b0458	orf, hypothetical protein (VIMSS)	-1.028	0.48	-0.216	1.672	-0.641	0.000434423	-0.361439	2.86434	0.880659	-0.0809688	2.28196	0.30572	0.24472	-0.146735	3.06586	1.61302	0.200328	-0.221016	0.958141	-0.207458	2.23423	0.949857	-0.181296	-0.582505	0.699004	-0.238863	-0.129483	2.87612	3.22234	0.664216	-0.19608	0.372769	-0.200431	-0.142135	0.464058	-0.0386734	-0.206582	-0.147888	0.432968	0.46714	-0.460188	-0.319418	0.60681	-0.116836	-0.499643	-0.152686	-0.105631
14596	b0459	maltose O-acetyltransferase (NCBI)	0.453	0.365	1.045	0.818	-3.745	0.829952	0.514148	-0.387228	1.02035	-3.53567	0.568154	0.340929	-1.34556	1.41384	1.36667	1.26988	1.27367	-3.15825	0.590317	0.481889	-0.269442	1.1159	-3.46312	0.0181829	0.467505	-1.15983	-0.321344	-0.319305	1.78132	1.47597	-3.13601	-1.36585	-2.45899	-0.344894	-1.2244	-3.82643	-2.72755	-3.83549	-0.584652	0.891377	-3.5234	1.24475	0.306324	-1.50614	0.0509953	-2.46287	-0.308766
14597	b0460	modulator of gene expression, with H-NS (NCBI)	0.774	-1.025	0.282	0.17	-5.158	0.103249	-1.22131	0.264986	-0.697394	-4.4641	1.28561	-1.40721	-4.08604	0.300615	0.310616	-0.186782	-1.86477	-3.82332	0.378339	-0.947889	0.277395	0.0759596	-3.48291	0.794849	-0.874472	-3.20944	0.292358	0.297612	-0.0611455	-0.949173	-3.01229	-4.55063	-4.81053	0.313962	-4.02368	-4.54337	-4.52163	-3.69229	-0.770191	-0.427517	-4.27317	0.126985	-2.19168	-4.68697	-1.13254	-4.94562	0.352642
14598	b0461	hypothetical protein (NCBI)	0.803	-0.01	1.786	0.44	-3.484	0.677676	0.0602751	1.75763	0.579634	-3.66814	-0.401469	-0.0463669	-1.7584	-0.0147542	0.0482378	0.254089	0.370585	-3.91859	0.0777948	0.0642844	1.34873	0.472354	-3.19708	0.0446071	0.00376391	-1.35026	0.00312659	0.749068	-0.353093	0.0955673	-3.14562	-1.95702	-2.52598	0.000354204	-1.75596	-4.25408	-3.35744	-3.94815	0.704034	0.44851	-3.64306	3.32074	-0.685643	-1.50047	1.46102	-2.80254	1.58297
14599	b0462	multidrug efflux system protein (NCBI)	-3.48	-4.924	0.289	-3.976	-5.531	-2.75233	-3.59155	-0.0650384	-3.40569	-4.78391	0.0162041	-3.11482	-5.00065	-0.0670784	-0.055965	0.845407	-3.08753	-4.18352	-2.13586	-3.30373	0.436627	-3.00266	-4.04171	-0.74961	-3.20831	-4.28453	-0.0475351	-0.0439186	0.160788	-2.87555	-3.35869	-4.90687	-5.12208	2.11078	-4.29319	-4.86496	-4.83897	-4.06211	-2.55889	-4.16803	-4.6339	-0.240964	-4.03665	-5.03795	-0.434711	-5.07251	1.32917
14600	b0463	multidrug efflux system (NCBI)	-3.363	-5.008	-0.143	-4.249	-5.411	-2.64062	-3.94388	0.0129254	-3.41653	-4.75371	-0.259835	-3.4928	-4.87395	0.042534	0.0542614	1.11403	-3.26849	-4.06904	-2.02294	-3.26893	0.0351049	-2.95506	-3.93087	-0.644079	-2.33948	-4.16408	0.0559684	0.0607009	-0.299448	-2.76415	-3.25159	-4.78117	-5.03947	0.0517562	-4.25954	-4.7804	-4.24411	-3.9508	-2.44571	-4.25507	-4.52221	-0.130751	-4.48064	-4.91077	1.65694	-5.05663	1.81255
14601	b0464	DNA-binding transcriptional repressor (NCBI)	0.115	-0.341	1.554	0.369	-2.246	0.19286	-0.252294	0.342656	0.678383	-2.70825	0.84197	0.336121	-0.366317	0.233936	1.2855	1.90576	0.400665	-2.787	0.238416	0.0622989	1.49166	0.727253	-2.26537	0.494312	-0.273772	-0.369572	0.233947	1.12529	0.448319	0.188838	-2.27598	-0.887747	-1.50383	0.27303	-1.4676	-3.15776	-0.937856	-3.46356	-0.777074	0.455904	-2.47055	0.996883	-0.155309	-0.378903	-0.295594	-0.967713	0.295201
14602	b0465	fused conserved protein (NCBI)	-1.67	0.271	3.143	-0.978	0.629	-0.77875	-0.074209	2.39193	-0.698044	0.523085	-0.185465	-0.494103	0.0745804	-0.0570669	0.899948	1.94253	-0.233549	0.609367	-0.748608	0.184284	1.96857	-0.509886	0.76538	0.688582	-0.513772	0.131478	-0.0400458	1.65741	2.74031	-0.80926	0.758956	0.384606	0.344641	2.86079	-0.00674985	0.795644	0.12986	0.765156	-0.961536	-1.05185	0.609329	2.18058	-0.343168	-0.0262985	1.81124	0.336826	3.6518
14604	b0467	primosomal replication protein N'' (NCBI)	-0.221	0.944	0.494	-1.206	-0.548	-0.83405	0.404403	-0.0908315	-0.49361	-0.558662	3.41167	-0.147775	0.288752	3.42501	3.32868	-0.594584	0.149105	1.23002	-0.2999	-0.0762636	3.13981	-0.530713	-0.561423	2.66746	0.864837	0.34365	3.1849	3.15089	2.10328	0.321113	1.62559	0.419433	0.387927	-0.0549105	0.697657	0.200236	0.933384	0.907738	1.90374	-0.621398	-0.0727257	5.01915	-0.216375	0.340201	0.297843	0.431333	-0.00815896
14605	b0468	conserved inner membrane protein (NCBI)	-3.104	-1.12	0.48	-1.04	0.461	-2.4282	-0.374965	0.253572	-1.05408	0.573017	-0.15729	-1.02765	-0.297167	0.277731	0.301706	-0.248299	-3.02784	0.437337	-0.633941	0.418775	0.260569	-1.11032	0.730909	-0.444423	-0.0796597	0.209178	0.270756	0.273898	-0.0750037	-0.276459	0.516956	0.0920777	0.427636	0.295954	-1.26376	0.296658	-1.40432	0.89857	0.521214	-1.21664	0.321418	0.944281	-0.655126	-0.161669	0.273446	0.253717	0.341303
14606	b0469	adenine phosphoribosyltransferase (NCBI)	-3.192	-1.965	-0.01	-0.749	0.172	-0.833088	-0.513915	0.275426	-0.979722	-0.0994055	1.91248	-1.49517	-1.4355	0.190003	2.8695	2.04582	-2.36835	-0.314799	-0.991129	-1.18215	0.178313	-0.882324	0.231516	1.48474	-0.116161	-0.979262	0.193128	1.89245	1.60409	-1.62717	-0.36452	-2.80738	-0.805104	0.20445	-0.968449	-1.16858	0.412211	-0.885751	-2.26435	-1.83955	-0.757417	1.92862	-1.82545	-1.32797	2.63486	-0.27418	0.249325
14609	b0472	recombination protein RecR (NCBI)	-3.384	-0.207	0.327	-1.443	0.33	-1.44229	-0.54048	0.137622	-2.4465	0.398188	2.01268	-0.628626	0.816247	0.019818	3.1369	3.41004	0.200012	0.903436	-0.96609	-0.737725	0.0118131	-1.72907	0.714421	-0.430223	0.789285	0.559228	0.0282804	4.08252	4.27555	0.42895	1.05177	0.176647	0.607588	3.51426	7.3648e-05	0.309865	0.282574	0.8848	-2.45996	-0.496274	-0.0042636	0.15013	0.0586838	0.670357	0.586673	0.259417	3.55739
14610	b0473	heat shock protein 90 (NCBI)	-1.008	0.046	1.804	-1.539	1.525	-0.139409	0.160806	1.85926	-1.86007	1.65317	0.07537	-0.484043	0.938311	-0.170195	2.16598	-0.63768	-1.14767	1.59661	0.0679609	0.0364421	0.98708	-2.06736	1.72048	2.29892	-0.706463	0.845713	-0.151596	-0.154013	0.625652	-0.839215	1.82115	-0.0447327	0.920092	2.507	1.24291	1.07849	1.07629	1.56733	1.06645	-1.38498	1.63518	2.31339	-0.811615	0.880611	1.5762	0.9029	1.32486
14613	b0476	acetyl esterase (NCBI)	0.275	-0.479	-0.103	0.891	-0.281	0.296139	0.0622376	-0.114938	0.111398	-0.313991	-0.629352	0.38085	-0.552171	-0.225188	-0.198077	1.35966	0.19003	-0.327732	-0.649277	0.696663	2.96533	0.220071	-0.604015	1.15341	0.419479	-0.732409	-0.194707	1.5799	1.09293	-0.027885	-0.253827	-0.723507	-0.358235	-0.0870608	-0.189345	-0.462944	-0.620794	0.195147	-0.237041	0.318131	-0.263817	0.401655	-0.027625	-0.225337	0.609941	-0.365914	-0.120849
14614	b0477	inosine/guanosine kinase (NCBI)	-3.109	-0.503	0.079	-0.223	-0.313	-1.06157	-0.518544	0.25367	-0.45232	-0.429059	-0.121283	-0.0236091	0.618765	0.279338	0.308746	1.81967	0.709704	0.0662574	-0.924493	0.17557	0.267631	-0.253259	-0.158129	-0.455662	0.0630185	0.618647	0.280073	0.270559	2.5919	0.039726	-0.0785815	0.38282	0.462241	0.367797	0.52373	-0.0908166	0.320867	-0.232688	0.0791218	-0.247366	-0.488091	2.365	0.613581	0.777668	0.517915	0.160998	2.70761
14615	b0478	predicted transporter with NAD(P)-binding Rossmann-fold domain (NCBI)	1.15	-0.109	-0.118	-0.045	-0.502	1.07788	-0.475812	1.63318	-0.487759	-0.680152	0.836172	-0.0506875	-0.596187	-0.024906	2.44001	2.07479	-0.0376284	-0.181083	0.524732	0.0251422	1.51855	0.0106839	-0.840558	0.485648	-0.0599003	-0.281317	2.11566	2.26996	0.498942	-0.0922523	-0.269808	-0.321914	-0.43194	0.154458	-0.187788	-0.319992	-1.53545	-0.574738	0.0507391	-0.361747	-0.425618	3.2302	-0.474527	-0.179883	1.98347	-0.637316	1.8059
14616	b0479	predicted fosmidomycin efflux system (NCBI)	-0.451	0.141	0.547	-0.757	-0.662	-2.74201	-0.939573	0.106236	-0.651886	-0.795274	-0.283084	0.373722	0.0544611	3.46698	0.0222949	-0.53998	-0.386694	-0.956277	-0.848644	-0.0249077	0.318706	-0.167595	-0.273089	1.59795	0.617071	0.734676	0.0104949	-0.00928328	1.23232	0.20509	-0.467118	-0.676802	0.383893	0.00212396	0.861017	0.377648	-0.20493	-1.30483	2.19024	-0.489533	-0.686325	2.26234	-0.144827	0.0814408	-0.162321	-0.122298	0.0463782
14617	b0480	UDP-sugar hydrolase (NCBI)	-1.04	0.538	0.191	0.684	-0.943	-0.744727	0.272641	0.398121	0.59163	-1.06777	2.63548	-0.108824	0.242344	0.145828	0.181215	1.41476	0.0873188	-0.709497	0.165678	-0.344731	0.140932	0.944317	-0.904974	1.40721	0.830189	0.337568	0.154278	0.135404	1.75485	0.528155	-0.96819	-0.314619	-0.354964	1.73307	-0.208452	-0.496174	-0.206375	-0.631817	-0.53364	0.0449233	-0.667667	1.82561	0.259859	-0.0412784	1.4614	-0.305457	2.86033
14619	b0482	hypothetical protein (NCBI)	-1.349	-0.249	0.488	-0.082	0.592	-2.96251	0.272413	-0.245111	-0.876461	0.421936	-0.603909	-1.21963	-0.0486669	4.68528	-0.182326	-0.712553	1.01285	-0.365826	-0.186575	-0.505482	-0.205834	-0.142318	0.560634	1.38517	0.68862	0.177899	-0.187708	-0.202541	4.13447	-0.127752	0.125429	0.458726	-0.141882	-0.211894	0.0123891	0.356013	0.120042	0.0556309	0.386372	-0.080792	-0.0179451	-0.381358	0.087162	0.24481	-0.152736	0.0932717	-0.168273
14620	b0483	orf, hypothetical protein (VIMSS)	0.044	0.131	-0.477	-1.18	-0.583	-3.48872	-0.298507	-0.770572	-1.07503	-0.0932932	-1.14506	0.211865	-0.288233	-0.738113	-0.712632	-1.28065	-0.333324	-0.236746	-2.78983	-0.338586	-0.707579	-2.06458	-0.246015	-1.43267	0.143917	0.194412	-0.683104	-0.707077	-0.99644	0.251228	0.189903	-0.597303	-0.614379	-0.744957	0.0918219	0.370034	-0.109646	0.62973	0.671337	-1.14098	-0.188739	1.89896	0.108319	-0.108109	0.350908	-0.577143	-0.700236
14621	b0484	copper transporter (NCBI)	-1.031	-0.565	-0.161	-0.774	0.057	-0.486048	-0.733479	-0.152051	-0.401636	0.108757	1.5612	-0.79916	-0.312842	-0.173159	1.74852	1.05598	-0.267725	0.184587	-1.11274	-0.233247	-0.1556	-1.05543	0.30279	0.525622	-1.01621	-0.34302	2.40131	-0.163505	2.23274	-0.284768	0.540884	0.0832685	-0.203381	1.60909	-0.264773	0.0337013	0.27833	0.672345	0.141046	-0.643035	0.297422	0.996447	-0.244553	0.0449676	-0.35894	-0.125177	0.728808
14622	b0485	predicted glutaminase (NCBI)	-0.315	0.39	-0.208	-0.828	-0.088	-0.218314	0.18922	-0.0535831	-1.04454	0.162489	1.80433	0.0695345	0.340993	-0.21054	2.75872	2.02264	-0.155021	-0.174532	0.110267	0.356566	-0.191936	0.0956019	0.112679	2.37595	0.893546	0.0467813	0.0465999	3.31712	1.82855	-1.91177	0.0333512	0.105761	0.104611	0.286242	-0.0119336	-0.243931	-0.152321	0.134001	-2.6941	-0.337934	-0.162822	1.704	-0.8071	0.112887	-0.416584	-0.340458	2.81206
14623	b0486	predicted transporter (NCBI)	-0.752	0.604	2.216	0.514	-0.748	-2.50049	0.0696789	2.58859	0.432737	-0.467989	-0.189003	-0.0683328	-0.247536	0.192937	0.231069	-0.336645	0.533249	-1.00608	-0.846993	0.544717	2.38341	0.593038	-0.295326	-0.540113	0.35987	0.199849	0.196012	0.179996	1.80406	1.00787	-1.12945	-0.120827	-0.915556	0.312333	-0.513537	-0.640339	-0.11847	-0.475408	0.865206	0.048808	-0.821655	0.0214053	0.0536387	0.0435317	1.20558	-0.644262	0.253759
14624	b0487	DNA-binding transcriptional activator of copper-responsive regulon genes (NCBI)	0.889	-0.001	-0.363	1.318	-2.847	-2.93732	0.473108	-0.211658	1.38812	-2.78596	-0.571522	1.01548	-2.98455	-0.187406	-0.134995	-0.721651	0.820581	-4.29895	-0.204622	0.536052	-0.157226	1.35162	-2.62728	-0.900046	0.537174	-2.82446	-0.159087	4.54636	3.28378	1.28216	-3.46491	-2.76855	-1.39448	0.0926228	-0.237789	-4.00781	-4.99755	-3.00103	1.96715	1.2395	-2.85216	-0.349984	-1.9838	-0.756877	-0.862183	-1.70248	-0.133037
14625	b0488	conserved inner membrane protein (RefSeq)	-0.532	0.93	0.879	-0.654	0.519	0.11858	0.638822	0.314196	-0.472112	0.467635	-0.0437661	0.672041	0.14285	0.333337	0.399052	-0.15206	0.284103	-0.155612	0.794015	0.0889229	0.334918	-0.355225	0.336077	2.30607	0.207393	0.294883	0.326549	0.319121	0.0215048	1.03385	0.871493	0.600649	0.419572	3.99489	0.534729	-0.00837451	-0.0386949	0.881898	-2.09857	-0.482998	0.810653	0.1708	-1.27441	0.258051	3.6912	0.495326	0.523072
14626	b0489	predicted protease, membrane anchored (NCBI)	1.431	0.121	0.239	0.951	-1.645	1.27836	0.453364	0.0438738	0.929725	-2.00858	-0.161033	0.599008	-0.548081	0.0603062	0.124181	-0.430607	-0.179605	-2.35514	0.262323	-1.10339	0.0886283	1.0605	-1.4422	-0.663606	0.0802293	-0.425496	3.6432	0.0715746	1.80833	-0.368389	-1.03838	-1.59799	-0.497313	0.487877	-0.222473	-1.29806	-0.331074	-1.72122	1.41865	0.607046	-1.6431	-0.102675	0.473566	-0.714277	-0.313997	-0.731446	0.124441
14627	b0490	predicted transporter subunit: ATP-binding component of ABC superfamily (NCBI)	0.364	-0.764	0.163	-0.287	-3.088	0.192214	-0.628863	0.0503913	0.675381	-3.285	-0.127007	-0.231525	-2.17254	0.0654848	2.33748	-0.240075	0.786623	-3.46424	0.587184	-0.324694	0.0942631	0.03446	-2.78792	0.457274	-0.169334	-3.09169	0.0778599	0.0834117	-0.228519	-0.110062	-2.75355	-1.21119	-2.11784	0.260434	-1.07742	-3.32852	-2.41151	-3.54114	-0.797793	-0.450644	-3.12317	-0.0972787	-0.57147	-2.85481	-0.539972	-2.50496	0.131876
14628	b0491	putative metal resistance protein (VIMSS)	0.331	-1.178	1.491	-0.892	-4.745	0.480357	-1.01864	1.71389	-0.489917	-4.2921	0.673438	-0.624638	-3.35872	0.214359	0.333631	-0.274251	-0.433618	-3.90095	0.799331	-0.725776	1.56368	-0.599037	-3.77641	-0.442108	-0.526814	-3.1454	0.221041	0.226325	-0.0925697	-0.345989	-3.08203	-2.67238	-3.87261	1.04161	-2.23939	-4.46516	-3.35801	-3.66566	-1.16914	-0.830273	-4.13955	1.0035	-0.888358	-3.67312	-0.824122	-3.72623	0.2859
14629	b0492	putative thioredoxin-like protein (VIMSS)	0.683	-0.236	-0.055	-0.26	1.484	-0.0722278	0.311812	-0.282771	-0.982862	1.60239	3.4605	-0.441823	-0.160048	-0.268562	2.92308	2.36657	-0.502729	1.19315	-1.00771	0.194918	2.51556	-1.28386	1.75412	1.4815	-0.193188	0.235062	-0.240323	1.81387	1.82368	-0.509883	1.52079	0.590569	0.887977	-0.260348	0.443064	1.29007	0.0750516	1.71193	-2.73192	-0.561728	1.36992	2.99487	0.202079	0.87036	1.87861	0.705464	-0.204456
14630	b0493	short chain dehydrogenase (NCBI)	0.75	-0.578	-0.223	0.369	-0.508	-0.631196	-2.07204	-0.0655158	-0.100349	-0.348467	2.47776	-1.14314	0.704996	-0.0490711	4.68808	2.67967	-1.57349	0.0241502	-2.12189	-0.244265	-0.0145563	-0.195561	-0.39651	3.35361	-0.734168	0.941932	-0.0284725	-0.0222179	-0.341044	-1.48102	-0.123002	0.760031	0.0499872	4.49656	0.83208	-1.39879	-0.990637	-0.161672	-2.5096	-0.492477	-0.233695	3.12799	-0.0634609	0.513349	-0.601988	-0.326028	4.55086
14631	b0494	multifunctional acyl-CoA thioesterase I and protease I and lysophospholipase L1 (NCBI)	1.985	0.153	3.265	-3.817	0.941	1.01118	-0.572833	-0.792606	0.0602323	1.0112	2.92426	0.60457	-0.20142	-1.4057	-1.37696	-1.89822	-0.502459	0.622632	-3.43427	-0.0742581	-1.33329	-0.635644	0.754534	3.49824	-1.7909	-0.559869	-1.32713	-1.32461	-1.64117	-0.0893198	0.392464	0.792292	0.496992	3.43303	0.30017	0.550746	0.0952699	0.951953	-3.88817	-0.396821	0.976521	0.690906	0.0657076	0.43395	-0.734794	0.690379	-1.36345
14633	b0496	predicted inner membrane protein (NCBI)	0.921	0.181	2.497	0.926	-0.559	0.768072	0.345498	1.39243	0.534375	-0.770537	2.07591	0.576402	0.155099	0.169765	0.202256	1.08039	1.03956	-1.06484	0.174598	-0.347615	1.75006	0.558133	-0.507685	0.453364	0.752362	0.251627	0.174555	1.37724	-0.129013	0.756337	-1.12065	-0.0577131	-0.112884	3.66077	-0.304441	-0.983756	-0.952732	-1.09422	-0.0199399	0.192809	-0.594151	1.29361	0.485711	-0.172422	0.123901	-0.304245	0.238327
14634	b0497	rhsD element protein (NCBI)	0.469	-0.205	1.657	0.49	-1.226	0.121752	-0.504776	1.43701	0.633535	-1.3303	0.984939	0.0399565	-0.37384	1.02596	1.4791	1.62047	0.605779	-1.04413	-0.340588	-0.401822	2.04427	0.637719	-1.13725	1.05462	0.431887	-0.37058	-0.030847	0.867702	1.898	0.604158	-1.43475	-0.829946	-1.10074	0.570282	-0.0745061	-1.26048	-1.06059	-1.16356	-0.964416	0.322001	-1.14412	1.78275	0.152396	-0.641648	0.0214543	-1.24873	0.14094
14636	b0499	conserved protein, rhs-like (RefSeq)	-1.16	-4.487	-0.213	-2.743	-5.559	-1.25646	-3.36283	-0.0681409	-2.67371	-4.87799	-0.453645	-3.01545	-4.85574	0.770366	0.94778	0.0950518	-2.65114	-4.17381	-0.500388	-3.10189	-0.0223802	-2.90505	-4.0417	-0.774768	-2.40864	-4.26939	0.75605	0.636005	0.336169	-1.90111	-3.36264	-4.85523	-5.1333	1.06269	-4.36592	-4.88996	-4.86568	-4.00582	-2.51465	-2.70118	-4.62963	-0.178814	-3.60934	-5.03999	-0.0367766	-5.07744	1.07129
14640	b0503	tRNA 2-selenouridine synthase, selenophosphate-dependent (NCBI)	-3.73	-2.036	-0.422	-0.829	-1.603	-0.701822	-1.23806	-0.253551	-1.23313	-1.93414	-0.631406	-1.6253	-0.155524	-0.243809	-0.210077	-0.727943	-1.91413	-1.41186	-2.31248	-0.7079	-0.203922	-1.96543	-2.25177	-0.941837	-0.555744	-0.0816843	-0.202573	4.09664	-0.531807	-0.893921	-1.39824	-0.126868	0.00575902	-0.232785	-4.5319	-0.700308	-1.15449	-0.985783	-2.73024	-3.09194	-0.7118	-0.350841	0.00881614	-0.45694	-0.676487	-0.411086	0.13152
14642	b0505	ureidoglycolate hydrolase (NCBI)	-0.795	-0.615	5.032	-1.201	-1.447	-3.27629	0.163961	5.11546	-2.79465	-1.46308	3.37406	-0.263639	-0.528942	-0.50292	-0.470288	3.54444	0.0952101	-1.26128	-0.230087	0.257405	-0.454212	-1.58887	-0.985437	4.13569	-0.231877	-0.290154	-0.447285	-0.457285	2.6556	0.700987	-1.37749	-1.58027	-0.143229	-0.496652	-2.0829	-0.0710499	-0.155098	-1.35566	-2.99497	-1.07721	-2.46213	0.392164	-1.32499	-0.434563	-0.463561	-0.631979	-0.44446
14643	b0506	DNA-binding transcriptional repressor (NCBI)	-0.378	-0.335	0.709	0.417	1.14	-0.89817	-0.226863	0.56531	0.329692	0.783626	1.75608	-0.956609	-1.00207	0.561399	0.615581	2.55615	-0.0724826	-0.0449851	-0.241304	-0.472043	0.557889	0.438297	0.89389	-0.168592	0.910924	-1.9851	0.548687	0.752581	3.01417	-0.362368	0.346939	-2.06162	-1.31511	0.590547	-0.227688	-2.35651	-2.19328	-0.309528	-1.88338	-0.218656	1.15014	0.492124	-1.55556	-1.10469	2.21978	-1.18133	2.78304
14644	b0507	glyoxylate carboligase (NCBI)	-1.549	-0.475	-0.43	-0.204	0.073	-0.78057	-0.561178	-0.272276	0.168465	-0.0431657	0.839873	-0.454906	0.44892	2.57633	-0.290894	2.92446	0.0498613	-0.0623361	-0.130745	-0.0150362	-0.299478	-0.344827	-0.0287365	-0.903143	0.478789	0.469636	2.55617	-0.194984	2.67243	-0.228684	-0.0135446	-0.0342013	-0.261243	3.63021	-0.202128	0.0941219	-0.513252	0.104154	0.950356	-0.797412	0.451136	1.75765	-0.113345	0.0166338	1.5791	-0.120614	1.23147
14645	b0508	hydroxypyruvate isomerase (NCBI)	-0.198	-3.596	1.822	-1.9	-5.492	-0.215554	-4.0638	2.75084	-1.15015	-4.61395	-0.0701498	-3.00684	-4.90258	-0.0233926	0.0298025	1.33746	-2.02417	-4.02392	-2.11532	-3.32883	1.60043	-1.50367	-3.98535	1.26284	-2.42611	-4.22744	-6.32411e-05	0.00600959	1.77839	-1.43373	-3.27492	-4.76176	-5.0678	-0.0159255	-3.64528	-4.76258	-4.77305	-3.94615	-2.50373	-1.67143	-4.51373	-0.0128346	-1.67301	-4.07248	-1.28634	-5.23439	0.0441692
14646	b0509	tartronate semialdehyde reductase, NADH-dependent (NCBI)	0.671	-1.402	-0.354	-0.253	-3.092	0.711671	-1.00511	-0.247713	-0.00442592	-2.99425	-0.642044	-0.672012	-2.60165	-0.238667	-0.188294	-0.702082	-0.0356156	-2.22115	1.21474	-1.00243	-0.204168	-0.251273	-3.10283	-0.789522	-0.374242	-2.02297	-0.201789	-0.200337	1.36764	-1.0754	-1.98217	-1.51842	-2.28536	-0.233153	-2.31138	-3.05997	-2.56123	-1.82301	-0.666207	-0.921845	-2.89309	-0.23077	-0.426577	-1.64157	2.19429	-2.40714	-0.172624
14648	b0511	putative transport protein (VIMSS)	0.747	-1.802	0.089	-0.445	-5.042	0.802856	-1.64294	0.482869	-0.219492	-4.50673	0.51793	-0.839814	-4.35125	-0.0773008	0.505921	0.706646	-0.825168	-3.82575	0.815992	-1.2349	-0.0469335	-0.464284	-3.84487	-0.209979	-0.83937	-3.71066	0.439292	-0.0190703	0.650624	-0.617064	-3.01863	-3.8926	-4.3862	0.448905	-2.90544	-4.58683	-4.18541	-3.68248	-1.29827	-0.92413	-4.31403	0.540276	-1.77577	-4.44644	-0.0882438	-4.82793	-0.0116038
14649	b0512	allantoinase (NCBI)	-0.178	0.379	0.016	-0.122	-0.07	0.713726	0.298115	0.0612112	0.0676318	-0.0322995	0.889324	-0.590862	-0.0110135	3.73114	-0.110904	1.12915	-0.0262127	-0.0305542	-0.112566	-0.143558	2.75018	0.3131	-0.184009	-0.874153	-0.189792	0.135175	-0.130573	2.23104	1.36375	0.326933	0.371884	0.635193	-0.26266	-0.16865	0.692226	-0.188045	-0.180465	-0.0263412	-1.07851	0.124744	-0.0286813	2.38607	-0.207829	-0.00273255	1.55061	-0.242227	1.65644
14650	b0513	putative transport (VIMSS)	0.634	-0.272	1.034	0.468	-1.543	0.0359014	0.131662	0.755509	0.753955	-1.48409	1.70028	0.0887956	-0.219865	1.34798	1.08189	1.2835	0.171946	-1.65066	1.2126	-0.450067	-0.119919	0.663981	-1.39378	0.00455997	0.252621	-0.39118	0.655251	1.72095	1.76289	-0.0731743	-1.27826	-0.0242273	-1.38272	0.599616	0.0446409	-1.62243	-1.63412	-1.77232	0.989941	0.0472397	-1.22559	2.4008	0.238511	-0.563563	0.488993	-1.78464	0.994795
14651	b0514	glycerate kinase II (NCBI)	-0.491	-0.191	0.148	-0.335	-0.32	-0.258836	-0.022887	-0.0378123	-0.415887	-0.381355	2.86449	-0.318563	0.0148892	1.4214	1.40451	0.663009	-0.388048	-0.515618	-0.680205	-0.139369	1.22941	-0.0208084	-0.231398	0.825405	0.737437	0.142174	2.57098	1.41157	2.06343	0.126846	-0.178813	-0.500138	-0.329928	-0.204438	-0.632818	-0.316719	-0.271576	-0.64014	-0.102723	-0.305776	-0.454583	-0.127247	0.0952365	-0.451369	1.24809	-0.30842	2.4362
14652	b0515	hypothetical protein (NCBI)	0.432	-0.565	1.173	0.984	-3.306	0.497879	-0.74493	1.00666	0.978992	-3.23443	2.03155	0.530541	-2.81702	-0.0275373	0.0235725	2.7296	0.951468	-3.31957	-0.186045	-0.666347	0.813429	0.855399	-2.92588	1.40409	0.810628	-2.05745	0.00756153	0.00528167	1.28092	0.873425	-2.9244	-2.09542	-2.43432	2.93169	-1.59768	-3.78681	-3.22645	-3.55469	1.07479	0.771399	-2.77675	2.41434	0.24943	-2.37684	0.972694	-2.45515	0.630739
14653	b0516	N-carbamoyl-L-amino acid amidohydrolase (NCBI)	-0.556	-0.096	2.358	0.783	-1.626	0.393172	0.0155148	2.11652	1.00902	-1.42094	0.251053	0.550609	-1.09967	-0.125512	1.54088	0.709675	0.387332	-2.80542	-0.221721	-0.0396162	2.53239	0.826108	-1.39891	1.5533	0.252711	-1.14022	1.64839	1.55618	0.294438	0.79073	-1.92086	-0.928273	-1.20031	2.25886	-0.846401	-1.88433	-1.21765	-2.74844	-0.970463	0.618972	-1.50639	2.30245	0.415062	-0.840813	0.96514	-1.43134	2.09811
14654	b0517	ureidoglycolate dehydrogenase (NCBI)	0.995	-0.307	1.235	0.861	-4.392	0.442483	-0.387556	0.0826819	1.16638	-4.72356	2.06469	0.633892	-2.68673	1.80332	0.0375726	1.5518	1.27066	-3.76488	0.830653	0.0756191	1.84036	0.746859	-3.91514	1.45713	0.901967	-2.5995	-0.102342	-0.103948	-0.409847	1.3876	-3.2607	-1.90643	-3.67319	-0.15016	-1.36217	-4.39617	-3.14881	-4.03664	0.206312	0.696785	-4.59123	2.09607	0.194472	-2.6481	-0.676034	-4.17606	-0.0863338
14655	b0518	membrane protein FdrA (NCBI)	-1.202	1.203	0.311	0.547	-0.439	0.333636	-0.306305	0.140421	0.615886	-0.387595	1.67008	0.388742	-0.236484	0.132461	2.48382	3.31669	1.5123	-1.2976	-1.15872	1.30325	0.354356	1.22622	-0.501421	1.31781	0.496842	-0.773001	2.97046	0.161984	2.03115	1.448	-1.33779	-1.41352	-0.138038	3.67652	-0.29094	-1.16751	-0.643378	-1.56254	-1.41646	0.291163	-0.962603	0.149748	0.579779	-0.440332	-0.14148	0.449052	3.90619
14657	b0520	hypothetical protein (NCBI)	-0.982	0.345	-0.54	-0.38	-0.057	-3.11855	-0.0631132	-0.327322	0.662094	-0.556851	0.233247	0.999065	-0.00279655	-0.334652	-0.29683	3.96742	-3.67952	0.634017	-2.42754	0.0591518	-0.300504	0.20201	-0.212339	1.69525	-1.03358	-0.560098	-0.293771	-0.292107	-0.597718	0.565104	-0.643088	-0.801892	0.103778	-0.329076	0.42243	-0.0342896	0.281534	-0.726886	-2.78677	-0.245085	-0.203761	-0.303377	-1.31756	-0.116671	0.325769	-0.19668	-0.275313
14659	b0522	phosphoribosylaminoimidazole carboxylase (NCBI)	-0.576	0.677	0.427	0.079	0.07	-1.2297	-0.51601	0.654018	-0.229562	0.333982	2.86141	-0.118436	0.469505	3.13915	0.578461	0.106908	0.121759	0.860679	-0.300782	0.786625	0.54366	-0.142585	0.395463	0.97033	-0.269959	0.328368	2.48652	3.20526	2.69854	0.595657	0.922753	0.487154	-0.252251	0.733876	-0.0436403	0.230758	0.653195	0.699244	-0.951051	-0.0763295	0.136594	2.3126	-0.350594	0.29169	0.424408	-0.273902	2.83801
14664	b0527	conserved inner membrane protein (NCBI)	-3.812	0.056	-0.041	0.066	0.472	-3.0887	-0.0396176	-0.308815	0.0981104	0.896702	-0.623955	0.0724426	0.564621	5.74299	4.80667	-0.737257	0.898196	0.253255	0.914118	0.518168	-0.25804	-0.174805	0.745383	-0.979186	-0.338857	0.1395	-0.246568	0.334092	4.37647	-1.49914	0.530878	-0.221439	0.61951	-0.311791	0.695144	0.767455	0.525952	1.1831	0.822132	-1.10593	0.9283	-0.272854	-0.264485	-0.0947891	-0.039797	0.533293	-0.256717
14667	b0530	putative fimbrial-like protein (VIMSS)	0.422	-4.534	0.208	-0.856	-5.011	0.250354	-1.61145	0.408906	-1.58281	-4.30457	0.0940687	-1.37576	-4.48535	0.404246	0.437638	-0.0151327	-1.0672	-3.55448	1.13167	-1.88285	0.417439	-1.46867	-3.47897	-0.294605	-1.41851	-3.80048	0.417849	0.422005	0.155748	-0.51271	-2.83413	-4.28644	-4.607	2.82443	-3.85551	-4.28291	-4.32347	-3.36627	-0.695622	-2.2705	-4.05829	0.423442	-2.03334	-4.55478	-0.866194	-4.77752	0.585368
14668	b0531	pilin chaperone, periplasmic (NCBI)	-0.464	-3.606	-0.066	-1.235	-4.665	-0.141058	-2.78993	0.171186	-1.3061	-4.34258	1.0129	-1.5223	-4.84062	1.07762	0.151574	-0.298753	-1.31223	-3.80677	-0.192801	-2.8892	0.101917	-1.26092	-3.71964	0.390793	-2.6426	-4.11761	0.106936	0.10898	0.484318	-0.761715	-3.11006	-4.63655	-4.27522	0.075294	-3.73302	-4.57057	-3.77507	-3.77211	-1.97538	-2.11692	-4.39688	1.57256	-2.22285	-4.58647	0.414016	-4.71503	0.131916
14669	b0532	predicted outer membrane export usher protein (NCBI)	0.205	-1.017	0.414	-0.42	-4.572	0.237656	-1.21844	0.493505	-0.175052	-3.98776	0.903159	-0.525049	-3.07854	0.0603062	1.37084	0.671388	-0.40918	-3.78984	0.55479	-0.943492	0.354902	-0.526373	-3.72077	0.159816	-0.511892	-3.04685	0.0955139	0.603499	0.942574	-0.520374	-3.09115	-2.98436	-3.9346	0.0650025	-2.21246	-3.89434	-3.73498	-3.7812	-1.48239	-0.716381	-4.16408	1.12105	-1.21435	-3.36651	-0.631175	-4.19169	0.528024
14670	b0533	predicted fimbrial-like adhesin protein (RefSeq)	0.721	-2.4	0.716	-1.248	-5.582	1.17829	-2.8021	1.46476	-1.56089	-4.7943	-0.400294	-1.026	-4.92233	-0.128093	1.1533	0.108244	-1.70268	-4.10211	1.35483	-2.17113	-0.102905	-2.08295	-4.0103	-0.801101	-1.9133	-4.18801	-0.0871916	-0.0876759	0.246028	-1.06999	-3.35961	-4.09376	-5.16178	-0.129221	-3.98237	-4.83861	-4.87744	-4.01387	-2.04424	-1.49302	-4.61523	-0.116512	-2.1378	-5.03402	-1.34943	-5.3346	-0.0729676
14671	b0534	predicted fimbrial-like adhesin protein (NCBI)	0.945	-0.704	-0.429	0.473	-3.984	1.08904	-0.697521	0.0533543	0.365485	-3.51115	-0.396097	0.693271	-2.02768	-0.196431	-0.168089	-0.560453	0.717326	-4.17207	0.949346	-0.85368	-0.167	0.0634117	-3.01957	1.57693	0.670547	-2.30405	-0.149966	-0.151054	-0.349513	0.176863	-3.12858	-1.90603	-3.39271	-0.199495	-2.68136	-3.56657	-2.92389	-3.93796	-2.64267	0.433087	-3.59826	1.74923	0.0697396	-2.24731	-1.01526	-2.99347	-0.143544
14672	b0535	predicted DNA-binding transcriptional regulator (NCBI)	-0.807	-3.141	0.099	-1.83	-5.088	-0.184614	-2.7982	0.328038	-1.74665	-4.40728	0.0128301	-1.08026	-4.59791	0.328925	0.350926	1.81553	-0.7756	-3.63322	0.742243	-2.31667	0.317646	-1.11632	-3.61108	1.24438	-1.70678	-3.89389	0.336669	0.340496	0.184346	-0.222891	-2.96885	-4.38828	-4.69288	0.331267	-3.96939	-4.36272	-4.4367	-3.53366	-2.10124	-1.89458	-4.14276	0.263482	-2.74199	-4.64377	-0.771163	-4.86234	0.396379
14673	b0537	DLP12 prophage; predicted integrase (NCBI)	-0.313	0.435	0.117	0.154	0.153	1.00538	0.333694	1.56604	0.663913	0.0115392	-0.0893259	0.589784	0.153647	0.0982606	0.117549	2.35579	0.0665755	-0.142613	0.38725	-0.316618	0.104057	-0.0986985	0.212482	1.1528	-0.520864	0.201019	0.128535	2.13076	1.69575	0.0264391	0.311464	0.307376	0.31895	1.16323	0.0718795	0.757447	0.0374596	-0.143507	-0.810181	-0.00141314	0.259799	1.20016	-5.14665e-05	0.323051	0.760264	0.28407	2.62643
14674	b4508	putative sensory transduction regulator (VIMSS)	1.197	-1.29	-1.118	-1.013	-2.361	0.32646	-2.17962	-1.0044	0.014311	-1.40563	-1.23141	-1.49569	0.840055	-0.99163	-0.979096	-1.45683	-0.292132	-1.01498	-2.92065	-0.350045	5.44934	-0.143161	-2.35832	-1.56833	-0.674641	0.175042	-0.904149	-0.912388	3.28996	-1.13329	-1.49575	-0.652744	-0.513755	5.15793	-1.29585	-0.294421	0.736292	-3.43744	1.09244	-1.57398	-1.90725	6.14866	0.284225	0.341696	-0.0567829	-1.1999	5.03714
14675	b0539	DLP12 prophage; predicted exonuclease (RefSeq)	0.065	-0.338	3.591	1.359	-1.337	-0.494206	0.0768692	-0.558123	0.595863	-1.22166	-0.15881	0.337941	0.422383	-0.542041	-0.527842	2.42503	0.890433	-0.92498	-0.463738	-0.0968565	-0.521564	1.18495	-0.807534	-1.19927	-0.0929781	0.624087	-0.481436	-0.49149	-0.62995	0.489238	-0.4378	0.0441379	-0.0507894	3.29022	-0.225542	-1.55664	0.292471	-0.873385	-3.01085	0.231527	-0.830249	5.06399	0.707237	0.0731812	-0.194295	-0.198494	-0.49915
14679	b0543	multidrug efflux protein (NCBI)	0.194	0.349	1.214	1.433	-2.852	0.493031	0.0541076	1.25236	1.6769	-2.48145	2.14187	0.823834	-2.09931	0.11508	0.847873	2.52603	1.29813	-2.90778	0.814853	0.316799	0.956358	1.36936	-2.3336	0.447508	0.995749	-2.03883	0.0958081	2.29404	2.14139	1.21981	-2.56421	-0.572412	-1.54503	2.00945	-0.520987	-2.75001	-2.54768	-3.85365	-0.0230255	1.16498	-2.76574	2.7469	1.02146	-2.03116	0.30789	-1.60868	2.21977
14681	b0545	DLP12 prophage; predicted kinase inhibitor (NCBI)	-0.345	-1.751	0.687	-0.681	-5.221	-0.429174	-1.62158	0.9115	-0.195669	-4.64179	-0.16608	-0.873167	-4.45195	1.25059	1.67212	-0.500541	-0.88864	-3.80214	0.350163	-1.78857	0.78416	-0.879002	-3.68565	-0.17181	-1.46808	-4.19036	-0.00564743	-0.00833058	-0.106927	-0.934343	-3.30924	-3.57752	-4.40043	-0.067311	-3.16223	-4.70491	-4.79582	-3.92858	-1.71893	-0.639837	-4.36166	1.6799	-1.60683	-4.49529	-1.08558	-4.75287	0.0463807
14682	b0546	DLP12 prophage; predicted DNA-binding transcriptional regulator (NCBI)	-2.426	-1.641	-0.22	-1.971	-3.844	-1.14894	-1.31018	0.0224648	-1.09884	-3.66585	-0.289756	-2.21561	-4.37675	0.0397133	0.045967	-0.420988	-1.16761	-3.6316	-1.6163	-1.60682	0.0356906	-0.923248	-3.06406	-0.648101	-1.39336	-3.71003	2.28685	0.0622531	1.00534	-1.73111	-2.83412	-4.20483	-3.77218	0.00786917	-2.9836	-4.04149	-4.13288	-3.32391	-2.44119	-1.53384	-3.38881	-0.0297694	-2.02638	-3.9219	-1.00756	-3.95705	0.0898384
14683	b0547	DLP12 prophage; predicted protein (NCBI)	-3.67	-0.153	-0.444	-0.39	-0.494	-2.94239	-0.299563	-0.201713	0.238384	-1.16038	-0.481106	0.881294	-1.11952	-0.182048	-0.17717	-0.646829	-2.1576	-0.241495	1.58061	0.361752	-0.172786	-2.17853	-1.23979	-0.84313	0.779763	-0.587461	-0.138767	-0.14404	-0.222054	-0.0158228	-1.20701	-2.12075	-1.5659	-0.219869	-0.733573	-2.0038	-1.53061	-0.202239	-0.669554	-1.37188	-0.0808463	-0.172475	-1.15311	0.201937	-1.24153	-0.818202	-0.134315
14687	b0551	DLP12 prophage; predicted antitermination protein (NCBI)	-1.313	0.397	-0.24	1.105	-1.481	-1.20323	0.0519347	0.0219492	0.781696	-1.80237	2.1244	0.612665	-0.747043	0.0198945	2.47602	-0.482389	1.1422	-2.26124	-1.78111	0.751876	0.0603331	1.23249	-1.52471	0.795654	0.46491	-0.422583	0.00767768	0.000161155	-0.0720247	1.0467	-2.3223	0.0904518	-0.27572	2.52171	-0.32193	-1.93746	-0.288068	-3.51202	-0.418922	0.812498	-1.87072	1.73936	0.934921	-1.04911	1.89792	-0.284131	2.65618
14689	b0553	DLP12 prophage; truncated outer membrane porin (pseudogene) (RefSeq)	0.713	0.519	3.643	-1.121	0.582	0.452549	0.353596	0.138806	-0.0713716	0.715641	2.28113	0.201455	0.913536	0.089358	0.0934989	3.21613	-0.722375	0.405326	0.252055	0.270442	0.171221	-0.178399	1.10479	2.33094	0.0128573	0.89849	2.20129	0.105868	3.02528	0.276732	0.843889	0.230613	0.719644	3.52453	0.218524	0.972415	0.565219	0.156353	1.05541	-0.657898	0.658511	1.96265	0.206523	0.920102	1.82416	0.707689	2.7351
14690	b0554	DLP12 prophage; predicted phage lysis protein (NCBI)	0.864	0.071	1.837	0.619	-2.771	0.160993	-0.28433	1.19678	0.635919	-2.85134	1.82884	0.965758	-1.11442	-0.470659	-0.465951	0.64393	0.999615	-3.7239	-0.0952852	-0.576342	1.66342	0.864885	-3.1715	1.20822	0.699687	-1.4872	-0.410669	-0.418307	0.525101	1.30812	-3.28429	-0.790114	-2.16622	-0.510252	0.074159	-3.19337	-2.36555	-3.50616	-1.10736	0.451846	-3.23153	2.92699	0.185433	-1.67833	0.570061	-1.91258	-0.430056
14691	b0555	DLP12 prophage; predicted lysozyme (NCBI)	1.93	-0.2	3.017	1.276	-4.992	0.376919	0.525786	1.92938	1.15121	-4.6798	2.64078	0.567239	-2.67624	-0.247194	-0.2447	2.07105	1.08608	-4.19661	1.19815	0.113855	1.68572	1.03369	-4.05229	-0.90516	0.298903	-2.65783	-0.202033	-0.211006	-0.349191	0.855658	-3.49174	-2.01349	-5.27875	-0.281556	-1.15944	-4.65112	-4.99118	-4.14024	-0.513726	0.702238	-4.54866	0.995789	0.077417	-3.37925	-0.656577	-4.93412	-0.200508
14692	b0556	DLP12 prophage; predicted murein endopeptidase (NCBI)	0.968	-0.202	-0.521	1.138	-2.125	1.17409	0.194005	-0.0263125	1.40495	-2.48263	2.93441	-0.225257	-1.53023	5.29286	-0.261607	2.88872	-0.196294	-2.92155	0.766891	0.710044	-0.25768	1.35226	-1.53004	-0.436327	-0.383454	-0.490145	-0.225973	-0.234243	-0.371993	1.1548	-2.51928	-2.03716	-2.12668	-0.0635515	-1.80868	-2.57601	-0.0105868	-2.8747	2.01413	0.679205	-1.82096	-0.250567	-0.146391	-0.531039	-0.0648074	-1.6883	-0.217948
14693	b0557	DLP12 prophage; predicted lipoprotein (NCBI)	0.632	-0.537	2.757	1.516	-4.344	0.745932	-0.266222	0.240032	1.20867	-4.29244	-0.0266694	-0.409384	-2.66641	0.253803	0.26416	3.16117	-0.534301	-1.88198	1.73869	0.0581059	0.244162	0.743094	-2.93604	-0.275693	0.251528	-0.877537	0.270067	0.267137	0.297587	0.510326	-2.47453	-1.59835	-1.85865	0.222713	-1.99439	-4.10203	-2.81173	-3.63785	0.289828	0.357311	-4.04733	1.41571	-0.304652	-1.32817	-1.03661	-1.92448	0.308931
14695	b0559	DLP12 prophage; predicted protein (NCBI)	0.808	-0.705	0.145	0.21	-4.899	-0.330426	-0.429166	0.264318	0.617819	-4.45065	0.00402639	-0.827059	-3.44652	0.278051	0.28843	2.11563	-0.401408	-3.66611	0.102053	-0.284283	0.41792	0.547195	-3.4811	-0.402757	0.0964126	-3.25509	0.293871	1.95863	3.00766	0.237145	-2.98204	-2.87149	-3.34582	0.247042	-2.60308	-4.21679	-4.46798	-3.61359	-1.56553	0.0809639	-3.78129	0.290893	-0.259774	-3.77194	-0.450749	-3.61042	0.333004
14697	b0561	orf, hypothetical protein (VIMSS)	2.266	0.57	3.434	0.121	-0.837	0.794748	-0.0955627	3.30713	0.50838	-0.942398	-0.519253	0.0126429	-0.488812	-0.257063	-0.256874	-0.735889	0.583071	-2.5126	0.589469	-0.395033	3.24308	0.810199	-0.925581	-0.923164	0.0404201	-1.67768	-0.219218	4.64599	-0.374083	0.233722	-1.2626	0.214434	-0.665221	-0.297667	0.0830544	-0.559773	-0.480122	-2.06758	2.4047	-0.346014	-0.54546	4.66714	0.319379	-0.0266773	0.490814	-0.626754	-0.209179
14698	b0562	orf, hypothetical protein (VIMSS)	0.673	-0.726	0.659	0.372	-4.52	1.13588	-0.832347	0.850487	0.933271	-4.24884	-0.280837	0.31994	-4.21038	-0.0819177	1.56624	1.71147	0.158245	-3.96709	0.862601	-0.818411	-0.114474	0.437456	-3.60164	-0.611671	0.170079	-3.39654	-0.0860558	0.284753	0.727866	0.0947993	-3.31465	-2.43504	-3.80614	1.65907	-2.01041	-3.76024	-4.11531	-3.97139	-2.13561	0.335694	-3.89959	0.327086	-0.458296	-3.75072	0.900056	-4.0532	1.81866
14699	b0563	DLP12 prophage; predicted protein (RefSeq)	0.872	-1.407	0.272	0.529	-4.57	0.411633	-1.52547	0.425066	0.963356	-4.34274	0.660294	-0.739898	-3.45021	0.435608	0.438368	1.71367	0.34282	-3.49046	1.1598	-1.14262	0.41739	0.892071	-3.40882	-0.242708	-0.398736	-3.271	0.43701	0.435687	0.28981	0.515842	-2.82666	-3.64217	-4.45619	0.400654	-3.43705	-4.25734	-4.29939	-3.47576	-2.00976	-0.0315826	-3.67576	0.447539	-0.932992	-4.0237	-0.433704	-4.75263	0.496107
14701	b0565	DLP12 prophage; outer membrane protease VII (outer membrane protein 3b) (NCBI)	-0.095	-0.782	1.251	-0.2	-0.163	-0.238168	-0.734646	0.632212	-0.339859	-0.230881	1.61355	-0.133399	-1.27428	0.150353	1.65326	0.437682	0.12546	-1.65378	0.0523649	-0.376283	0.25021	-0.404735	-0.0949381	0.1355	0.111487	-1.68179	0.170489	1.2354	1.58868	0.199588	-1.66783	-0.99876	-0.712858	2.72689	-1.49944	-0.771457	-1.58748	-2.26615	-0.589858	-0.356149	-0.219987	1.68467	-0.149697	-1.58227	0.715123	-0.842653	2.85438
14702	b0566	DNA-binding transcriptional activator of porin biosynthesis (NCBI)	0.108	-0.45	1.499	0.242	-2.551	-0.320273	-0.149156	0.32602	1.04244	-2.07887	0.127918	0.165558	-0.929307	0.246608	0.258871	2.05637	1.08822	-2.60517	-0.291338	-0.338255	1.67972	0.74713	-2.01385	0.486273	-0.17481	-0.915987	0.264659	0.268787	2.82695	-0.256689	-2.45188	-0.219689	-1.16109	2.14338	-1.64664	-1.69759	-1.40188	-3.40187	1.50024	0.183129	-2.17119	1.99091	0.272482	-1.00297	1.03239	-1.49521	3.2811
14703	b0567	hypothetical protein (NCBI)	-0.377	0.043	1.755	-0.32	-0.052	-1.03104	-0.0452868	-1.14656	-1.00176	-0.390127	3.18496	-0.058136	0.545997	-1.12613	-0.921483	1.10308	-0.00532531	-0.361708	0.318464	-0.364933	-1.08444	-1.03294	0.0330484	1.19412	0.237537	0.333903	2.54934	2.47571	1.20406	0.00464926	-0.714181	0.3079	-0.148383	2.04946	0.209533	-0.305773	-0.00925824	-1.03704	-0.0290868	-0.888063	-0.552484	2.71523	-0.0962257	0.241484	2.24133	-0.108628	-1.09367
14704	b0568	bacteriophage N4 receptor, outer membrane subunit (NCBI)	-0.093	0.164	1.157	-0.096	-0.18	-0.148622	-0.289947	0.126967	0.38234	-0.0937867	3.36545	0.291093	0.756743	1.82656	-0.188285	1.89506	-0.609004	-0.319474	-0.821145	0.377932	2.31444	-0.337369	-0.0937196	1.6081	-0.0521538	0.49941	-0.145476	-0.0712117	1.49742	-0.199532	-0.0235656	0.168989	0.470821	3.80532	0.251241	0.411164	0.492365	-0.287201	0.290091	-0.490078	-0.256231	3.27124	-0.142686	0.557016	0.292763	0.271552	2.43162
14705	b0569	bacteriophage N4 receptor, inner membrane subunit (NCBI)	-0.221	-0.34	-0.077	-0.302	-1.787	0.196833	0.143758	-0.0598289	0.402748	-1.54464	-0.161015	0.0787004	0.486362	0.152015	-0.0476674	1.30074	0.117397	-2.0116	-1.34488	-0.943971	-0.0339174	-0.118724	-1.574	0.745457	0.561939	0.326538	-0.00428656	2.96066	0.951048	-0.0388341	-1.76882	0.214438	-0.692846	-0.106782	-1.34662	-1.17764	0.346455	-2.44932	2.18297	-0.101242	-1.49397	2.24154	-0.113257	-0.0532552	1.74515	-0.594635	0.00355093
14706	b0570	sensory histidine kinase in two-component regulatory system with CusR, senses copper ions (NCBI)	-0.556	0.506	1.837	0.995	-2.449	-1.87332	-0.00167332	-0.424378	0.62242	-2.04542	1.04332	0.0929367	0.43603	-0.210794	1.85189	2.22993	0.242312	-1.35183	-0.339922	-0.0286541	1.79687	1.05117	-1.86649	2.10801	0.271653	0.546958	-0.354537	-0.349682	2.18671	1.01795	-1.37143	-0.197909	-0.59312	-0.482662	-0.588557	-1.67254	-0.49256	-2.2718	-2.84973	0.403217	-2.01441	1.3837	0.43045	-0.00104778	2.00888	-0.647541	-0.365525
14707	b0571	DNA-binding response regulator in two-component regulatory system with CusS (NCBI)	0.93	-0.134	-0.138	0.623	-1.647	1.15365	-0.116992	-0.251028	0.574092	-2.19811	1.92245	-0.406993	0.200605	-0.320875	-0.326531	-0.777004	0.611779	-0.885385	1.18197	0.650596	-0.300865	0.656016	-1.61896	1.42824	-0.00432544	-0.15729	-0.275609	2.41291	2.01498	0.037208	-0.930947	0.193597	-0.297309	-0.397641	0.409537	-0.82537	0.178632	-2.14341	1.2792	0.0207553	-1.17608	0.531144	0.552451	-0.228395	1.48113	0.17702	-0.114152
14708	b0572	copper/silver efflux system, outer membrane component (NCBI)	0.968	-0.195	1.698	0.233	-2.588	-0.445051	-0.271389	1.70049	0.44504	-2.54069	1.01586	0.0495592	-1.29256	0.67747	-0.230082	1.83202	0.769879	-2.37754	-0.0665175	-0.44742	0.905787	0.315927	-2.25103	0.865036	0.248926	-1.52988	0.680534	2.01132	1.48672	0.639772	-1.73379	-0.979876	-1.38319	1.50355	-1.2579	-2.02532	-1.08965	-2.51736	-0.976342	0.193491	-2.38986	-0.231197	-0.00619109	-1.29835	-0.265073	-1.38934	1.95407
14709	b0573	periplasmic copper-binding protein (NCBI)	0.343	0.452	1.878	1.098	-3.787	0.322484	0.210614	0.0260604	1.04687	-3.68616	-0.125986	0.50822	-2.46046	1.18044	1.92854	0.508964	1.15657	-3.10451	0.252898	0.25	0.127477	0.934361	-2.75653	0.583306	0.866761	-2.4249	1.08879	1.16854	1.39141	1.2849	-2.90927	-1.27185	-1.64902	1.50038	-1.23706	-3.24105	-1.95196	-3.74599	-2.36135	0.2717	-3.40718	2.12415	0.345367	-3.13824	-0.760459	-1.92631	1.15779
14710	b0574	copper/silver efflux system, membrane fusion protein (NCBI)	0.852	0.342	-0.338	-0.305	-0.573	0.628848	-0.0295111	2.55097	0.177203	-0.315785	3.63179	-0.821439	0.064459	-0.448492	2.34029	2.9326	0.084432	-0.22214	-0.521685	0.248255	2.3373	-0.735698	-0.274332	1.01544	0.0167442	0.433451	1.56942	2.67959	1.67602	0.0100329	0.576196	0.388679	0.415382	-0.518677	-0.566026	0.366513	-0.0809813	-0.0912371	-0.790113	-0.753906	-0.515354	2.27333	-0.29951	0.0924176	-0.77327	0.179023	-0.401442
14711	b0575	copper/silver efflux system, membrane component (NCBI)	-0.669	0.436	2.062	-0.139	-0.361	0.248063	0.474635	1.26047	-0.212477	-0.0499686	2.06498	0.0870704	0.0868812	-0.281902	-0.176732	2.28438	0.507079	-0.0508505	0.9994	0.999522	1.99134	0.0335808	-0.120963	0.540122	0.357459	0.401117	1.94908	1.61977	1.65983	0.639726	0.27055	0.127931	0.131118	2.82082	0.211109	0.0924051	-0.17032	-0.0123535	-0.290214	0.0845958	0.0600446	2.76923	0.0597109	0.278272	-0.117646	0.199389	3.14922
14712	b0576	phenylalanine transporter (NCBI)	-0.713	-0.823	2.784	-0.119	-0.107	-0.858307	-1.00708	-0.0617108	0.721691	0.239536	0.0706919	-0.512802	-0.942463	-0.0643677	2.50505	-0.485327	-0.716078	0.645638	-0.17945	-0.696897	-0.0264422	0.809492	0.197909	-0.673821	-0.869273	-0.805711	-0.0265024	-0.0221263	1.68429	0.303692	0.828567	-0.64396	0.0360586	-0.13294	-0.470843	0.337104	-0.868972	0.765681	-0.581757	-0.522178	0.306752	2.80577	-0.655611	-0.615666	0.132137	0.102027	-0.0234461
14713	b0577	predicted mechanosensitive channel (NCBI)	0.108	0.197	1.869	0.317	-1.174	-0.499265	0.0701627	2.1106	0.644973	-1.13122	1.77231	-0.117976	-0.141979	1.4231	0.874807	1.81442	0.28181	-1.42449	0.202735	-0.22661	1.92537	0.703792	-1.1299	2.03737	-0.0157703	-0.0620867	0.821328	1.68223	2.52114	0.675095	-1.51632	0.124417	-0.311116	2.19281	-0.0760979	-0.824776	-0.464449	-2.34136	-0.157504	0.307237	-1.33969	0.971846	0.327084	-0.120825	0.887508	-0.255527	1.55328
14714	b0578	dihydropteridine reductase, NAD(P)H-dependent, oxygen-insensitive (NCBI)	-1.663	0.067	-0.047	-0.619	0.542	-0.647447	-0.618571	-0.439121	0.16818	0.95284	0.219684	-1.51263	0.197901	-0.438619	3.4665	2.48454	0.17729	1.10268	-0.0212941	0.623359	-0.383588	0.149521	0.979288	-1.01901	-0.728391	0.464609	-0.369135	-0.364591	-0.358061	0.0618725	1.27866	0.00759554	0.697728	-0.493658	0.975533	0.901974	0.698079	1.45612	-0.21249	-0.0153101	1.3664	3.15694	-1.08248	0.687079	0.718823	0.806495	-0.394242
14717	b0581	gamma-glutamyl:cysteine ligase (NCBI)	-0.081	0.391	0.15	-1.178	0.405	0.318103	0.614135	0.0879629	0.296745	0.391304	0.188385	0.666596	0.930133	0.087931	0.0842366	-0.347011	0.64278	0.252224	1.3781	-0.424838	0.126497	0.886968	1.14906	-0.520799	0.71235	0.579186	0.125126	2.98025	0.138514	-0.340139	0.703796	1.16944	0.776124	3.1382	0.0358928	0.758353	0.551549	0.95826	0.0855571	0.0878433	0.530909	4.47838	0.693611	0.456169	2.5742	0.620693	0.13706
14719	b0583	phosphopantetheinyltransferase component of enterobactin synthase multienzyme complex (NCBI)	-0.031	-2.214	-1.556	-0.8	-0.055	-4.09945	-0.646934	-1.32489	-1.76992	0.246062	3.79066	-1.35779	-0.256974	-1.3197	6.02431	-1.74264	0.58351	0.098548	-3.33297	-3.51941	-1.23514	-0.483298	0.421841	3.50314	1.12098	-0.835525	-1.20837	6.08706	-1.20105	-0.159147	1.30853	0.313513	0.960314	-0.600804	0.780456	0.752285	1.28881	0.218095	-3.69995	-0.0191459	0.321316	-1.27011	-1.71098	0.384118	-0.137083	0.146619	-1.28951
14720	b0584	iron-enterobactin outer membrane transporter (NCBI)	-1.106	-0.121	2.086	-0.236	0.06	-1.91318	0.1991	-0.358961	-0.45195	0.19991	2.80459	-0.548557	-0.0364179	-0.364118	-0.373468	-0.434337	-0.18217	0.146154	-0.895948	0.227025	2.02429	-0.738245	0.188689	-0.946526	0.611482	0.778888	-0.187599	2.62569	1.54715	0.233547	0.595446	1.20053	0.355994	0.342863	0.267954	0.717488	0.394222	0.683783	-2.72436	-0.164399	0.137048	1.60189	-0.176248	0.425014	1.1526	-0.078492	-0.315441
14721	b0585	enterobactin/ferric enterobactin esterase (NCBI)	-1.452	-1.232	2.667	0.775	-4.243	-2.11505	-0.729946	0.666688	0.492318	-3.8431	0.571001	-0.521212	-3.48482	0.658505	2.44672	2.2532	-0.455828	-3.21806	-1.4414	-1.83975	0.78917	-0.134437	-3.03856	1.67212	-0.767516	-3.52487	0.663041	0.670588	0.685581	0.394162	-2.40754	-1.69622	-2.62774	0.624759	-1.47114	-3.38709	-0.793118	-2.82866	0.0746868	-0.0787646	-3.09661	0.700092	-0.261231	-4.27554	0.0244232	-3.35189	0.727564
14722	b0586	enterobactin synthase multienzyme complex component, ATP-dependent (NCBI)	-1.254	-0.502	1.457	-1.138	-0.063	-2.08317	0.0641489	-0.250859	-1.14066	0.211626	2.46669	-0.806508	0.189065	1.4534	1.72505	1.40473	-0.673738	0.177325	-2.36042	-0.341372	-0.19843	-1.13814	0.27238	0.557405	-0.410145	0.186974	1.43851	1.41446	-0.2862	-0.972737	0.800717	0.608412	0.440327	1.12843	0.284013	0.339083	0.116577	0.551874	-0.523322	-1.23296	0.303769	2.81481	-0.060344	-0.237669	0.540336	0.346743	1.23265
14723	b0587	regulator of length of O-antigen component of lipopolysaccharide chains (NCBI)	0.602	-1.106	-0.31	-0.108	-4.669	-0.538969	-1.0653	-0.102652	-0.0343859	-4.14672	1.30762	-0.461672	-3.43577	-0.141338	-0.0987526	2.86829	-0.430401	-4.01	0.448437	-0.721373	-0.103859	-0.445421	-3.73967	-0.56119	-0.853479	-3.1145	-0.0841403	-0.0950905	-0.0705934	-0.845138	-3.16646	-2.14871	-4.01927	1.85012	-3.61908	-4.00773	-4.10283	-3.92764	-0.739336	-0.53995	-4.32489	0.793452	-1.0922	-3.56056	-0.0985124	-4.02623	1.05988
14724	b0588	iron-enterobactin transporter subunit (NCBI)	-1.117	-0.204	-0.283	-1.316	1.237	0.454112	-0.490295	-0.0132096	-0.383439	1.02435	-0.581276	-0.140368	-0.67764	-0.668947	-0.67452	1.90879	-0.297468	1.22465	-2.05248	0.557531	-0.620708	-0.706853	1.08116	-1.11599	-0.534071	-0.704039	-0.601428	2.96284	-0.586619	-1.21312	1.41139	0.228338	0.947191	-0.1262	-0.276201	1.22979	0.749161	1.87467	-3.04248	-1.11857	1.22443	3.98549	-0.505996	-0.590698	2.08216	0.64775	-0.621035
14725	b0589	iron-enterobactin transporter subunit (NCBI)	0.303	0.085	-0.284	0.066	0.288	-2.75883	0.306238	-0.0543765	0.145683	0.21057	0.0828412	-0.457076	-0.431604	-0.0575452	0.0133064	1.90705	-0.530237	0.362952	-1.06572	0.498814	0.103014	-0.623794	0.655578	1.89895	-1.49213	-1.35378	-0.00202457	-0.0151143	3.90278	-1.20452	0.494744	-0.0992401	0.772559	0.0751872	-0.494909	-0.189536	0.171407	0.429386	0.31365	-0.468117	-0.0265378	1.65801	-0.910292	-2.24916	0.261061	0.399081	-0.0035661
14726	b0590	iron-enterobactin transporter subunit (NCBI)	0.829	-0.053	0.448	-1.425	0.558	-2.10699	-0.550034	0.682136	-1.47551	0.570889	3.25484	0.218523	-1.08523	0.669443	0.667603	2.67126	-0.988096	0.51431	-1.42819	0.282506	0.667432	-1.22311	0.414137	3.7668	-0.0383443	-2.02411	0.67844	0.666559	2.83298	-0.353737	0.975928	0.47978	0.585178	0.625306	-0.0582681	0.430159	-0.934692	0.871145	2.10172	-1.54811	0.57555	1.31743	-0.399344	-0.773975	0.887487	0.814099	2.51089
14727	b0591	predicted transporter (NCBI)	-1.54	-0.238	-0.134	-1.364	0.453	0.751219	-0.299815	0.319056	-0.805479	0.415553	4.12102	0.257221	-0.462935	0.0927006	2.11756	1.19497	-0.958699	-0.0847576	-0.588427	-1.06017	0.120236	-2.22256	0.467572	1.6553	-0.453674	0.134333	0.140409	0.124335	1.3499	-0.986833	0.174239	-0.0426849	0.169035	0.191165	-1.05726	0.295118	0.433824	0.895873	-2.28281	-0.316497	0.577979	0.961568	-0.364516	-0.305175	0.0540633	-0.0439469	0.167058
14728	b0592	iron-enterobactin transporter subunit (NCBI)	0.149	-0.051	2.339	-0.788	0.157	-0.778019	-0.494594	2.63357	-1.01023	0.497453	1.93583	-0.353286	-1.31258	1.81523	1.63871	1.9496	-0.185772	-0.21082	0.303473	-0.873262	1.99606	-0.590105	0.399932	-0.0538526	-0.00571328	-0.323652	0.437297	1.44316	2.47584	-0.379839	-0.133379	0.607373	0.311097	2.413	-0.499263	0.465309	0.538832	0.806369	0.917677	-0.878475	0.361457	3.30386	-0.442577	-1.66971	1.58451	0.293693	0.498619
14729	b0593	isochorismate synthase (NCBI)	0.816	0.31	0.164	-0.144	0.182	0.680222	0.316809	-0.36639	-0.030332	0.333353	2.85465	-0.0753451	0.347459	-0.370085	-0.368568	3.20231	0.368133	0.326001	1.07949	0.0456881	-0.315493	-1.17622	0.152621	1.70039	-1.4716	0.426705	-0.294552	-0.30921	2.09811	-0.0467357	0.781984	1.01592	0.656126	-0.278205	0.374602	0.498197	0.564265	0.676319	0.0883696	-0.590845	0.325934	3.46157	-0.0937246	0.628757	1.89015	0.612868	3.94906
14730	b0594	2,3-dihydroxybenzoate-AMP ligase component of enterobactin synthase multienzyme complex (NCBI)	0.229	-0.595	-0.243	-0.49	-0.061	-1.88018	-1.18217	3.66576	-0.404766	-0.170688	-0.380873	-0.259783	0.160793	-0.366646	-0.371963	-0.764585	-0.457665	-0.310532	0.173238	-0.0995811	-0.106855	-1.31297	-0.134904	-0.713147	0.179698	-0.00363408	-0.297266	-0.311921	-0.284925	-0.654482	-0.195097	-0.0903193	-0.050375	2.23359	-0.0210061	0.0932561	0.0750051	0.366322	-0.526946	-0.633751	0.0323904	-0.317789	-0.0800059	0.468292	0.0624507	-0.0392362	3.14528
14731	b0595	isochorismatase (NCBI)	-1.09	-0.28	0.585	0.576	0.214	0.0320903	0.0663514	0.195186	-0.288984	0.345915	3.60697	-0.265488	0.467178	0.18538	2.05314	2.18625	0.56526	-0.127894	-1.8873	0.496306	0.457185	0.19581	0.805027	3.46589	-0.441696	0.337021	3.73778	0.208646	0.241101	1.11373	-0.475172	0.776509	0.666359	0.392793	-1.24083	0.201987	0.976738	-0.21548	0.972889	-0.556565	0.274531	0.234093	0.38823	0.338375	3.18676	0.840129	0.263929
14732	b0596	2,3-dihydroxybenzoate-2,3-dehydrogenase (NCBI)	-0.535	-1.985	0.509	-1.28	0.454	0.563181	-1.17213	0.395316	0.110791	-0.125582	0.5669	-0.269318	0.816047	0.385756	0.378925	2.92389	-0.777586	0.249027	-1.43966	0.692834	0.401078	-0.481971	0.843647	0.0630732	-0.330331	0.674928	0.417353	0.399728	0.432809	-0.241311	0.586379	0.160273	0.22776	0.345121	0.480549	0.275339	-0.0636857	0.716943	-2.01623	-1.15452	0.529993	0.433915	0.0710857	0.203853	0.793073	0.0152317	0.472902
14733	b0597	hypothetical protein (NCBI)	-3.198	-2.82	0.058	-1.219	0.605	-0.0955579	-0.142978	0.273883	0.205994	0.764602	0.883212	0.628828	-0.00914348	0.276967	0.261025	-0.12637	-3.03193	0.658904	-1.80197	0.699425	0.290643	-1.21756	0.469473	3.12134	-1.11651	0.119243	0.30685	0.287569	0.345346	-0.434376	0.696815	-1.26141	0.486831	0.23183	0.461596	0.0249562	-0.137688	0.770486	0.641336	-1.48862	0.416569	0.328195	-1.16918	0.235421	0.136886	0.534184	0.350349
14734	b0598	carbon starvation protein (NCBI)	0.049	0.184	2.423	0.358	0.121	-1.18909	0.267691	2.66531	0.575694	0.372395	2.45559	-0.0589372	0.0915059	0.0745886	2.48399	3.40563	-0.0883646	0.830536	-0.288565	0.314659	2.44497	0.373154	0.423893	1.46286	0.116621	-0.0988468	0.0983612	2.67733	3.14944	0.34296	0.956296	-0.189613	0.129258	2.97582	0.542023	0.508904	0.257918	1.01627	0.372915	0.212147	0.400511	2.06437	0.127429	0.376507	1.29555	0.0202622	2.35794
14736	b0599	predicted oxidoreductase (NCBI)	0.24	0.47	-0.563	0.237	-0.441	0.726326	0.182202	-0.49603	-0.0068496	-0.2384	2.1753	-0.00871218	0.145777	-0.495103	-0.116463	1.93312	0.650245	0.280818	1.567	0.63373	-0.447429	-0.0229859	0.160047	-0.791051	-0.137408	-0.259792	-0.418953	-0.431788	2.15865	0.0101833	0.360897	0.160779	0.326886	3.4624	0.520658	-0.122189	0.74958	-0.723908	-0.243436	0.0707816	0.0932669	-0.444906	0.0990046	-0.315746	-0.269254	0.227278	-0.436109
14737	b0600	putative aminotransferase (NCBI)	-0.011	-0.199	0.177	0.94	-1.082	0.114584	-0.386443	0.318541	1.07043	-0.560928	0.0670842	-0.332361	0.289288	0.470458	0.0990516	0.779218	0.212815	-1.24178	0.622803	-0.108249	2.3122	0.747765	-1.13565	1.23008	-0.639177	-0.134102	0.14177	0.132908	1.34637	0.425667	-1.57063	0.187528	-0.839987	2.85465	-0.400178	-0.752912	-0.425121	-1.17241	-1.01349	0.594792	-1.24226	3.20357	0.501748	-0.00040474	0.122958	-0.476365	2.46275
14738	b0601	hypothetical protein (NCBI)	1.133	0.413	1.695	0.484	-2.262	0.710955	-0.16137	1.90651	0.646515	-2.62154	3.06645	1.06251	-0.287528	3.22145	-0.163364	-0.770132	1.08604	-2.74465	0.726969	-0.0451597	-0.278411	0.783458	-2.74982	1.11309	0.749799	-0.217778	-0.247914	2.69974	-0.219105	1.12838	-2.09639	-0.506866	-1.30401	-0.362996	0.0882949	-1.82299	-0.553795	-2.61994	0.0671986	0.289935	-2.06181	0.488166	0.0481711	-1.14859	-0.233553	-1.58382	2.12923
14739	b0602	hypothetical protein (NCBI)	-0.049	0.884	0.512	0.526	-2.053	-0.162521	0.461486	0.0258394	0.842199	-1.74857	3.2657	0.105524	-0.541391	-0.229279	2.68767	4.11429	1.20063	-2.58058	0.2072	0.399372	-0.200151	0.172149	-1.88109	3.42336	0.689856	-1.34247	-0.169762	-0.180808	-0.124754	2.0606	-2.5589	-0.766499	-1.48731	-0.278204	-0.477569	-1.66835	-1.60719	-3.02851	-0.477497	0.781764	-2.06634	1.52636	0.0137107	-1.27932	-0.522062	-1.11475	-0.163779
14741	b0604	thiol:disulfide interchange protein (VIMSS)	-1.172	-0.083	-0.377	-1.328	0.022	-0.944338	-0.701702	3.6071	-0.110829	-0.11497	3.25859	-0.364259	-0.0582802	-0.406247	4.71861	2.43497	-0.557499	-0.31675	-0.704875	-0.493169	-0.367303	-1.49239	-0.0612523	2.56975	-0.35776	0.335846	-0.341462	3.91508	2.93182	-0.458462	-0.593254	0.270664	-0.151988	-0.118655	-0.82902	0.0506862	-0.965874	-0.880881	-2.85299	-1.22962	0.463463	-0.3556	-0.62335	0.440973	-0.712102	0.1155	-0.338141
14742	b0605	alkyl hydroperoxide reductase, C22 subunit (NCBI)	0.229	-0.927	-0.319	0.008	-1.575	-2.87796	-3.26531	-0.0703991	-0.57648	-1.93435	-0.105014	-2.17217	-3.3293	-0.0810065	-0.0851397	-0.524419	-0.842129	-2.87164	-2.15422	-0.53933	-0.041681	-0.110473	-0.75489	-0.361146	-1.9198	-4.24442	-0.0312835	-0.049733	0.00459012	0.350694	-1.4697	-4.65908	-4.38234	-0.126856	-3.08686	-4.06533	-2.21285	-0.109944	0.491396	-0.900193	-1.60877	-0.0300663	-2.96113	-2.60959	-1.13911	-4.55219	-0.00739743
14743	b0606	alkyl hydroperoxide reductase, F52a subunit; detoxification of hydroperoxides (VIMSS)	-1.307	0.268	0.174	0.037	0.206	-2.91771	0.72322	0.342526	-0.0830411	0.323745	0.0728345	0.11863	-0.109695	4.2992	2.98767	-0.368416	-0.0592368	0.504823	-2.18714	0.243379	-0.0720301	-0.147829	-0.0931196	1.9667	-1.37325	-0.048223	-0.0605325	-0.0794881	-0.0254748	-0.304122	0.76302	-0.0509739	0.284269	3.11862	-0.0845165	0.375855	0.777266	0.898487	0.742197	-0.520824	-0.0762354	3.84634	0.162122	-0.566759	0.223932	0.122791	-0.0426697
14744	b0607	universal stress protein UP12 (NCBI)	-1.294	-0.307	-0.713	0.062	0.387	-3.27227	0.316722	-0.199428	-0.0439619	0.508776	-0.499224	0.0237732	-0.219865	-0.466377	-0.477204	-0.920847	0.777632	0.558254	-0.671571	0.554964	-0.00672094	0.127943	0.668067	-0.728856	0.0496311	-0.0771639	-0.389363	-0.405869	-0.351015	0.166028	1.27088	-0.938599	-0.153791	-0.526267	0.0551509	0.474874	-0.933383	1.14858	0.764875	0.19686	0.617842	3.85583	-0.0988578	-0.721713	0.0579071	0.0985764	-0.404929
14745	b0608	predicted oxidoreductase, Zn-dependent and NAD(P)-binding (NCBI)	0.528	-0.182	0.272	0.374	-1.103	0.633836	0.460962	0.531133	1.08439	-1.29462	2.47302	1.2271	0.0756228	0.64584	0.152561	-0.0819675	0.972634	-1.39608	0.713211	0.775454	2.47435	0.282125	-0.996343	2.43965	0.957159	0.523011	3.32412	0.187238	0.52959	1.48272	-1.35416	0.544302	0.395771	0.119298	0.574948	-0.667561	-0.0174491	-0.948331	1.25484	0.434547	-0.968268	0.195773	0.866959	0.425749	0.564895	0.117955	2.37363
14748	b0611	ribonuclease I (NCBI)	-3.479	-2.508	0.124	-4.278	-2.238	-2.77948	-2.40268	0.0339094	-3.40069	-1.58365	-0.00303889	-1.65726	-2.4842	0.0338249	0.0128043	-0.422209	-3.3011	-2.90219	-2.04398	-3.27466	0.0733473	-2.61504	-1.82034	-0.292754	-1.87861	-2.12119	0.0800959	0.0633431	0.140826	-2.80629	-2.24744	-3.52729	-4.95002	-0.0249105	-4.18088	-3.37309	-1.11889	-2.03714	-2.40365	-4.38863	-2.02542	0.0577916	-3.82174	-3.63037	-0.873693	-3.34263	0.0978069
14749	b0612	citrate:succinate antiporter (NCBI)	0.627	0.306	0	0.079	-0.154	0.371311	-0.415883	1.85633	0.10363	-0.0665207	2.09245	-0.0384622	-0.129725	0.0894923	0.076742	1.17678	-0.011405	-0.0551837	0.625888	0.028546	0.118656	-0.0144638	0.399164	-0.237007	-0.0969077	-0.66605	0.131602	0.220282	1.7688	0.177983	0.166666	-0.720923	-0.483185	1.33236	-0.605456	-0.214207	-0.344308	-0.415557	-0.972319	-0.234946	0.233397	2.65338	-0.336522	0.110886	2.56187	-0.541135	2.72784
14750	b0613	triphosphoribosyl-dephospho-CoA transferase (NCBI)	-3.613	0.197	-0.055	-0.764	-0.567	-0.615699	-1.1763	-0.0920544	0.067864	-0.0412023	3.25307	-1.46486	0.0294501	-0.0979135	-0.111386	2.12044	-0.446236	-0.0165535	-0.625282	-0.0256455	-0.0613446	-1.60489	-0.671268	-0.106	-0.889975	-0.0767389	-0.0436863	-0.049718	2.29155	-0.519707	-0.199791	0.342263	0.459388	-0.154085	-0.926853	-0.418952	-0.716739	-0.407613	0.94353	-1.48305	-0.642213	2.0793	-1.39574	0.353509	0.245254	0.217042	0.28488
14752	b0615	citrate lyase, citrate-ACP transferase (alpha) subunit (NCBI)	-1.037	0.273	-0.019	-0.399	0.207	-2.57977	-0.0772871	0.225601	-1.17583	0.544588	0.116148	-0.398365	0.707576	0.231984	0.203433	2.54637	-0.866162	0.256224	-1.85523	-0.166001	3.71503	-1.20374	0.545665	-0.160647	-0.236379	0.401928	0.269777	0.254514	0.328734	-0.666912	1.15223	-0.453234	0.437502	0.348129	0.187732	0.485432	-0.152342	-0.0927796	-2.16599	-1.91029	0.115479	0.255742	-0.930276	-0.219601	2.32052	-0.127597	0.29734
14753	b0616	citrate lyase beta chain (acyl lyase subunit) (VIMSS)	0.55	0.603	-0.218	0.028	0.878	-3.17253	0.756084	0.155788	-0.900651	1.00939	5.20352	-1.88641	0.887971	-0.355168	4.19748	-0.814337	-1.27698	1.1963	-2.4314	0.765447	-0.332763	-1.35196	1.05284	4.35975	0.622184	0.603804	-0.294022	-0.312503	-0.236071	-3.19636	1.42395	0.715783	1.04956	-0.418267	0.146842	1.35434	-0.100399	1.13126	-2.79999	-0.885822	1.05574	2.00466	0.534476	0.719788	3.32886	0.766786	-0.304185
14755	b0618	citrate lyase synthetase (citrate (pro-3S)-lyase ligase (VIMSS)	0.456	0.431	2.396	1.192	-3.021	1.14924	-0.357604	2.98382	1.31152	-3.02303	0.275334	-0.10302	-1.43915	1.89227	0.289634	3.01244	0.569946	-2.70997	0.306685	0.568662	2.38441	0.785272	-3.31708	3.37627	0.845157	-1.06121	1.69558	0.31661	2.32334	0.583978	-2.52196	-1.65418	-2.74295	0.270184	-0.718384	-2.6643	-1.82747	-3.29148	-0.277891	0.807081	-3.15235	1.76653	0.512473	-1.62312	-0.0368459	-2.37401	0.374454
14756	b0619	sensory histidine kinase in two-component regulatory system with citB (NCBI)	-0.271	-0.325	0.299	-0.167	-1.637	0.746564	-0.209024	0.379101	-0.474255	-1.85753	0.231711	-1.18056	-2.36848	0.241742	1.69741	1.18469	-0.323784	-2.08545	0.448872	-0.21195	0.246645	-0.361965	-1.64467	0.0587074	-0.180024	-2.54135	0.269797	1.78715	1.52031	-1.01054	-1.23799	-1.39038	-1.80882	0.188478	-1.26228	-2.55608	-2.13574	-1.51134	-0.89102	-0.519215	-1.71833	0.581941	-0.142095	-2.74748	0.0489714	-1.80573	0.301568
14757	b0620	DNA-binding response regulator in two-component regulatory system with citA (NCBI)	-2.19	0.835	-0.113	0.48	-0.905	-1.87505	0.550538	1.50049	0.773145	-0.4147	-0.151614	0.680531	0.397758	2.9193	1.8671	0.828177	-0.0654687	-1.09906	-1.77185	0.9264	1.12125	0.667465	-1.17709	-0.801671	0.63783	0.0707935	-0.0677376	1.89047	2.88976	1.33398	-1.42272	0.167631	-0.478668	-0.220675	-0.0479376	-0.585232	-0.0986876	-1.17089	0.928105	0.496729	-0.819421	1.1988	0.40981	-0.31049	-0.496137	-0.146061	-0.200943
14758	b0621	anaerobic C4-dicarboxylate transport (NCBI)	-0.531	0.804	0.411	1.292	-1.247	-2.33353	1.39682	0.605483	1.50364	-1.62238	2.52863	0.727914	-2.66239	0.594476	0.465046	1.71395	1.23218	-1.92614	0.793618	1.06314	0.638165	1.53265	-0.398715	1.91005	0.701373	-1.52133	0.481607	2.97398	0.581189	1.15148	-1.12586	-1.29763	-1.89682	0.483364	-1.29597	-1.91379	-1.72185	-2.39367	0.155498	0.451124	-1.44712	2.60309	0.324635	-1.13281	0.37562	-1.12104	0.533851
14759	b0622	palmitoyl transferase for Lipid A (NCBI)	-1.034	-1.564	1.49	-0.256	-4.193	-0.222507	-1.94907	-0.379116	0.223105	-3.83396	-0.311711	-0.713968	-3.20583	-0.377982	1.09271	-0.759906	0.0557384	-3.66876	0.114048	-1.29584	1.33709	0.145285	-3.42843	-0.83342	0.0459045	-3.22365	-0.31887	-0.33355	1.2644	-0.619496	-3.43097	-2.67668	-3.87632	1.34482	-1.83889	-3.81792	-3.96127	-4.28026	-0.715337	-0.431279	-4.72969	0.604553	-0.649838	-2.76969	-1.41257	-4.10999	1.49754
14766	b0629	putative transcriptional regulator LYSR-type (VIMSS)	0.155	-0.619	2.014	-0.484	-0.938	-0.390672	-1.0138	0.231334	0.142	-0.978527	2.35189	-0.0579824	-1.1791	2.34354	0.157249	1.55829	0.157115	-1.17537	-0.248235	-0.787259	0.992652	0.0628912	-0.635871	1.59112	0.166162	-0.678161	0.205549	2.17231	2.60677	0.417053	-0.799076	-0.678189	-0.228494	0.848958	-0.538667	-0.709898	-1.14816	-0.980177	-0.519611	-0.0828076	-0.832365	1.66181	-0.563302	-0.283737	0.483408	-0.940775	0.264795
14769	b0632	D-alanyl-D-alanine carboxypeptidase (penicillin-binding protein 5) (NCBI)	3.104	0.804	3.051	1.064	0.364	3.03412	0.632074	2.07691	1.40067	0.454694	3.38634	-0.518055	3.16452	4.94371	2.95625	2.24038	-0.333547	0.431876	2.84141	0.718901	3.21775	1.1265	0.627725	1.14668	-1.03978	3.27214	3.12193	5.0084	1.45352	-0.617447	0.531325	-0.234556	0.258686	2.69393	0.187278	0.445206	-1.65649	0.297185	-0.383603	0.55962	0.152113	-0.0694431	-0.702768	3.03265	3.42485	-0.0859439	2.84108
14770	b0633	minor lipoprotein (NCBI)	0.086	0.19	2.768	-0.711	0.174	-0.724502	0.125462	3.25153	-0.980615	0.246981	0.180464	-0.034966	0.259518	0.0799279	0.0874696	-0.037094	-0.837752	0.599301	-0.292637	0.403552	0.136828	-0.502407	0.354757	-0.398128	-0.96605	-0.00603728	0.122476	3.77467	0.180187	-0.272087	0.517288	0.217909	0.374873	0.0751997	0.00867218	0.249493	-0.315216	0.237643	-1.07844	-1.04122	0.377895	1.42243	-0.0148012	-0.141433	0.230017	0.128566	0.157087
14773	b0636	hypothetical protein (NCBI)	-3.271	1.032	0.472	-0.923	0.29	0.140518	0.896538	0.311783	-1.00306	0.205711	4.8336	0.684514	0.00937278	0.0763171	0.0841834	2.77354	-1.35823	0.547838	-1.98122	0.907025	0.130317	-0.180514	0.795437	2.99384	-0.0343786	0.276832	0.115174	3.00348	0.173466	-0.0222	0.238714	0.33189	0.419192	0.0198028	0.267576	0.312248	0.558586	0.410877	1.42341	-1.32816	0.0995844	1.41153	-0.827662	-0.23422	3.19181	0.472909	0.154328
14775	b0638	predicted alpha-ribazole-5'-P phosphatase (NCBI)	-1.108	0.473	0.279	-0.372	-1.034	-0.475961	0.825961	-0.139027	0.0461161	-1.19957	-0.150525	-0.0879343	0.0458909	-0.145534	-0.159668	2.50216	-0.614026	-1.13454	-0.0906062	0.823175	-0.0799106	-1.69491	-0.874476	2.51246	-1.00241	0.241334	-0.0902435	-0.0956132	2.70743	-0.351547	-0.946098	5.56295e-05	-0.461809	2.42617	-1.40646	-1.57074	0.39555	-1.83784	-2.57809	-0.215102	-1.62478	0.38247	-0.0916838	-0.0596389	-0.744113	-0.305457	-0.0805315
14780	b0643	hypothetical protein (NCBI)	1.09	-0.395	-0.724	0.176	0.925	-3.28975	0.257421	5.13346	0.460878	1.11529	-0.469892	-1.55201	0.564398	-0.467194	-0.482063	3.68125	-1.70363	0.48676	0.846275	-0.628222	0.271715	-0.241216	1.02732	-0.909818	-0.630482	0.259378	-0.401014	4.20418	3.79016	-0.476819	0.803028	0.859512	0.441345	-0.549807	0.0343335	0.221009	0.885183	-0.137025	2.14763	-1.06423	0.839687	2.3081	-0.818451	0.256579	5.24975	0.691242	-0.410249
14781	b0644	orf, hypothetical protein (VIMSS)	-1.022	0.314	0.055	0.479	-1.843	0.621987	-0.0826961	0.205476	0.0304924	-1.52358	1.34326	0.32476	-1.69684	-0.0444595	1.40321	-0.392208	0.584254	-1.85282	0.323644	0.198533	-0.01656	-0.222692	-1.53898	1.21566	-0.0167693	-1.45021	0.0044646	0.00659012	0.0732803	0.733698	-1.62001	-0.990552	-1.41503	2.25393	-1.0345	-1.58614	-1.69757	-1.95191	-0.642525	-0.131844	-1.47018	1.34885	0.24961	-1.44348	-0.253972	-1.48246	2.35996
14782	b0645	hypothetical protein (NCBI)	0.41	-2.645	-0.042	-1.451	-5.424	-0.153868	-3.00626	-0.0426333	-0.917794	-4.63406	0.797044	-1.35199	-4.89865	1.54345	-0.0638023	0.556045	-0.801381	-3.80333	0.856853	-2.59073	-0.0261704	-1.31284	-3.91003	0.605387	-1.38917	-4.02982	-0.00960013	1.24254	0.880628	-1.02445	-3.09523	-4.68125	-5.04058	-0.119077	-4.26775	-4.6752	-4.82276	-3.89185	-1.94799	-1.38136	-4.48979	0.68516	-1.90197	-4.7405	-1.06962	-5.14433	0.0181725
14783	b0646	predicted chaperone (NCBI)	0.208	-0.553	0.575	0.781	-3.895	0.90299	-0.49493	0.761642	0.79672	-3.53305	0.194317	0.296926	-2.66794	-0.355968	0.324912	1.93347	0.583567	-3.75742	0.730108	-0.366807	-0.305017	0.710428	-3.80326	0.586577	0.5735	-2.85392	0.327806	0.449499	2.01209	0.804035	-3.01698	-1.67046	-2.89401	1.6112	-1.29148	-4.09333	-3.74201	-3.71436	0.955507	0.245718	-3.67132	1.46649	-0.064662	-2.87976	0.530619	-2.75699	1.64209
14784	b0647	conserved outer membrane protein (NCBI)	0.972	-1.957	-0.082	-0.721	-5.479	0.958783	-1.50133	0.00774683	-0.574294	-4.67585	-0.0334807	-2.15383	-4.88925	-0.120554	-0.129527	0.707904	-0.892652	-3.99449	0.607427	-1.97005	-0.0689799	-0.344595	-3.96512	-0.392543	-1.99409	-4.22717	-0.0699257	1.25254	1.12535	-1.24675	-3.15997	-4.74572	-5.0214	0.992757	-3.84128	-4.73012	-4.89159	-3.74758	-1.86014	-1.4795	-4.47082	-0.199097	-1.68217	-5.07243	0.3834	-5.22795	-0.0467453
14785	b0648	predicted tRNA ligase (NCBI)	0.694	-1.511	-0.019	-0.047	-4.538	0.626681	-1.46322	0.0690576	-0.222405	-3.78498	3.80603	-0.672112	-3.21215	0.0439375	0.063696	1.00669	0.0394543	-3.80943	1.26212	-0.658012	0.113545	0.0437594	-3.48273	1.86558	-0.449312	-3.76299	0.0994553	2.09242	0.201393	-0.694172	-2.98249	-2.57281	-4.0592	0.0390194	-1.93364	-3.9167	-3.44278	-3.67258	-2.37189	-0.907617	-4.26132	-0.0222224	-1.1786	-3.17457	0.764493	-3.80625	0.132579
14786	b0649	Hsc56 co-chaperone of HscC (NCBI)	0.776	-0.953	-0.19	-0.14	-2.412	0.122018	-1.38598	0.0953803	-0.43061	-2.3536	0.310801	0.210151	-1.1039	4.02251	0.075486	-0.321981	-0.346854	-1.58035	-1.80069	0.0158621	0.140109	-0.564901	-1.7907	-0.29946	-0.376098	-1.07251	0.125604	0.130759	0.227849	0.0972314	-1.59514	-1.62787	-2.06611	2.57446	-1.95312	-2.16685	-3.00878	-2.72967	-2.34311	-0.324644	-1.59259	0.00575427	0.0415822	-1.1383	-0.610743	-1.6721	2.85659
14787	b0650	Hsp70 family chaperone Hsc62, binds to RpoD and inhibits transcription (NCBI)	-1.911	-1.265	2.379	-0.519	-2.184	0.225602	-0.80064	1.07237	-0.355562	-2.05626	1.01368	-0.459384	-1.38744	-0.145078	2.06608	1.03317	-0.105749	-2.73829	-0.416409	-1.14641	-0.0279105	-0.77142	-2.12786	-0.521219	-0.401756	-1.40756	1.36811	-0.0890567	0.00702511	-0.46515	-2.05193	-0.906712	-1.2974	-0.215731	-2.00159	-1.92786	-1.6875	-2.85736	-0.556973	-0.721289	-2.31032	1.85574	-0.114942	-1.18574	-0.59231	-1.35441	1.26432
14788	b0651	ribonucleoside hydrolase 1 (NCBI)	-0.235	0.114	0.082	0.152	-0.244	-0.170057	-1.04099	0.132169	-0.340638	-0.0781904	3.09724	-0.0192269	0.198813	1.52133	1.10468	1.68579	0.560239	-0.0466173	-0.126075	-0.746055	0.0746242	-0.64322	-0.592048	1.76999	-1.14826	0.0211259	1.84609	0.930795	1.16689	-0.036422	-0.00754728	0.11378	0.0655864	2.03287	0.0120303	-0.713989	0.221108	-1.12415	-1.3045	-0.149544	-0.537759	3.39101	0.146583	0.189712	0.438762	-0.130695	2.62173
14789	b0652	glutamate and aspartate transporter subunit (NCBI)	0.907	0.32	-0.357	0.424	0.542	0.310486	-0.0648973	-0.0756043	0.0287253	0.587963	-0.116893	-0.112766	-0.593384	4.81032	-0.088474	-0.487821	0.174027	0.186361	1.49002	0.533972	-0.0543913	-0.0448813	0.565438	-0.449053	-2.33095	0.103372	-0.0253821	-0.0249371	0.0952256	0.888837	0.16074	-0.0422063	-0.75436	-0.144409	0.278108	-0.088227	0.688146	1.3676	1.91145	0.0346088	0.773338	-0.15809	-0.615482	-0.609155	0.837376	-0.402967	-0.0118467
14790	b0653	glutamate and aspartate transporter subunit (NCBI)	-1.7	0.412	-0.063	0.766	0.469	-0.292078	0.0686605	0.0770064	1.0182	0.530448	2.36005	0.346819	0.0801743	0.0780375	0.0814411	2.07296	-0.036594	0.826169	-0.467992	0.0287128	0.0880115	0.305267	0.313385	3.44599	-0.0103736	-0.262109	0.121592	0.118808	3.66662	0.499248	0.648627	0.391397	0.392712	2.59002	-0.0143759	0.473107	0.0387437	0.774084	-2.325	0.304096	0.729859	-0.00542676	0.135503	0.305109	0.0824174	0.932198	3.20648
14791	b0654	glutamate and aspartate transporter subunit (NCBI)	-0.548	0.549	0.98	-0.065	-0.172	-0.427476	0.777856	2.3823	-0.195545	0.530502	1.66761	-0.443475	0.471949	-0.209978	-0.203226	1.91067	-0.244487	-0.560164	-0.576536	0.0503033	-0.184477	-0.748308	-0.288768	1.77932	0.371031	0.378996	3.53853	2.29073	2.2433	-0.09443	-0.815992	0.124031	0.424788	2.23154	0.0137498	0.319649	0.202424	-0.633908	1.02364	-0.516801	0.0556604	2.77304	0.268193	0.626236	3.16574	0.389965	-0.0729599
14792	b0655	glutamate and aspartate transporter subunit (NCBI)	-3.603	0.404	-0.032	0.861	-3.917	-0.50277	1.09594	-0.0122955	0.804461	-2.22433	-0.0139051	-0.0677987	-0.025306	-0.0147808	-0.00744156	-0.422461	0.671925	-3.13843	0.935119	0.0400824	0.00467503	0.680727	-2.91132	3.06012	-0.559351	-0.0342572	0.0396666	0.0362444	4.33697	1.02305	-1.87845	-0.00957349	-1.67634	-0.0788491	-0.397912	-1.15295	-0.408494	-3.77992	-2.39566	0.948727	-3.36399	-0.101231	0.870281	0.616909	-0.990694	-1.32632	0.0538628
14795	b0658	predicteed ion transport (NCBI)	-4.078	-5.466	-0.758	-4.816	-5.839	-3.31808	-4.51028	-0.476353	-3.93218	-5.01573	-0.47755	-4.1884	-5.37251	-0.474491	-0.468904	-0.88738	-3.80165	-4.30717	-2.54644	-3.67875	-0.437285	-3.49284	-4.28291	-0.77191	-3.64798	-4.63577	-0.396641	-0.399263	-0.219642	-3.29139	-3.47116	-5.06036	-5.4398	-0.54605	-4.54843	-5.05904	-5.22713	-4.25561	-2.86083	-4.90567	-4.52875	-0.561238	-5.08391	-5.37541	-1.73645	-5.59198	-0.417067
14797	b0660	predicted protein with nucleoside triphosphate hydrolase domain (RefSeq)	0.263	-1.547	-0.042	-4.31	1.371	-2.80881	-0.875595	0.0116489	-1.82575	1.58726	0.00969581	-1.84999	-0.0150342	0.012338	0.0159364	-0.431246	-3.31231	0.269813	-2.08736	-1.05184	0.0230879	-1.60929	1.23254	-0.306966	-3.1767	-0.373172	0.0557992	0.0543312	0.219751	-2.82583	0.0075247	0.0753037	-0.508893	-0.0495228	-4.06568	-0.0215458	0.347199	1.07921	-2.36489	-2.6483	0.700541	4.65675	-3.5762	0.0266158	-0.139835	-0.942728	0.0803093
14798	b0661	isopentenyl-adenosine A37 tRNA methylthiolase (NCBI)	-1.188	-0.048	3.314	-0.115	-0.714	-0.828445	0.139561	2.41877	0.0126975	-0.533362	2.29538	-0.408176	-0.46137	0.204639	2.34659	0.890234	-0.451134	-0.176667	-0.934339	0.275105	0.212566	-0.606338	-0.437676	1.36746	-1.2535	-0.254462	0.260598	0.243282	1.73198	-0.735001	-0.176053	0.790181	-0.118143	0.143843	-0.100504	-0.107059	-0.860446	0.246371	0.802567	-0.779359	-0.355621	2.30092	-0.744495	-0.192594	1.57967	-0.246333	0.271291
14804	b0674	asparagine synthetase B (NCBI)	-1.766	-0.232	2.54	-0.355	0.197	-0.348275	0.157431	-0.416356	-0.158435	0.585846	2.8293	-0.389649	0.515435	-0.414361	2.12703	1.16277	-0.20508	0.715418	-0.5702	0.245916	2.63281	-0.91741	0.559484	-0.587874	0.220029	0.201284	-0.317189	-0.338541	1.56476	-0.0590101	0.800442	0.549671	0.556324	-0.382768	0.224041	0.487443	0.287163	1.0054	0.539829	-0.863431	0.295678	-0.44185	-0.0762565	0.285722	1.36245	0.61705	-0.357348
14805	b0675	UMP phosphatase (NCBI)	0.137	0.282	0.128	-0.209	0.292	-1.20631	-0.174755	0.238371	-0.132209	1.06554	2.67829	-1.54813	-0.576025	0.233675	0.26043	-0.206288	-1.62965	0.301711	0.509412	-1.13816	0.249419	-0.317333	0.861877	1.84807	-2.50279	-0.0505953	0.297994	0.273898	0.439807	-1.80708	0.629504	-0.776507	-0.445921	0.318042	0.21592	-0.366116	-0.232701	0.870118	-0.231397	-1.30434	0.909515	1.71017	-0.965692	-0.332142	0.174653	-0.306754	0.305854
14806	b0676	DNA-binding transcriptional dual regulator, repressor of N-acetylglucosamine (NCBI)	0.236	0.525	0.554	1.266	-0.333	0.854679	1.36129	3.19256	0.876923	-0.0574406	0.876663	0.154329	0.196807	2.60463	2.51713	2.67361	1.45731	0.0175649	0.32821	1.01363	2.87221	1.08199	-0.43208	0.223299	-0.860842	0.262328	0.596372	0.581867	0.765683	1.83487	0.415488	-0.0621079	-0.918365	2.72893	0.70829	-0.765762	-1.02725	-0.565902	-1.79855	0.392067	-0.483464	2.86965	-0.0358766	0.374673	1.46634	-0.639199	2.37198
14807	b0677	N-acetylglucosamine-6-phosphate deacetylase (NCBI)	-0.909	-1.152	2.874	-1.075	-0.128	-2.40417	-0.194523	0.404509	-1.76327	-0.413289	0.404456	-1.02926	-2.73814	0.386904	0.432969	-0.0348678	-0.749439	-0.338852	0.187724	-1.43572	3.31364	-1.85584	-0.72705	0.0655385	-2.02682	-2.83442	0.439448	2.94784	0.607523	-0.82741	0.237127	-1.33854	-0.940124	0.349294	-1.42633	-0.474053	-3.36968	-1.33779	-0.425777	-2.94829	-0.702343	2.24981	-2.19136	-2.34611	-0.270636	-0.406036	0.470732
14809	b0679	fused N-acetyl glucosamine specific PTS enzyme: IIC, IIB , and IIA components (NCBI)	-1.536	0.117	-0.166	-0.16	-0.041	-1.33172	0.0958584	-0.223616	-0.484477	0.269508	1.54595	-0.667812	0.144459	-0.379176	1.46175	3.68369	-0.936729	-0.0850757	-0.785584	0.344407	1.30715	0.0675893	0.239063	2.11449	-0.500718	0.165804	-0.33888	-0.253995	2.79021	-0.133539	0.290519	0.257871	0.277271	2.54115	0.356735	0.0734149	0.114222	0.727699	1.51346	-0.510694	0.124127	3.416	-0.00770863	0.0183724	0.860815	0.125666	2.81255
14811	b0681	predicted outer membrane porin (NCBI)	0.322	-0.191	3.318	0.351	-0.953	0.0470484	-0.0648143	1.77174	0.553349	-0.699032	3.64993	0.523228	-0.966209	-0.204836	0.0571316	-0.499003	0.689659	-1.73139	0.00728053	-0.0782589	3.4688	1.06864	-1.0687	0.981387	0.395855	-0.265123	-0.111942	-0.134966	1.18407	1.15816	-0.893701	-0.414132	-0.297003	3.76292	-0.522292	-0.733678	-1.15112	-1.02499	0.827762	0.582438	-0.720621	1.86824	0.365513	0.0359295	1.39192	-0.638188	3.96115
14812	b0682	predicted lipoprotein (NCBI)	-3.717	-0.75	0.593	0.25	-0.113	1.73051	-1.60721	-0.149485	-0.657267	0.116256	5.70173	0.52285	-0.374382	-0.151661	-0.126346	2.82733	-1.31599	-0.531021	-2.24058	-0.0220858	-0.121164	0.41818	-0.021589	4.64576	-0.382172	-0.130186	-0.0749056	-0.0975126	3.6371	0.661681	-0.0150902	-0.930066	-0.80293	-0.212983	0.0358068	-0.0286191	0.0656664	-0.323757	-2.57939	-0.0690427	0.497253	-0.28871	0.748947	0.639104	-0.428662	-0.173018	-0.128
14816	b0686	hypothetical protein (NCBI)	-3.52	0.522	0.004	-1.952	0.318	-0.498363	0.0207037	-0.0367463	-2.80121	0.597392	0.444724	-1.57454	-0.218427	-0.0339986	3.79456	-0.445309	0.615944	1.69683	-2.13029	-0.219685	-0.0130517	-2.21049	0.988582	-0.321469	-1.10954	0.288306	0.0386028	0.013094	0.178135	-2.04164	1.33743	-0.119671	0.633107	-0.0885359	0.596401	0.93765	1.28412	1.40227	-2.46211	-1.8202	0.762517	0.378009	-0.595975	0.301824	0.433756	0.724362	-0.012475
14819	b0689	hypothetical protein (NCBI)	-1.179	0.454	3.238	0.46	-1.17	-0.268227	0.414159	-0.147243	0.429229	-1.2402	-0.118423	0.423496	-0.539443	2.55143	-0.122865	2.52953	0.574202	-1.88028	0.848542	0.231527	-0.118298	0.0857367	-1.2068	0.8789	0.984451	-0.211921	-0.0722179	1.25719	1.68462	0.451128	-1.91288	0.0548459	-0.278952	-0.0122022	-0.508624	-1.0254	-0.437924	-2.56714	1.50899	-0.194126	-0.937062	0.255048	0.114051	-0.0231692	1.0432	-0.583416	2.42346
14821	b0691	orf, hypothetical protein (VIMSS)	0.397	-0.548	2.178	-0.072	-5.397	-0.0548435	-0.557673	-0.0110873	0.224979	-4.7907	-0.169606	0.0760534	-5.14893	0.00327959	-0.158114	-0.625525	0.4118	-4.05683	0.0260093	-0.755254	1.02815	0.161703	-3.98885	-0.488059	-0.0544891	-4.02469	-0.105616	-0.124896	-0.00818769	0.334556	-3.24048	-3.08752	-4.81445	-0.245151	-1.69618	-4.64463	-4.98591	-4.06098	-0.513726	-0.334981	-4.62239	0.0574915	-0.758387	-4.207	2.43053	-4.50464	-0.169218
14823	b0692	putrescine/proton symporter: putrescine/ornithine antiporter (NCBI)	-0.123	0.212	0.513	-1.735	0.676	0.151762	-0.634234	0.0476254	-0.850214	0.794474	2.77921	-0.616117	0.000662187	0.410427	0.0759968	-0.335386	-1.23909	1.04738	-2.11941	0.69667	0.0624745	-1.64501	1.25839	1.23581	0.286183	0.132383	0.105166	0.0876145	0.253176	-0.217923	0.914769	0.676527	0.620917	0.225283	-0.281299	0.770408	0.417984	1.38903	0.359068	-1.01621	1.00498	1.01144	-0.650469	0.208327	0.561323	0.534897	0.0639543
14824	b0693	ornithine decarboxylase isozyme, inducible (NCBI)	0.392	-0.293	1.021	0.594	-2.525	-0.433454	0.152512	1.35118	0.545777	-2.59047	1.32193	0.833676	-0.467475	0.258089	2.45619	1.7833	0.642631	-1.74285	0.0139345	0.00436808	1.0204	0.29323	-2.22941	-0.0715922	0.462175	-0.549822	0.358579	1.71881	2.08253	0.373957	-1.39826	-0.842707	-0.993524	1.0152	-1.02934	-1.90522	-1.25303	-2.64665	0.291801	0.15569	-2.33587	0.977491	0.218143	-0.252112	0.8549	-1.18472	1.40814
14826	b0694	DNA-binding response regulator in two-component regulatory system with KdpD (NCBI)	-0.388	-0.239	-0.81	0.034	-4.088	-1.31423	-0.190606	-0.705494	0.488283	-3.30439	3.1401	0.11098	-0.0632088	-0.715665	-0.715088	-0.651808	1.08092	-2.91579	-0.695532	-0.462159	-0.651287	0.00809454	-2.74663	1.02146	0.398691	-0.24735	-0.614538	-0.62392	-0.441538	1.37748	-3.02808	-0.902987	-1.28741	5.23511	-0.0254824	-2.4856	-2.29655	-3.7747	0.194412	-0.240056	-3.45225	3.28119	-0.191583	-0.810306	-0.220976	-1.16058	3.45754
14827	b0695	fused sensory histidine kinase in two-component regulatory system with KdpE: signal sensing protein (NCBI)	-1.119	0.503	1.129	-0.241	0.498	-0.148701	0.261687	1.37532	-0.959894	0.540268	3.81712	-0.301953	0.598945	-0.154036	1.30691	3.19229	-1.02081	0.482075	0.000681236	-0.205327	1.27407	-0.709502	0.649477	2.50604	0.0611638	0.0623135	-0.0657643	-0.0882371	1.62436	-0.861495	0.472993	0.928775	0.966642	1.53823	0.133234	1.01052	0.309828	0.617006	0.63256	-0.889181	0.610171	1.59247	0.00307037	0.523104	1.31108	0.76396	1.46355
14829	b0697	potassium-transporting ATPase subunit B (NCBI)	-1.212	0.103	2.036	-0.597	0.043	-1.82723	0.140842	0.094835	-0.421807	0.252809	1.39543	0.30542	0.192491	-0.0151916	1.96988	2.48901	-0.328318	0.482222	0.415974	-0.509677	0.0202369	-0.779446	0.532713	1.60548	0.104207	-0.114459	0.047904	3.26239	1.43694	-0.662817	0.75318	0.204895	0.0192845	0.0291192	0.139967	0.195765	0.0586927	0.88176	0.253196	-0.801351	0.222541	0.476192	-0.523866	0.497313	1.15336	0.166544	0.014752
14830	b0698	potassium-transporting ATPase subunit A (NCBI)	-0.426	-0.24	0.232	0.119	-1.312	-0.567538	-0.135424	-0.0732517	0.148919	-1.0668	2.78257	0.0446493	-0.00276854	1.90123	-0.206981	3.00152	0.966775	-1.23592	1.00465	-0.242417	1.5832	0.13215	-0.931969	-0.575901	0.352505	-0.60193	-0.128475	-0.146836	3.20204	0.344379	-1.80587	-0.278378	-0.569785	-0.268668	-0.683771	-0.704276	-0.403284	-0.965621	-1.11038	-0.0826031	-1.44046	0.906773	0.0366983	-0.441008	-0.250808	-1.14412	2.05286
14833	b0700	rhsC element core protein RshC (NCBI)	-0.326	-0.269	-0.385	-0.937	0.111	-1.34266	-0.210493	-0.284373	-0.736921	0.0113835	-0.171318	0.347832	0.0908315	-0.248227	2.09359	1.93933	-0.1769	0.131226	0.863757	-0.8439	-0.380547	-0.955695	0.0146244	-0.724585	0.578213	-0.195945	-0.331205	3.30196	2.51854	-0.465812	0.225487	0.220274	0.456823	-0.486772	-0.418107	0.188347	-0.411158	-0.258834	-0.938208	-0.716322	0.0954875	2.95325	-0.409298	0.0441489	-0.11357	0.290438	2.15306
14835	b0703	conserved protein, rhs-like (RefSeq)	0.32	-0.631	0.718	0.36	-4.074	0.112269	-0.596941	-0.0984339	0.184197	-3.43614	0.804742	0.143717	-3.05568	0.682805	1.93665	0.967697	0.0204617	-3.66852	0.830141	-0.538839	0.607674	0.241952	-3.27247	1.37963	0.45455	-2.74492	-0.157416	-0.160784	1.34363	0.326046	-3.05918	-1.81705	-3.00152	0.748954	-2.27098	-4.0812	-3.3709	-3.9904	-0.36431	0.0144235	-4.10978	0.335388	-0.0269373	-3.073	-0.243904	-2.88318	-0.201386
14838	b0706	hypothetical protein (NCBI)	-0.919	-0.759	-0.544	-1.53	-5.29	1.02432	-0.0216745	-0.277225	-1.8978	-4.94183	-0.249655	-1.88671	-5.28106	-0.290842	4.63618	4.15218	-2.59311	-4.17392	1.44214	-3.63391	-0.210849	-1.63705	-4.13759	0.104391	-1.44317	-4.58717	-0.214801	-0.216491	3.46568	-3.14707	-3.34518	-4.97813	-5.30684	4.05673	-4.51645	-4.91277	-5.13258	-4.18832	-2.71386	-1.68729	-4.76257	-0.473907	-3.16172	-5.25741	3.20922	-5.50732	-0.256514
14839	b0707	hypothetical protein (NCBI)	0.775	-0.246	-0.71	1.218	-5.833	-0.0299237	0.829295	-0.447511	1.64839	-5.08671	-0.399362	0.116712	-2.30196	-0.446442	-0.422971	-0.76116	0.784038	-4.31834	-2.61699	0.701894	-0.344343	0.939632	-4.27224	-0.125292	0.143637	-3.86494	-0.363497	-0.367074	5.35747	1.5745	-3.53239	-0.724319	-5.42088	-0.506595	0.631222	-5.06559	-5.258	-4.36504	-2.88663	0.468684	-4.8978	5.18111	-0.661207	-2.07758	-0.948344	-5.62218	-0.432168
14840	b0708	deoxyribodipyrimidine photolyase, FAD-binding (NCBI)	-1.003	-0.52	-0.031	-0.512	-0.447	-1.0887	0.133432	0.238752	-0.399065	0.14806	0.537694	-0.99297	0.255216	0.234874	0.262265	-0.0379665	-0.231779	-0.644476	0.297672	1.46474	3.46722	-0.587346	-0.30344	0.207016	-0.0995785	0.688576	3.64524	0.273898	0.801178	0.359788	-1.0111	-0.670823	0.20134	0.19008	0.264583	0.277347	0.14546	-0.144412	0.557416	-0.0667345	-0.243267	2.89084	0.569396	0.523224	0.433216	-0.0438466	0.26698
14841	b0709	predicted transporter (NCBI)	-1.288	0.001	2.147	0.122	0.172	-0.503516	-0.526372	3.30089	-0.555832	-0.0106904	1.18322	-0.247305	-0.0585574	0.0603062	2.30359	1.46015	0.178763	0.295158	-0.577544	-0.0514769	3.38614	-0.620919	-0.024995	1.29847	-0.0177274	-0.193698	0.111252	3.13182	1.19529	-0.0588561	0.365521	-0.911911	0.1685	0.0748774	-0.148188	-0.248141	0.0918999	0.223026	-0.0684843	-0.433455	-0.41757	0.620544	-0.565551	0.0896995	1.95125	-0.0711864	1.86039
14842	b0710	conserved metal-binding protein (NCBI)	-3	0.342	0.021	-1.487	-0.172	1.15207	-1.0644	0.288396	-1.30519	-0.161095	0.879794	-0.23471	0.0554456	0.276765	0.315613	-0.015769	-0.412166	1.03597	-1.91812	0.170818	0.343972	-0.820387	-0.116186	-0.0339841	0.331596	-0.234644	0.326623	0.322893	0.515889	-0.0374477	0.918281	-1.6628	-0.0193879	4.37659	0.0950597	-0.520257	-0.0965406	1.68338	-2.16441	-0.497158	0.181226	2.36862	-0.510162	-0.117516	0.294534	0.448371	0.479996
14843	b0711	predicted enzyme subunit (NCBI)	-0.448	-0.621	-0.252	1.417	0.471	-0.943762	-0.338277	3.97485	0.364814	0.200203	4.76813	-0.471299	-0.0595884	0.0195802	0.321955	-0.361568	0.265858	0.870581	0.525776	1.27239	0.100196	0.344052	0.322529	-0.26285	-0.539024	-0.640394	0.0907939	0.0722966	0.260756	0.870101	1.25441	0.471318	0.882913	3.84836	0.0778198	0.694395	-0.65758	1.10726	-2.44169	0.257318	0.699412	-0.140713	-0.285508	-0.0526927	0.421783	0.465115	0.0449691
14844	b0712	predicted enzyme subunit (NCBI)	-0.367	0.002	0.786	-0.599	-0.576	-0.570815	-0.257219	3.25065	0.250733	-0.543708	2.46179	-0.34865	0.367997	0.569021	0.597665	0.136436	-0.790781	-0.529713	-0.672456	0.27765	0.608565	-1.19393	-0.568454	0.257428	-0.0817472	-0.173861	0.602761	0.589904	0.779241	-0.238149	-0.192437	0.276813	0.143863	0.521274	-0.745716	-0.226983	-1.35788	-0.381023	1.01574	-0.403288	-0.815777	3.19364	0.134018	0.741401	-0.202832	-0.0846845	0.608453
14845	b0713	hypothetical protein (NCBI)	-0.42	-0.517	-0.888	-0.273	-1.097	-0.27458	-0.25415	-1.17884	0.672164	-0.938056	-0.579886	0.345318	0.366415	-1.16709	-1.1448	-1.62953	-0.17881	-1.08768	-0.370862	0.297088	-1.05387	-0.327831	-0.554845	-1.42961	0.227367	-0.170205	-1.03546	-1.05943	-0.876909	0.241917	-1.11238	-0.168725	-0.701238	5.89976	-0.0581225	-1.21679	-0.725609	-0.485073	-3.6616	0.0884938	-0.515354	2.32627	-0.662961	-0.215727	3.39518	-0.34818	4.40965
14847	b0715	putative transport protein (VIMSS)	-1.966	0.026	2.42	-0.186	0.275	-0.595079	-0.287521	3.27638	-0.154993	0.424939	4.39893	0.0120819	0.396796	-0.492784	5.42259	3.21888	-0.818815	0.0576628	-2.00571	-0.260494	-0.301376	-1.07018	0.63985	1.95306	-0.388252	0.17649	-0.573085	4.48433	1.98351	-0.985844	0.249013	0.767	0.899397	-0.356793	0.437711	0.478339	0.576875	0.614019	0.74304	-0.790177	0.484537	1.15097	-0.137052	-0.048629	2.679	0.513212	-0.658744
14848	b0716	orf, hypothetical protein (VIMSS)	0.207	0.624	1.246	1.448	-3.505	-0.210347	-0.507396	1.50497	1.33813	-3.1411	1.62302	0.761083	-2.46536	0.290592	1.50704	0.651901	1.57583	-2.69924	-0.00221118	-0.230343	1.15965	1.37232	-2.7551	-0.0104499	1.15454	-2.01343	0.346442	2.33865	2.46396	1.3497	-2.424	-1.83298	-1.8127	0.241493	-1.03935	-3.07272	-2.75057	-3.42395	-0.977089	0.692928	-3.03437	1.88584	0.426685	-1.70503	1.53026	-1.82779	0.537118
14849	b0717	predicted assembly protein (NCBI)	-1.176	0.13	2.115	0.408	-0.494	-3.1088	-0.361917	-0.174445	0.766878	-0.453039	2.58606	1.23287	-0.0648595	-0.307359	-0.279571	1.49586	1.27034	-0.554995	0.267861	0.178149	2.91139	0.857133	-0.349735	-0.618884	1.14663	-0.962024	-0.21955	3.25881	-0.0663757	1.04478	-0.120168	0.168021	-0.0122203	2.37696	-0.125283	-0.527573	-0.155469	-0.749798	-2.14422	0.685894	-0.665167	3.34932	0.201997	-0.52311	0.0474162	-0.212593	4.43328
14850	b0718	putative outer membrane protein (VIMSS)	0.427	-0.108	0.996	0.166	-0.963	-0.377802	-0.203711	1.54533	0.577652	-1.02673	2.57493	0.0862551	-0.292634	-0.139958	1.74115	0.956221	0.225416	-0.693707	-0.235184	-0.217077	0.970371	0.774806	-0.715246	1.01155	-0.188252	-0.661877	2.50913	-0.118197	1.20263	0.0710125	-0.270979	-0.371499	-0.736714	0.81383	-0.0839225	-0.721267	-0.785224	-0.970186	0.138131	-0.0178329	-1.14496	1.47838	-0.100144	-0.256233	0.539476	-0.411091	-0.157811
14851	b0719	predicted fimbrial-like adhesin protein (NCBI)	0.727	-0.626	0	0.618	-4.475	0.303397	-0.93223	0.550825	0.549735	-3.87498	1.33783	0.263111	-3.2432	-0.0909575	0.623733	1.84097	0.674541	-3.93975	0.929185	-0.600603	1.30862	0.796606	-3.31599	2.15753	0.317885	-3.19085	0.748277	2.46836	1.59322	0.646208	-3.29762	-1.93603	-2.90227	0.986058	-0.92793	-4.01105	-4.03361	-3.96303	-0.406984	0.324014	-4.04429	0.847214	-0.0211078	-3.2032	-0.628482	-2.828	-0.0927715
14852	b0720	citrate synthase (NCBI)	0.823	-0.153	0.777	0.817	-0.588	2.48151	-0.816454	1.08171	0.737506	-0.322852	0.95896	0.167928	0.708997	3.16216	0.9722	0.505563	-0.548504	0.115439	0.129506	-1.22813	0.933719	0.549093	-0.339783	0.62533	0.550841	0.875864	0.947992	0.931047	1.12208	-0.470936	-0.489886	0.480977	0.416385	0.895502	0.393144	-0.114605	0.466015	-0.178242	1.31497	-1.14037	-0.71777	0.748794	-0.930486	0.938556	0.361631	0.13276	3.01344
14855	b0723	succinate dehydrogenase flavoprotein subunit (NCBI)	-1.757	0.104	0.687	-0.231	-0.06	-1.41179	0.196312	0.65388	-0.68357	-0.263314	3.20692	-0.537334	-1.55324	0.571951	0.60647	1.38357	-0.928539	0.555985	-1.37008	0.195159	0.584923	-1.23666	-0.11828	2.55804	-0.328478	-1.28154	0.611188	0.591373	0.780813	-0.949179	0.380068	-0.673388	0.496576	0.521377	0.500479	0.532361	-0.571611	0.704366	0.415352	-0.794482	0.179701	0.441054	-0.156967	-0.783144	2.37869	0.348032	0.629153
14856	b0724	succinate dehydrogenase, FeS subunit (NCBI)	0.063	-0.322	-0.259	0.146	-0.941	-2.33235	-0.354774	0.0156349	0.341114	-1.26633	0.522953	0.358438	-0.733176	0.0307458	0.0570876	1.81696	-0.0318701	-0.750161	-2.17125	-0.864408	0.0459468	-0.428551	-0.507828	1.62057	0.408127	-1.58637	0.099805	0.0772718	0.258998	0.0287859	-0.00714206	0.0680988	-0.218106	2.71986	0.326613	-0.735118	-0.746113	-0.249377	1.92317	0.216852	-0.928034	1.84622	-0.258702	-1.88346	-0.0391697	-0.235896	0.0587736
14860	b0728	succinyl-CoA synthetase subunit beta (NCBI)	-1.58	-0.219	3.016	-0.325	-1.473	-2.44042	0.00182086	0.329497	-0.153343	-1.15095	0.249238	-1.03635	-0.439511	0.349148	0.376599	3.58127	-0.391625	-0.0684891	-1.86142	-0.75524	3.02995	0.00999647	-0.991667	3.0035	-1.00644	-0.0678652	0.397318	3.44465	0.564142	0.244861	-0.737564	-0.407786	-0.909529	4.52744	-0.674969	0.190372	0.10718	0.223596	0.233268	-0.547037	-1.39103	1.83364	-0.856637	0.227929	-0.117256	-0.435661	0.400452
14863	b0731	fused 2-O-a-mannosyl-D-glycerate specific PTS enzymes: IIA component/IIB component/IIC component (NCBI)	-0.858	0.525	2.268	-0.208	-0.158	-0.146981	-0.438322	-0.0982082	-0.0693343	-0.241183	3.93412	0.219243	0.253894	-0.37873	2.35639	-0.840807	0.705076	0.218241	0.446052	0.511224	-0.319324	-1.4023	0.0804133	2.52471	-0.38142	0.38686	-0.285804	-0.306714	0.719439	0.193337	-0.398073	0.396517	0.639232	3.37113	0.435979	0.172114	-0.370806	0.0086429	-1.66814	-0.287782	-0.0250217	0.915692	-0.00586622	0.195073	2.89527	0.596107	2.83571
14864	b0732	alpha-mannosidase (NCBI)	0.347	0.064	1.025	0.724	-3.173	0.209387	0.126874	0.882782	0.907399	-3.195	2.40982	0.26471	-0.538303	-0.181196	1.95705	1.44253	0.776193	-2.71201	0.0278051	0.0547036	1.44097	0.521598	-2.95674	1.21012	0.171737	-0.614996	0.477323	1.67365	1.76859	0.658374	-2.25119	-0.854943	-1.62304	1.42544	-0.819145	-2.68976	-1.1967	-3.63181	-1.11388	0.42036	-3.24184	1.20016	0.0629998	-0.58567	0.75435	-1.63039	1.87037
14867	b0735	conserved inner membrane protein (NCBI)	0.695	-1.29	-0.601	-1.395	1.695	-0.485775	0.0355941	-0.319334	-1.01659	1.52499	0.554242	-0.916741	0.425914	-0.302286	-0.277307	-0.761571	-3.73613	1.66344	0.362686	-1.02929	-0.251677	-0.119222	1.89279	-0.613197	-3.54535	0.226544	-0.220634	-0.249045	-0.0527135	-1.46142	1.64773	-0.341423	1.03336	4.50686	1.05319	1.21862	0.806254	1.63997	2.62649	-0.678172	1.77144	-0.457724	-0.558795	0.312287	3.40219	0.961909	-0.263153
14869	b0737	membrane spanning protein in TolA-TolQ-TolR complex (NCBI)	-2.83	-3.138	0.385	-1.66	-4.695	-2.1004	-2.04416	0.678218	-1.16257	-4.12455	0.589699	-3.03988	-4.31964	0.67602	3.7722	0.241112	-2.7112	-2.36921	0.794185	-2.70221	0.673841	-1.95772	-3.32259	0.334068	-2.56544	-3.6875	0.713756	3.31528	0.891612	-2.24216	-1.81911	-4.02829	-4.33747	0.657637	-3.5566	-3.9745	-4.19015	-3.25486	-1.77086	-3.50729	-3.88837	0.533037	-4.02072	-4.3225	-0.679157	-4.52279	0.747884
14872	b0740	translocation protein TolB precursor (NCBI)	1.885	-0.73	0.521	-0.292	-3.307	0.670986	-1.32943	1.14795	-0.559658	-3.66526	1.04505	-2.35701	-3.23076	1.03449	1.3531	0.388118	-1.40144	-1.54636	0.441529	-2.17017	1.09157	-0.808495	-2.53022	0.427741	-2.16173	-3.17714	0.851243	0.828819	1.02413	-1.74154	-2.09289	-1.41186	-4.19577	0.811469	-1.59273	-3.84308	-2.96524	-3.09494	-1.62233	-1.46842	-2.55405	0.677419	-3.88467	-4.16602	2.36173	-4.36742	1.10206
14874	b0742	hypothetical protein (NCBI)	-3.337	-0.122	2.713	-1.096	-0.29	-2.55264	-0.820264	0.222584	-0.460282	-0.873514	0.14102	0.762104	-0.200661	0.231631	0.504058	1.83785	-0.652955	0.349217	0.531467	-1.52128	3.65443	-1.25525	-0.371634	-0.0849696	-1.17579	-0.256332	0.282423	0.269804	2.13526	-0.487277	0.615765	0.248055	0.0091117	0.437779	-0.138243	-0.0296746	-0.901459	0.264912	-2.23498	-0.599333	-0.100425	2.16334	-0.113979	0.259674	-0.600901	0.050164	0.274092
14875	b0750	quinolinate synthetase (NCBI)	-1.791	-1.295	-0.168	-0.362	-0.558	-1.39652	-0.921026	2.28539	-0.907243	-0.729234	3.4377	0.652591	-0.0343081	0.155177	0.181719	1.92684	0.52954	-1.81023	-1.06451	-0.84982	0.167999	-0.437629	-0.43063	1.8453	-0.498865	-0.655287	0.200933	0.187598	2.21043	-0.869137	-1.92079	-0.0937052	-2.45816	0.11188	-1.21445	-2.04864	-0.439167	-1.92363	-0.52643	-0.415467	-0.744635	0.00110013	-0.262446	-0.151203	-0.107941	-2.23224	2.74786
14876	b0751	predicted nicotinamide mononucleotide transporter (NCBI)	0.636	-0.814	0.066	0.383	-0.45	0.106131	0.00985915	0.265008	-0.311877	0.219492	0.387672	-1.01312	-0.917196	0.285349	0.312406	1.89537	-1.10089	-1.68271	-0.106247	-0.257895	0.292309	-0.17993	-0.395963	0.0124169	-1.00267	-1.07472	0.552496	0.307875	2.53923	-0.163322	-1.52687	-1.33896	-1.21866	0.31974	-1.29856	-1.71121	-1.81113	-0.663657	-0.392374	-0.487187	-0.21853	0.13066	-1.11119	-1.23667	-0.495488	-1.26386	0.317623
14877	b0752	zinc transporter ZitB (NCBI)	-1.864	0.209	0.635	0.292	-0.062	0.981087	-0.466782	0.449021	0.851256	-0.417027	0.766769	-0.630225	-0.50093	0.306907	0.328935	2.17576	-0.44714	0.179801	0.974491	0.220655	0.327983	0.130661	-0.0414402	2.08361	-0.0308816	-1.07049	0.350285	0.317041	0.54036	0.087073	-0.770487	-0.766556	-0.959829	0.435975	0.663528	0.138342	-0.622381	0.0349512	0.536198	-0.044042	-0.281119	3.7276	-0.34554	-0.45262	-0.405928	-1.12906	0.342817
14879	b0754	3-deoxy-D-arabino-heptulosonate-7-phosphate synthase, phenylalanine repressible (NCBI)	-1.266	0.812	0.098	0.221	0.271	-0.743694	0.43483	0.0966745	-0.662731	0.353686	2.74862	-0.116125	0.341256	0.120588	0.12625	4.35497	0.220082	-1.24574	-2.07226	0.668023	0.14077	0.45913	0.168151	1.60518	-0.944985	0.0897633	0.161791	0.125491	3.14496	-0.76913	-0.289329	-0.72222	-0.471975	2.66858	-0.276201	0.244101	0.0520515	0.185339	0.606297	-0.191028	0.520519	-0.0206855	-0.300994	0.0249777	0.475532	0.0809571	4.46781
14880	b0755	phosphoglyceromutase (NCBI)	0.465	-1.044	2.235	-0.177	0.031	0.274868	-0.0577771	-0.0960725	0.730074	-0.367752	-0.0592253	0.0634032	-1.17516	-0.0480784	-0.0569522	-0.505686	0.530794	0.211569	-0.771078	-0.652476	-0.0285321	0.532105	-0.599309	-0.41112	1.04892	-1.16262	0.00101708	-0.0417128	0.123515	0.967987	0.309961	-0.120179	0.208372	-0.111945	0.166681	-0.112575	-0.488917	-0.0702089	-2.52627	-0.0336917	0.1205	2.03979	-0.214731	-1.19756	-0.0602172	-0.393322	3.73298
14881	b0756	galactose-1-epimerase (mutarotase) (NCBI)	-3.976	-0.047	-0.682	-0.271	0.126	-3.17107	0.446032	-0.422301	0.270103	0.685003	-0.383936	-0.612934	-2.55685	-0.371079	-0.390279	-0.820044	-1.42956	-0.578704	0.496223	0.58502	0.143925	-0.0224617	0.616906	-0.714595	-0.566243	-2.99728	6.26859	-0.344149	-0.132604	-0.389518	-0.66906	-1.39991	0.193928	-0.442938	-0.74228	0.799926	0.0771164	0.641461	-1.1134	-0.219199	0.163104	1.77736	-0.273817	-0.222018	-0.166347	0.759806	-0.389059
14882	b0757	galactokinase (NCBI)	-0.58	0.4	-0.264	-0.331	-0.392	-0.117924	0.499696	-0.334193	-0.686739	-0.590847	4.54722	-0.234545	-1.19979	-0.581744	3.57856	2.42348	0.588457	-1.00194	-0.413951	0.480276	-0.283917	-0.706228	0.0104711	3.03509	0.428264	-1.27378	-0.512426	-0.553217	2.19566	0.0644981	-0.692046	-0.777552	0.0339057	2.07536	0.322725	-0.398594	-0.553625	-0.548246	-3.06121	-0.781562	-0.521744	2.90894	0.364481	-0.334939	-0.634383	-0.246897	-0.599869
14883	b0758	galactose-1-phosphate uridylyltransferase (NCBI)	-3.397	0.435	0.142	0.256	1.067	-1.11356	0.442615	-0.0128545	-0.888891	0.701871	-0.068884	-0.562847	-0.163112	0.0210323	0.0142012	-0.407816	-1.31157	0.161304	-2.12206	0.406831	0.0488543	-0.959823	1.20546	-0.333214	-0.787098	-2.12557	0.0680619	0.0348204	0.563961	-0.764794	-0.213513	-0.478193	0.259355	-0.041413	-1.07966	0.0957928	-0.10816	-0.304224	-0.309224	-0.922453	0.646129	-0.125329	-0.132706	-0.369751	2.62971	0.462121	0.0182632
14884	b0759	UDP-galactose-4-epimerase (VIMSS)	-0.12	-0.471	0.567	-0.325	-1.933	-0.880386	-0.070577	0.576156	-2.1008	-2.14355	0.447227	-0.0384987	-3.84458	0.532854	3.42232	0.262385	-1.11767	-2.93524	0.436941	0.609981	0.535919	-0.517009	-2.0135	0.14351	-0.633928	-3.61039	0.547589	0.517856	3.22001	1.03759	-2.00575	-1.68006	-1.21614	1.24107	-1.06315	-2.57796	-1.15411	-1.75771	-1.91557	0.137684	-1.58092	3.19339	-0.334859	-0.617299	-0.314082	-0.947585	3.205
14885	b0760	fused molybdate transporter subunits of ABC superfamily: ATP-binding components (NCBI)	-3.116	0.217	0.177	-0.893	-0.106	-0.729319	-0.153826	0.325873	-0.082159	-0.28067	0.370434	0.178683	0.396857	0.445085	4.0311	2.78292	0.965359	-0.244678	-1.33814	0.752797	0.35718	-0.597256	-0.00104883	-0.0390922	-0.649418	0.244661	0.376422	2.28353	2.06216	0.284006	-1.08159	0.990089	0.372466	0.299143	0.520444	-0.00455165	0.640361	-0.718776	-0.0293964	-0.372425	-0.284728	1.5701	-0.545639	0.468843	-0.0170986	0.400541	0.506629
14886	b0761	DNA-binding transcriptional dual regulator (NCBI)	-0.138	0.094	0.081	-0.4	-0.778	-1.28097	0.223006	0.343578	-0.95963	-0.696524	0.065376	-0.922402	-0.462172	0.169329	0.161588	-0.0862927	-0.0522304	-0.661817	-1.98661	0.280776	0.18047	-0.601278	-0.602133	0.826745	-0.229631	-0.962753	0.203993	0.17018	1.94413	-0.59883	-0.896081	-0.353335	-0.198891	0.293811	-0.637808	-0.441897	-0.290625	-1.4686	-1.01451	-0.748931	-0.771106	2.52198	0.181023	-0.859828	-0.0612635	-0.145632	0.178127
14888	b0763	molybdate transporter subunit (NCBI)	0.027	-0.498	0.272	-1.217	-0.25	-0.878451	-1.44483	0.57011	-0.0446896	-0.317295	2.6157	-2.39224	-1.9228	0.323889	0.539841	-0.115103	-1.12887	-0.445937	-0.340581	-0.911683	0.351695	-2.14151	-0.202148	2.11821	-1.58564	-2.28648	0.352423	0.318153	0.541631	-0.971272	0.0480276	-0.141024	-0.392535	0.270184	0.757353	-0.387147	-0.961632	-0.100353	-0.479214	-0.425227	-0.159326	0.16981	-3.37127	-1.11339	-0.120597	-0.998294	0.334848
14889	b0764	molybdate ABC transporter permease protein (NCBI)	-0.552	-1.317	0.075	-0.029	-1.09	-0.185544	-0.0211692	0.335792	0.74455	-1.13669	0.246899	-0.35075	-1.42947	0.348341	0.341488	-0.103291	-0.364749	-1.34056	1.47801	0.0246906	0.372924	0.623244	-1.28407	-0.0447555	0.643862	-2.09682	0.37267	0.338844	0.562601	0.444872	-1.45753	-3.62238	-2.22661	0.311062	-2.80237	-2.11279	-1.70944	-1.55097	0.585368	0.298156	-1.80874	0.194375	-0.550322	-1.92943	-0.607944	-3.08257	0.361558
14890	b0765	molybdate transporter subunit (NCBI)	-2.879	0.163	3.351	-0.694	0.559	-2.33436	-1.36325	3.79545	0.924899	0.579385	5.13351	0.637932	-1.09491	0.459701	0.808317	5.53765	0.0502507	-0.279784	-1.71615	0.675553	0.480194	0.0144198	0.720905	0.0718981	-0.362795	-1.28366	3.80382	0.438019	0.676665	-1.12209	0.624721	-0.547893	-0.843516	4.45134	-3.38003	-0.574701	-0.892641	-0.385295	-0.686988	-0.840227	0.517893	0.306714	-3.42947	-1.15212	-0.912747	-1.08971	0.474844
14891	b0766	predicted hydrolase (NCBI)	-0.706	0.667	5.466	-0.73	1.749	1.47017	0.64001	4.17971	-0.68879	1.41734	1.04637	-0.436582	0.585888	0.783743	0.353012	2.98517	-0.613424	1.50052	1.03557	-0.0906966	5.71048	-0.94263	1.54201	2.54793	-0.254022	-0.0277752	0.384271	0.356657	4.31386	0.0595548	1.46482	0.380263	1.27774	0.438059	0.476405	1.12995	0.497481	1.56462	-2.08893	-2.18497	1.38718	1.20747	-0.220025	0.770226	1.04509	0.842762	0.370388
14893	b0768	predicted DNA-binding transcriptional regulator (RefSeq)	-0.311	-0.921	-1.134	0.094	-4.355	0.138761	-1.07823	-0.900786	0.967403	-4.56609	1.67316	0.130673	-2.79168	-0.869473	-0.876523	-1.30315	0.371068	-3.77149	0.486651	-0.329373	-0.782229	0.877736	-3.52968	2.04864	0.574912	-2.40499	-0.777046	-0.815293	-0.289858	0.817883	-3.42532	-1.42912	-3.31384	-0.708345	-1.02405	-3.50702	-3.72591	-4.85855	-3.34243	0.0542211	-4.6603	0.42876	-0.103461	-2.97943	-1.71512	-3.04468	-0.889244
14894	b0769	hypothetical protein (NCBI)	0.207	-2.308	-0.344	-0.222	-5.411	0.271006	-1.96913	0.575205	-0.0672066	-4.66155	0.369515	-0.741605	-4.54187	-0.195713	0.841268	0.149855	-0.0498278	-4.09605	0.340404	-1.89367	-0.131424	-0.151134	-4.09971	-0.0554121	-0.453762	-4.09639	-0.136631	1.54837	0.112554	-0.377922	-3.42233	-3.83519	-4.84154	-0.24772	-2.70341	-4.76024	-5.0296	-4.13519	-0.664062	-1.00956	-4.74834	0.146901	-1.21155	-4.65204	-0.298242	-5.11579	0.638683
14895	b0770	predicted transporter (NCBI)	0.23	-0.623	0.883	0.103	-2.556	0.441751	-0.140101	0.882728	0.611551	-2.89736	1.35534	0.166339	-2.25334	0.122414	1.32276	1.2124	0.743476	-2.98101	0.0508558	-0.384747	0.178194	0.25751	-2.56752	1.76881	0.0613228	-2.01855	0.162508	0.903503	1.13723	0.220401	-2.41086	-1.16214	-1.61959	2.05582	-1.18262	-2.44836	-1.89521	-3.5148	-0.986425	0.169177	-2.95171	0.640991	0.0209202	-1.69322	0.0822512	-1.8387	1.47555
14896	b0771	putative enzyme (VIMSS)	0.92	0.537	2.134	0.857	-2.182	0.527322	0.0678517	1.78248	1.30623	-2.00777	2.1581	0.456224	-0.23907	0.85369	2.85034	1.85922	0.9392	-2.26439	-0.432322	0.526773	2.20632	0.877611	-1.97851	1.18102	0.666975	-0.0146147	2.83642	1.70799	2.18011	1.26962	-2.01144	-0.416126	-0.775899	1.69274	0.0335504	-1.7521	-1.37463	-2.44692	-0.297409	0.636887	-2.18736	0.689162	0.546122	-0.377612	2.17995	-0.902798	1.31331
14897	b0772	predicted pectinesterase (NCBI)	-0.286	-0.693	0.124	-0.639	0.218	0.242684	-0.239547	1.68748	0.353818	0.145318	3.06836	-0.0431777	0.0288424	0.0851961	0.0793039	1.60973	-0.832458	0.28505	-1.1026	-0.341808	0.145649	-0.529425	0.517687	-0.220482	0.106331	0.104872	0.134083	0.134824	0.496892	-0.686965	0.338099	0.539275	0.539608	3.19558	0.387426	0.551503	0.350016	0.789926	-1.78327	-0.649178	0.397053	1.66691	-0.486547	0.195057	0.673584	0.491235	3.56059
14898	b0773	predicted kinase inhibitor (NCBI)	0.712	-0.38	3.248	0.293	-0.907	1.21368	0.462233	0.479262	-0.715922	-0.403953	1.96705	0.781638	-0.226587	4.38227	2.71826	-0.443956	0.931804	-0.33866	-0.899501	-1.31443	2.24558	-0.387395	-0.854815	-0.368692	-0.0132482	0.472867	-0.0124189	-0.0121328	0.365103	-0.0794115	-0.457658	-0.010409	0.195887	0.237087	0.417784	-0.188182	0.319449	-0.561378	-1.01964	0.35409	-0.355064	2.77791	0.299422	0.178707	-0.498018	0.0363227	3.54396
14899	b0774	adenosylmethionine--8-amino-7-oxononanoate transaminase (NCBI)	-0.166	-0.922	-0.029	-0.687	-2.012	1.704	-1.21733	-0.0482891	-1.42153	-1.63235	0.136123	0.202799	-0.0918779	5.13719	-0.0268657	2.78481	-0.73501	-0.0727126	1.26296	0.209186	0.353134	-0.654666	-1.49861	-0.317277	-1.48713	0.476475	0.0363957	0.0303406	0.416495	-0.700041	-0.828104	-0.678556	-3.06482	-0.0640636	-4.21509	-1.80567	-1.18832	-2.60222	-2.46569	-0.893076	-3.74671	-0.15328	0.0089783	-0.302806	-0.406356	-3.62463	-0.018621
14900	b0775	biotin synthase (NCBI)	-3.19	-3.059	0.04	-0.706	-5.095	-2.48699	-3.8374	0.272388	-0.398612	-3.85156	0.206809	-0.110756	-0.219865	0.293302	0.28995	0.0051517	-1.96105	-1.0038	0.129398	-3.07141	0.336333	-2.33886	-3.21982	2.14635	-1.19023	0.0485223	0.326907	0.329391	0.707977	-0.546169	-1.15255	-0.3879	-4.71068	0.255732	-1.69	-4.33473	-0.350074	-1.96528	-2.11379	-1.09214	-3.30509	2.1787	-1.94324	-0.312745	-0.673717	-4.84809	0.308665
14901	b0776	8-amino-7-oxononanoate synthase (NCBI)	1.471	-0.458	-0.588	-0.699	-2.16	-3.43224	-1.12025	-0.671467	-1.89155	-1.75786	-0.439578	-0.847538	-0.291607	-0.643634	4.3737	2.52593	-0.279457	-0.452939	0.284393	-2.19316	-0.561141	-0.103224	-1.71192	-0.922427	-3.14311	0.0412944	-0.558178	4.79521	3.61482	-0.617783	0.134212	-0.981626	-3.58766	-0.701582	-3.61712	-1.18419	-0.0984502	-2.44734	-3.07197	-0.821297	-1.89391	-0.781119	-1.52063	0.143603	-1.12629	-3.44231	-0.647926
14902	b0777	predicted methltransferase, enzyme of biotin synthesis (NCBI)	0.318	-0.798	2.968	-1.371	-1.888	0.713099	-1.90222	0.44897	-1.14914	-1.80111	0.392264	0.641372	-0.885517	5.32733	0.468546	0.106063	1.02047	0.0569895	-1.67374	-1.46795	0.489783	-0.479749	-1.70904	0.104364	0.458332	0.277973	0.500079	0.49475	0.78777	-0.837551	0.0862577	-1.60103	-2.33505	0.442872	-3.69095	-1.78249	-0.829951	-2.23859	-1.9244	-0.791856	-3.23907	0.340164	-0.339082	-0.388098	-0.0201311	-2.38874	0.496334
14904	b0779	excinuclease ABC subunit B (NCBI)	-1.105	0.109	2.429	-0.203	0.875	0.215303	-0.424259	0.181496	0.0420475	1.09171	0.112665	-0.394595	0.442966	0.219405	3.86757	-0.304937	-0.255814	0.722258	-1.36515	-0.605247	0.253962	0.326073	1.21681	-0.280266	-1.10831	0.788008	0.118785	3.70903	1.89752	-0.227744	1.13502	0.25013	1.03842	0.231043	0.833878	0.825628	0.123242	1.22833	-2.34104	-0.665814	1.05289	1.7461	0.0667371	0.323084	1.56772	0.848671	0.0812692
14905	b0780	predicted transferase with NAD(P)-binding Rossmann-fold domain (NCBI)	-0.812	-0.275	-0.36	0.655	0.04	-1.16421	-0.0459469	-0.749677	0.315634	0.321549	-0.805087	0.14585	-0.143882	-0.71477	-0.723633	2.27167	0.160077	-1.16148	-2.82148	-0.698054	-0.655466	0.999334	0.417194	-0.600541	0.549975	-0.026133	-0.634816	2.51546	3.2523	0.75093	-1.41284	-0.245925	0.436082	3.64721	-0.689573	-0.227645	0.0772531	-0.131075	1.41854	-0.0160567	0.0409719	-0.850078	-0.0473128	-0.189703	0.138784	-0.19147	4.27228
14906	b0781	molybdenum cofactor biosynthesis protein A (NCBI)	0.044	0.115	1.876	-0.77	0.668	-0.0802951	0.518385	1.83554	-0.197203	0.835379	2.18766	-0.53371	-0.745567	-0.597254	-0.606105	-1.0215	-1.99581	0.0104201	0.0990563	0.460509	1.4319	-0.97659	0.93002	2.60513	-1.01981	-0.179686	-0.529692	-0.515053	1.94758	-0.925697	0.136848	-1.16193	-0.7831	-0.649861	-1.30122	-1.12534	-0.853327	0.0566268	0.522062	-0.0474312	0.617842	3.02071	-1.22546	-0.013197	-1.10995	-0.657977	-0.610418
14908	b0783	molybdenum cofactor biosynthesis protein C (NCBI)	-0.837	-0.045	0.389	0.924	-0.522	-0.903962	0.0179471	0.646739	1.15561	-1.12303	0.331227	0.151382	-0.480979	4.76829	0.345202	2.27319	-1.50515	-2.21253	-1.84908	0.77884	0.363292	0.799129	-1.41891	-0.0196459	-0.820673	0.103692	0.360601	0.384806	3.69255	-0.989886	-1.5829	-1.33008	-1.74547	4.1724	-1.22341	-3.60223	-0.354408	-1.21535	0.71005	0.558905	-0.738332	1.59773	0.219016	0.299683	0.122541	-1.24655	0.350742
14911	b0786	predicted inner membrane protein (NCBI)	-0.323	-0.045	2.079	-0.07	0.733	-0.275746	-1.05406	2.99445	-0.321429	0.57884	2.25975	-0.824664	0.140557	-0.2096	-0.211343	2.76083	-0.0162901	0.12964	-0.608692	-1.08351	2.25756	-1.00685	0.422926	0.524354	0.121258	-0.243207	-0.154397	1.40051	0.0989466	-0.0248329	0.30899	0.272433	0.0876364	0.125285	0.0760683	0.303306	-0.0662321	-0.327769	-0.416621	-0.448112	0.666538	0.156189	-0.913036	0.00422528	1.3074	0.157182	-0.213934
14912	b0787	conserved inner membrane protein (NCBI)	-0.555	-4.042	-0.526	-1.82	-5.68	-0.976687	-3.30283	-0.297869	-1.19008	-5.05628	-0.205497	-2.78217	-5.25249	1.73874	-0.256094	-0.514276	-2.96983	-4.19736	-0.833302	-3.42311	-0.212287	-2.13358	-4.21847	-0.599448	-2.32586	-4.57179	1.65355	-0.185404	0.0359092	-2.37784	-3.4809	-3.99093	-5.25389	-0.301877	-4.45241	-4.88481	-5.12337	-4.22293	-1.54252	-2.69048	-4.82657	0.530497	-3.73926	-5.25754	1.49501	-5.39164	-0.256971
14913	b0788	conserved inner membrane protein (NCBI)	0.655	-0.643	0.168	0.16	-1.598	0.647919	-0.363238	-0.132594	1.94322	-0.833974	0.773519	0.633174	-0.506013	-0.0891482	4.57873	2.73386	0.507084	-0.604394	-0.363382	0.0760938	-0.0595464	0.245221	-2.16353	-0.444307	1.57029	-1.29651	-0.050505	-0.0323534	3.20021	2.00638	-2.80471	-1.43444	-0.553659	3.27701	-0.518401	-2.09965	-1.4104	-2.26101	2.13844	0.407104	-0.93699	-0.219664	0.448022	-0.91808	0.0869215	-0.664187	-0.0870849
14914	b0789	cardiolipin synthase 2 (NCBI)	0.207	-0.187	0.446	0.363	-0.53	-0.634026	0.247134	-0.10646	0.374413	-0.84097	2.81115	-0.467012	0.0846748	-0.0625941	0.217446	4.4261	0.786688	-0.674051	0.653521	1.06581	-0.0306775	0.188406	-0.67943	-0.407252	-0.824811	-0.411344	-0.0209437	2.63756	0.244719	0.476081	-0.225264	-2.0246	0.0126665	4.04479	0.21574	0.379724	0.162618	-0.657747	-0.0705824	0.0455506	0.0576962	-0.17775	-0.218789	-0.178758	0.0126174	0.28156	-0.0653085
14915	b0790	predicted DNase (NCBI)	-0.434	-0.279	0.717	0.079	1.335	-2.1952	0.49696	3.21308	-0.334704	1.21375	3.17478	-0.259489	0.582958	0.578332	0.783992	2.77322	-1.35462	0.412324	-1.62357	-0.660943	0.586223	0.516827	1.1786	0.253507	-1.61198	0.410217	0.585275	0.606811	0.85702	-1.109	1.05856	1.00389	0.719685	0.53298	0.938934	1.26608	0.779801	0.743862	1.46252	-0.548834	1.07245	0.44791	-0.623718	0.896612	0.752629	0.722609	0.592007
14916	b0791	predicted inner membrane protein (NCBI)	-4.328	-0.265	-0.991	-1.36	-0.401	-3.49467	-0.0500386	-0.763307	-0.181048	-0.770123	-0.37451	-1.54386	-0.267132	-0.714704	-0.715378	-0.950964	-0.891497	-0.408099	-2.86764	-1.07256	-0.656433	-3.81477	-0.166392	-0.984367	0.0285279	-1.18991	-0.638437	-0.624477	1.91854	-1.6141	-0.159494	-2.59752	0.0388556	-0.786761	-2.27618	-1.81222	-1.58212	0.451309	-3.18185	-4.23192	-1.03385	-0.845652	-0.538014	-0.456336	4.52184	-1.04235	-0.727407
14917	b0792	predicted transporter subunit: membrane component of ABC superfamily (NCBI)	0.31	0.261	0.391	-0.506	0.786	0.105674	-0.146051	0.368611	-2.35873	0.315481	3.01534	0.460327	-0.670532	3.75046	0.411027	3.9508	-0.974824	-0.249416	-0.103507	0.182726	0.612983	-0.611529	0.737127	0.0362722	0.936509	0.0293918	0.414578	0.439633	3.45366	-0.491706	-0.0460376	0.466756	-0.102545	0.357035	0.0290159	0.353234	0.752928	0.323827	1.10261	-0.703761	0.341287	0.271879	-0.38111	0.04981	3.00033	-0.00619794	0.417357
14918	b0793	predicted transporter subunit: membrane component of ABC superfamily (NCBI)	-0.005	-0.612	0.511	0.134	-2.053	-2.32229	-1.37436	0.408386	0.157532	-1.74095	0.465059	0.603651	0.477657	4.35122	4.77154	0.226865	0.508346	-1.37749	0.436096	-0.337505	0.454409	0.344013	-1.99563	0.125782	1.13502	0.0212568	3.52767	2.78988	0.729236	0.275147	-1.57456	0.807495	0.143824	0.40191	-0.500548	-2.43861	-0.163663	-2.53516	0.555161	0.317443	-2.41814	3.61969	0.500271	0.694235	0.6906	-0.513398	0.462276
14919	b0794	putative ATP-binding component of a transport system (VIMSS)	1.009	-0.383	0.07	-0.351	-0.47	-0.11594	-0.187012	-0.299891	-0.135512	-0.860779	2.06531	-0.21682	0.125618	-0.261291	-0.258028	2.64606	-0.983938	-0.273869	-0.060444	-0.244955	-0.219078	-0.406218	-0.443923	1.73652	0.293552	-0.0977292	-0.207603	2.43573	0.0349454	-0.70177	-0.163237	0.493456	0.216226	-0.320479	-0.276201	0.199171	0.159156	0.441967	-0.283842	-0.495549	-0.855949	4.84127	-0.0132573	-0.0970493	1.06168	-0.154507	-0.259411
14920	b0795	hypothetical protein (NCBI)	0.341	-0.067	0.122	-0.506	0.491	-0.297313	0.177257	-0.445236	-0.322482	0.644667	3.16443	-0.200169	0.368053	-0.652373	2.13916	2.73266	-0.879983	0.724456	0.858386	0.604788	1.99269	-0.344092	0.880874	-0.72233	-0.592282	-0.0038137	-0.579315	3.64805	1.68104	0.0225837	0.612597	0.56027	0.831327	-0.539581	0.665447	0.939442	-0.330247	0.926958	1.02466	-0.576838	0.943589	3.2002	-0.487379	0.224343	0.139479	0.721258	-0.576311
14922	b0797	RNA helicase (NCBI)	-1.852	-0.365	-0.334	-1.024	0.065	-1.22608	-0.241497	0.327993	-0.0948776	0.527432	3.72585	-0.520455	-0.107709	-0.066039	-0.0610032	0.136622	-1.16455	0.250763	-0.733488	0.293831	0.167661	-1.13211	0.362608	1.52015	0.0681937	-0.145114	-0.0223496	-0.00469265	0.197903	0.449923	0.430869	-0.272118	0.351969	-0.121022	0.373416	0.528867	0.28374	0.74866	-0.989226	-1.87834	0.369395	0.580171	-0.274617	0.0015175	1.45477	0.210461	-0.0615899
14924	b0799	ATP-dependent DNA helicase (NCBI)	0.116	-0.438	1.775	0.168	0.39	0.289725	0.0497161	0.0998762	0.764795	0.699598	3.1075	0.835026	2.09184	4.46199	2.03174	2.58108	0.473522	0.409682	-0.0765261	0.594459	3.15242	0.572927	0.82875	-0.209131	0.695506	1.99982	-0.100491	-0.0840936	2.94887	0.466565	0.185577	1.11538	0.195505	2.45539	3.03905	-0.223068	2.1117	0.382026	-0.506759	-0.0803569	0.863419	1.66562	0.539676	2.11926	2.01649	-0.0889978	2.66172
14925	b0800	hypothetical protein (NCBI)	-3.096	-0.217	-0.455	-1.482	1.475	-0.778208	-0.473186	-0.233262	-2.15782	1.47364	-0.202485	-0.922309	0.582965	-0.187021	-0.186344	3.22691	-1.88033	1.00856	-2.3608	-0.286148	-0.145976	-0.763753	0.977073	-0.470278	-1.00702	-0.307883	-0.129087	-0.113066	0.0814874	0.575985	1.18796	0.412865	1.02496	-0.249375	0.745032	1.44914	0.946735	1.65513	1.1136	-0.461907	1.66705	-0.324207	-0.682641	0.242653	0.550793	0.713641	-0.188437
14926	b0801	predicted dehydrogenase (NCBI)	-0.941	-1.158	4.614	-0.126	0.506	-0.14224	0.572099	-0.164933	0.0549487	0.441321	3.35424	0.410001	0.178566	5.08303	-0.12431	3.48662	0.324544	-0.538434	0.483947	-0.109632	3.78831	-0.0945335	0.874433	3.09167	0.320075	0.510983	-0.0668396	-0.0511433	0.151776	-0.530952	0.0979698	0.276988	0.706702	0.118532	-0.442957	0.442944	1.25221	0.0398018	0.768596	-0.504638	0.38638	-0.257291	-0.837974	0.308106	0.00347734	0.28005	4.34912
14929	b0804	putative enzyme (VIMSS)	-0.928	-0.465	-0.361	0.167	0.331	-3.2401	0.314615	-0.508894	-0.402676	0.684621	-0.160877	-0.346429	0.476878	-0.460049	4.05345	4.32536	-1.35517	0.366934	-0.835787	-0.0652171	-0.402542	-0.846189	0.788475	-0.72907	0.25121	0.723236	-0.372619	-0.370067	-0.168745	-0.177514	-0.394157	0.918339	-0.379105	-0.514074	-2.12326	0.527983	-0.220675	0.288937	1.33685	-1.6424	0.11859	3.66456	-0.000492727	0.0123805	0.280903	-0.191618	-0.468915
14930	b0805	predicted iron outer membrane transporter (NCBI)	0.45	-0.043	1.995	-0.353	-0.699	-1.09971	0.0334468	0.528518	0.280575	-0.320951	0.475667	0.396241	-0.144178	2.50353	0.482746	0.424248	-0.335955	-0.397457	-0.493816	-0.315881	0.491552	0.0267216	-0.390707	0.163992	-0.0598615	-0.259792	0.506006	0.51651	0.721315	-0.0287669	-0.172132	-0.820555	0.127476	0.506975	-0.0298844	0.00996124	-0.538318	-0.449172	0.0300784	-0.734812	-0.0263301	1.03806	-0.159467	-0.394103	1.33957	0.251308	0.511023
14932	b0807	orf, hypothetical protein (VIMSS)	-1.591	-0.68	4.827	-2.155	0.091	-2.92468	1.02366	3.19001	-1.55576	-0.178046	2.70471	1.06778	0.658705	-0.151313	-0.156324	-0.00751551	0.436499	0.53799	-2.31829	0.969684	-0.112994	-1.37192	-0.0311834	2.06566	-0.641616	0.026241	-0.0969313	3.84989	3.67139	1.22871	-0.0437728	0.57425	0.746453	-0.098954	0.0839144	0.553048	0.603241	0.920495	0.532019	-0.452763	0.612488	2.67779	0.155555	0.232962	-0.233893	0.719696	-0.151314
14933	b0808	putative transport protein (VIMSS)	-0.569	0.323	-0.098	-0.314	-0.717	-0.965333	0.0527203	-0.193743	-0.131003	-0.754784	2.41583	0.248723	0.474147	-0.153321	1.24896	3.8653	-0.440143	-0.859785	0.180096	0.410078	-0.117041	0.00449337	-0.496407	2.39816	-0.0704244	0.544006	-0.10669	2.02077	1.5384	-0.182978	-0.681121	-0.151753	-0.0528677	-0.0564377	0.319839	-0.297063	-0.43859	-0.965473	0.870295	0.0170404	-0.806196	2.08063	-0.184773	0.132903	2.02402	0.000530354	2.03862
14934	b0809	glutamine ABC transporter ATP-binding protein (NCBI)	0.122	1.034	0.567	0.548	-0.28	1.12181	-0.511556	3.82842	0.843486	0.462063	4.09451	0.137309	0.685221	0.303813	3.10132	4.32227	-0.636772	0.0390204	-1.88753	0.195656	0.316792	0.407945	0.209079	2.58619	-0.281115	0.110811	0.319977	0.730132	4.15068	-0.466469	-0.043377	-0.0504472	0.495848	0.249976	0.293884	0.0477518	-0.500498	-0.199918	-2.12878	0.349356	0.468909	2.84153	0.129549	0.955573	-0.0659721	0.128883	0.313693
14935	b0810	glutamine ABC transporter permease protein (NCBI)	0.07	0.342	-0.267	-0.361	-0.505	-3.69801	0.011643	-0.963803	0.209598	-0.0665818	-0.613516	0.882201	0.466669	-0.918928	-0.926259	-0.99596	0.545973	-0.262789	-3.06458	0.114088	-0.856783	-0.450541	-0.0992581	-1.14568	0.475084	0.340855	-0.839222	-0.821042	-0.627543	0.431874	-0.292462	0.189116	-0.205562	-0.98994	0.271185	0.393476	0.155203	-0.453876	-2.90546	-0.0838714	0.281072	-0.0989615	-0.553489	0.356183	0.683101	-0.0361993	-0.933535
14936	b0811	glutamine ABC transporter periplasmic protein (NCBI)	1.978	-0.698	0.244	0.445	-1.191	0.521784	0.252067	-0.220199	0.541447	-0.873256	-0.333854	0.128103	-0.694034	-0.249799	2.32291	3.24049	0.862391	-1.22043	1.1336	0.200787	-0.217311	-0.0907222	-0.820849	1.32066	-0.340853	-0.789301	-0.203405	-0.181558	0.0141939	0.0274041	-1.54317	-0.139679	-0.633655	-0.310002	-0.520518	-0.88414	-0.849487	-0.99282	-2.69511	0.0118328	-1.02705	2.81686	-0.0675031	-0.229779	1.27566	-1.13889	-0.188344
14937	b0812	DNA protection during starvation conditions (NCBI)	-1.351	0.94	2.504	0.68	-1.099	0.240116	0.375569	0.305103	0.977497	-0.347452	-0.124599	0.504181	-0.573192	-0.0384006	-0.0451385	-0.186985	0.89598	-1.21877	-1.34597	0.577372	1.95572	0.239257	-0.805501	1.49964	0.356853	0.0741377	-0.00303847	1.96096	0.215154	-0.12727	-0.948894	0.0753373	-0.511403	-0.102072	-0.122194	-0.879113	-0.356436	-1.00502	0.82105	0.330117	-0.693827	3.13517	0.561452	0.0818255	0.609399	-0.305457	-0.0409498
14938	b0813	threonine and homoserine efflux system (NCBI)	-0.303	0.296	2.434	-1.527	0.719	-1.73585	0.324711	0.256141	-0.222575	0.878884	2.07321	-1.55477	0.187351	0.19408	1.98824	2.39327	-1.20926	0.830904	-0.0964378	0.0167385	2.30327	-1.17211	0.998537	0.00447748	-0.268772	0.317072	0.21984	0.210819	0.441128	-0.582099	0.721584	0.111791	0.84161	3.4231	0.630067	0.725719	-0.0348507	1.40313	0.328008	-0.761135	1.14515	2.12337	-0.152091	0.662912	0.408524	0.755949	3.84142
14940	b0815	predicted hydrolase, inner membrane (NCBI)	-0.189	0.907	1.533	1.137	-1.725	0.407331	0.788194	0.0184599	0.83107	-1.67871	1.58399	0.549012	-0.707723	-0.245686	-0.255704	2.70422	1.29322	-1.53796	-0.324125	0.592061	-0.214783	1.05929	-1.07009	1.47464	0.877981	-0.530204	-0.00329563	-0.21615	2.94848	1.25174	-1.50992	0.374732	-0.646563	-0.254435	0.028799	-1.15239	-0.424283	-1.84405	-2.10985	0.626577	-1.63843	-0.380867	0.416465	-0.104007	1.27164	-0.531507	-0.252331
14942	b0817	DNA-binding transcriptional regulator of mntH (NCBI)	0.872	-1.016	4.882	-0.281	-0.453	0.654806	-1.49215	5.19803	0.330364	-0.218452	-0.161668	-0.0333045	-1.52691	-0.074759	5.4384	-0.225591	-2.38721	0.066429	-2.24901	-2.59689	3.95714	-0.816008	-0.233177	-0.36657	0.641091	-0.995786	-0.0314828	5.20664	3.51751	0.285145	0.0663131	-0.832017	-0.811661	-0.1418	-0.192716	0.716559	0.396579	0.436406	-2.52315	-0.0710323	-0.0602283	-0.208949	-0.392428	-0.509587	3.54447	-0.941564	-0.0848131
14943	b0818	predicted transporter (NCBI)	0.106	0.284	1.964	0.311	-0.666	1.24332	-0.376789	0.1406	0.727987	-0.529809	-0.331976	-0.133999	-0.357304	-0.244191	-0.265956	4.2368	-0.361218	-0.339935	1.54305	-0.258456	1.25165	0.118	-0.346363	1.9869	-0.269322	-0.43753	2.67815	3.87552	3.18304	0.816302	-0.604603	-0.233616	-0.112055	-0.310222	-0.456372	-0.387207	-1.03224	-0.314809	0.60827	-0.0681681	-0.332129	2.27686	0.170962	-0.333555	2.17453	-0.39354	1.53801
14944	b0819	hypothetical protein (NCBI)	-2.193	-0.019	-0.509	-0.974	0.585	-0.848196	-1.83713	2.8733	-0.328	0.362474	-0.288438	-1.0305	-0.753295	-0.583995	-0.598707	2.94793	-2.07475	0.21483	-2.50534	-0.716466	-0.539193	-1.61084	0.979269	1.52888	-1.26048	-0.899371	-0.520668	1.99474	3.83164	-1.7723	0.107988	-0.405973	-0.380389	-0.657377	-0.67257	-0.0946338	-0.00940663	0.556158	-3.0398	-1.63175	0.706802	2.98811	-0.955713	-0.785486	-0.322932	-0.721275	2.53167
14945	b0820	fused predicted transporter subunits of ABC superfamily: ATP-binding components (NCBI)	0.708	-0.536	1.657	0.034	0.674	1.02037	-0.414397	1.92692	0.0282405	0.681928	0.538727	-0.663186	0.586866	3.46666	0.326508	0.400336	-0.147425	0.524401	-0.0238314	0.477457	1.93375	-0.100224	0.532851	1.87384	0.146216	0.144883	0.356001	0.320471	0.606186	1.0059	0.666005	0.305594	0.218917	0.287249	0.221007	0.591951	0.0767953	0.682835	0.761904	-0.556532	0.637447	1.1259	0.0806437	-0.311066	0.452752	0.122034	0.325446
14946	b0821	hypothetical protein (NCBI)	0.415	0.096	-0.476	-1.033	1.411	-0.772129	0.0663211	-0.303856	-1.06275	1.59754	3.73028	0.277424	-0.0382443	0.150485	-0.269012	-0.319951	-0.177989	0.873749	-0.624018	-0.121471	0.0245981	-0.493848	1.37919	2.9596	-0.746352	-0.29164	-0.211148	-0.244969	0.0576543	-0.701619	1.27254	-0.0806792	0.615538	0.0908578	0.633292	0.944753	0.0706291	1.24135	1.78813	-1.62487	1.15781	1.47231	-0.369398	0.320657	0.734206	0.772823	-0.288914
14948	b0823	predicted pyruvate formate lyase (NCBI)	-0.493	0.221	0.242	-0.661	-0.29	-0.0739989	-0.162219	-0.193555	-0.478079	-0.617019	1.23895	0.182332	0.0857122	-0.237553	-0.249378	3.78406	-0.107237	-0.0970238	-1.4961	0.264181	-0.205269	-1.00634	-0.200523	2.4228	0.358283	0.238171	-0.194013	3.45421	3.05605	0.21905	0.110047	1.05225	0.64046	-0.318304	0.128294	0.275558	0.532574	-0.58162	0.619937	-0.264886	-0.134424	2.64238	-0.00315073	0.14264	-0.206704	0.179319	1.58191
14949	b0824	predicted pyruvate formate lyase activating enzyme (RefSeq)	0.752	-0.043	-0.204	0.593	-1.099	-0.890581	-0.997435	-0.474307	0.502914	-1.0921	-0.634712	-1.07595	-0.184201	-0.540479	1.60058	4.76468	-0.0181252	-1.13312	-2.70257	-0.0926032	1.73215	0.199067	-0.829472	-0.637912	-0.0550147	0.270144	-0.480595	-0.499215	1.82907	-0.526856	-1.33147	-0.18644	0.15034	-0.508438	-0.687167	-0.182825	0.432752	-2.05608	-1.6114	-0.00406672	-1.4439	3.18897	-0.100773	0.201838	-0.0158383	-0.104585	3.70787
14951	b0826	molybdopterin biosynthesis protein MoeB (NCBI)	-0.599	-0.366	2.517	-1.453	1.025	1.0859	0.333478	0.020514	-0.505562	1.02703	-0.114326	-0.851962	-0.273125	0.0670771	0.05666	0.0447758	-1.25326	0.641557	-0.696073	-0.335689	0.0873403	-0.802747	1.22934	2.16423	-1.06332	-0.344181	0.0912081	0.212835	0.398029	-0.572022	0.542406	-0.404343	-0.219092	2.43548	-0.670831	0.153851	-0.430774	0.259625	1.27798	-0.944979	0.800843	2.0919	-1.45923	0.00445934	2.02215	-0.0126327	0.193745
14952	b0827	molybdopterin biosynthesis protein (NCBI)	0.449	-1.249	0.145	-0.171	-1.954	-2.72132	-1.34269	0.0225803	0.162976	-1.98813	0.59752	-0.285517	-1.69923	0.0715726	0.0562883	0.0507449	0.327998	-2.3919	-2.11948	-0.402472	0.825574	-1.5599	-1.85935	-0.239805	-1.85327	-0.600732	0.083043	0.0553766	0.365703	-1.07727	-2.56856	-0.894155	-0.802651	0.00773629	-1.35971	-1.58402	0.0954834	-1.38303	-0.578493	-0.958156	-1.95151	-0.0676467	-0.872242	-1.18284	-0.352614	-1.61483	0.0518582
14954	b0829	fused predicted peptide transport subunits of ABC superfamily: ATP-binding components (RefSeq)	0.119	-1.783	2.18	-0.627	0.245	-2.3132	-2.07123	2.43824	-0.425819	0.162735	3.46053	-0.117125	0.00267144	3.49247	0.0873385	3.76878	-0.231786	0.231995	-0.663224	-2.21398	2.37663	-0.957251	0.0489502	3.27364	-1.23337	-0.0966057	0.112803	0.0917261	3.00246	0.396578	0.226232	0.788981	0.046178	2.09949	0.753236	0.817898	0.114239	-0.016631	1.74261	-1.38435	-0.043154	1.30237	-0.152496	0.130602	-0.159048	0.378318	0.08323
14955	b0830	predicted peptide transporter subunit: periplasmic-binding component of ABC superfamily (NCBI)	-0.369	0.357	0.128	0.676	-0.46	0.0103631	0.35705	0.42784	1.18	-0.12532	0.570006	0.696238	0.0178867	0.370991	2.69473	0.0362401	-0.320091	-0.441897	1.20956	0.772503	0.080634	0.445217	-0.27046	1.68545	0.824203	0.0723323	0.0754131	2.32866	2.74315	0.612276	-0.351051	0.438754	0.444553	2.74832	0.27926	-0.591683	0.491957	-0.41926	-0.963816	0.187794	-0.430259	2.36694	-0.109367	0.0954192	3.2399	0.214526	0.0501231
14956	b0831	predicted peptide transporter subunit: membrane component of ABC superfamily (NCBI)	0.457	-1.881	0.545	0.29	-1.752	-0.23981	-0.066336	0.692963	1.18076	-1.7779	0.306828	0.0832653	-0.236278	0.391158	0.382679	0.374647	-1.21522	-0.62733	-1.81243	0.330019	0.392538	-0.284556	-1.47466	0.100986	0.286695	0.222841	0.390647	0.379518	2.98183	-1.06827	-0.37201	-0.170169	-0.955801	0.339886	0.133489	-0.445498	0.166387	-1.38344	-2.04831	0.53909	-1.85081	2.57998	0.115598	0.310147	0.199686	-0.72251	0.392786
14957	b0832	predicted peptide transporter subunit: membrane component of ABC superfamily (NCBI)	1.149	-0.184	1.459	0.042	-1.598	0.930339	-0.319276	2.06044	0.450543	-1.58843	1.73797	0.410533	-0.311401	-0.194021	1.88578	1.44965	0.438395	-1.63617	0.614292	0.38944	2.0051	0.874885	-1.43418	1.02864	0.356007	-0.455832	1.6628	3.02966	1.07027	0.156067	-1.37256	-0.107879	-0.293018	1.70282	-1.12391	-1.10004	-0.367804	-1.71635	-0.91214	-0.0784294	-1.80025	1.16137	-0.252078	-0.170162	0.694749	-0.522373	1.80813
14958	b0833	conserved inner membrane protein (NCBI)	0.718	-1.688	1.214	-0.541	-5.363	0.499784	-2.04592	1.07629	-0.281479	-4.63435	0.544396	-0.308653	-4.53596	0.582493	0.480307	1.30022	-0.333087	-3.97511	0.635638	-1.56354	1.12661	-0.335194	-4.02697	0.202859	-0.371436	-4.28679	0.54106	0.488755	1.48143	-0.146046	-3.23669	-3.59976	-4.32666	0.71442	-2.85374	-4.71427	-4.86106	-4.04561	-0.258673	-0.560156	-4.4914	0.702505	-1.1362	-4.81095	0.0668375	-4.61726	0.326247
14959	b0834	predicted diguanylate cyclase (NCBI)	0.716	-1.671	1.259	-0.757	-5.652	0.205387	-1.63202	-0.36349	-0.773465	-4.7709	-0.337077	-0.655492	-4.95918	1.96595	0.296931	2.1107	-0.641006	-4.04124	0.89873	-1.2373	1.32401	-0.473184	-4.05775	0.347619	-0.877733	-4.63339	1.49577	-0.276167	0.912296	-0.721695	-3.35872	-4.67299	-5.03923	-0.379613	-3.67344	-4.89012	-5.15265	-4.20314	0.199545	-0.944866	-4.61861	0.951955	-1.60402	-5.29736	-0.17774	-5.23751	-0.303712
14960	b0835	predicted SAM-dependent methyltransferase (NCBI)	0.444	0.352	0.147	0.177	-0.201	-1.11392	-0.417582	0.361543	0.518833	-0.0584237	2.1289	-0.446751	0.194765	0.4238	0.332575	0.430884	-0.436799	-0.409211	0.498874	-0.537185	0.456015	0.496735	-0.0449989	0.130888	-0.470077	0.0266783	0.349296	0.350264	2.38719	-0.286129	-0.285386	-1.77266	-1.09221	0.300111	-1.06847	-0.199466	-0.638447	-0.715313	1.14297	0.211236	-0.0478589	0.21947	-0.126503	-0.414648	1.46591	-1.55641	0.354959
14962	b0837	predicted dehydrogenase (NCBI)	-1.098	-0.065	-0.668	-0.236	-0.964	-1.71188	-0.550249	2.78785	-1.04238	-0.815946	4.06504	-0.619862	-0.481931	-0.377004	-0.39984	3.6851	0.189575	-0.506909	-2.26391	-0.334504	2.94906	-0.0104263	-1.21904	3.79295	-0.0433012	-0.730505	-0.34467	-0.347066	0.000737575	-0.198218	-0.0703383	-1.91268	-0.545098	-0.440373	-0.338697	-0.639984	-0.0476851	-0.379961	-2.79353	-1.6267	-0.770283	1.24036	-0.0880878	-0.848582	-0.127128	-0.503682	-0.390195
14963	b0838	putative transferase (VIMSS)	-0.977	-0.424	3.271	-1.824	0.761	0.320487	0.512932	0.256421	-1.72466	0.427174	0.325617	0.377636	0.185099	-0.229037	-0.248039	3.81626	-1.0271	1.04958	-1.40297	0.154298	-0.199759	-0.443772	0.731695	-0.397687	0.517528	0.32139	-0.19833	2.03645	0.147177	-0.715696	0.951547	0.0589765	0.685435	-0.287987	-0.03394	0.787226	0.246436	1.12335	1.34976	-1.12692	1.20328	2.68517	-0.0087237	0.11751	0.929959	0.845013	-0.234679
14964	b0839	D-alanyl-D-alanine carboxypeptidase (penicillin-binding protein 6a) (NCBI)	-3.56	0.723	0.622	0.418	0.38	-0.148069	0.811325	-0.123556	0.382428	0.667283	5.04182	0.367927	-0.0677588	0.15437	-0.096552	2.77145	0.187714	0.747439	2.28462	0.447022	-0.0486119	-0.678291	0.737034	4.20854	0.97754	-0.310756	-0.0484788	-0.0461574	5.04336	1.57145	0.457477	0.81467	0.0164235	-0.131733	0.76882	0.118724	0.678319	1.17243	0.865223	0.350935	0.737723	4.06763	0.230887	-0.439404	0.129147	-0.00372105	3.2948
14967	b0842	multidrug efflux system protein (NCBI)	0.3	1.806	2.774	0.179	-0.506	-0.442345	1.88986	2.86439	0.218479	-0.169065	1.34444	0.772834	-1.54005	-0.163642	1.81895	-0.0889001	0.680425	-0.904572	0.16928	1.78795	2.90058	0.391473	-0.133032	0.926201	0.36678	-2.13104	-0.133727	-0.123589	2.12026	0.320574	-0.900221	-0.907278	-0.367425	2.37296	-0.102828	-0.478447	-1.26197	-0.567167	-0.00142928	0.00901437	-0.199827	1.82837	0.284036	-2.2344	-0.217736	-0.52847	1.02739
14969	b0844	orf, hypothetical protein (VIMSS)	-1.483	-0.95	0.219	-0.9	-2.527	0.390149	-1.76058	2.09864	-0.550992	-1.96357	-0.0177414	-0.29621	-1.62426	-0.0344311	0.138649	-0.0332305	-0.518752	-1.83197	0.737626	-1.54192	1.9929	-0.688287	-2.16986	1.49495	-0.450201	-2.26106	-0.0111838	-0.00860251	1.65578	-1.0807	-1.54611	-2.44368	-0.711415	2.01722	-1.70543	-0.929128	-1.38942	-1.96752	-0.992327	-0.619819	-1.56314	1.56539	-0.852103	-1.88495	-0.157557	-1.12131	2.49358
14970	b0845	predicted transporter (NCBI)	-0.001	0.417	-0.119	-0.062	-0.374	-1.51791	0.0718262	0.184348	0.670981	-0.134969	1.7923	-1.1096	0.0862174	0.162043	0.144885	2.41754	1.1185	-1.19721	-2.01638	0.616415	0.316646	0.709158	-0.607	-0.0414351	-0.20007	-0.41222	0.180562	1.90974	0.529129	0.1456	-0.585031	-1.01398	-0.3016	0.112453	-0.151769	-0.56576	-0.72385	-0.548713	1.4927	-0.131032	-0.401564	1.69252	-0.0178307	-0.860896	-0.293542	-0.131484	2.16307
14971	b0846	predicted DNA-binding transcriptional regulator (NCBI)	-3.503	0.112	2.772	-0.37	0.267	-1.41153	-0.0938376	-0.0903277	-1.67959	0.642933	-0.213689	-0.0532028	-1.01192	-0.0368716	-0.0558401	-0.0371413	-0.610517	0.465738	-2.21205	-0.459976	3.21166	0.261339	0.083511	-0.233273	-0.152135	-1.58523	-0.00675841	-0.0100599	0.338062	-1.41972	-0.278591	-0.147312	-0.823223	-0.0957951	-1.79671	-0.0922775	-0.0529695	0.445786	-2.52474	-1.39342	0.442047	-0.173764	-0.820551	-0.900409	-0.308629	-0.0752563	-0.038935
14972	b0847	hypothetical protein (NCBI)	-0.685	0.689	1.972	0.178	-0.906	-2.0499	0.657583	2.03283	-0.344821	-0.653141	-0.263316	0.263651	-0.634335	-0.0797218	-0.105467	-0.0867709	-0.443859	-1.01185	-0.720393	0.719779	3.12021	-0.484865	-0.714517	-0.342365	0.621197	-0.532263	-0.0560087	-0.0593752	1.82757	0.18495	-0.842596	-0.804578	-0.0439912	-0.0734679	-1.00699	-0.456779	-0.303835	-1.27257	1.38169	-0.177798	-0.844595	0.319623	-0.15416	-0.542842	-0.0955486	-0.158168	2.13235
14973	b0848	predicted inner membrane protein (NCBI)	-1.217	0.536	0.582	0.818	-0.206	-2.15057	0.826497	0.572609	0.353696	0.329492	0.546381	-0.532266	0.324502	0.622752	0.607228	0.70779	0.58858	0.473846	0.621854	-0.157647	0.583691	0.378124	0.316398	0.391166	0.216045	0.531643	0.607045	2.64106	1.01244	0.289449	0.405382	-0.823928	-0.210054	0.580994	0.21323	-0.0764789	-1.45504	-0.0250245	-1.84658	-0.385025	0.908766	1.62468	-0.76472	-0.505026	0.410435	-0.295641	0.749666
14976	b0851	nitroreductase A, NADPH-dependent, FMN-dependent (NCBI)	-0.561	-0.764	0.229	-0.188	-0.714	-2.92187	0.30549	-0.187249	0.445163	-1.1348	2.87831	0.563423	-0.760869	4.98979	-0.156453	3.18751	0.909837	0.0776435	0.775298	-0.305933	-0.141939	0.154612	-1.65384	3.47578	1.28888	-0.109421	-0.103555	-0.116837	2.98543	0.682771	-1.79809	-0.184863	0.311439	0.187	-1.32544	-0.923413	-0.00726077	-1.99087	-2.62235	-0.171262	-0.561417	1.19983	0.22849	-0.14556	2.88883	0.0800654	-0.134473
14978	b0853	predicted oxidoreductase (NCBI)	-3.562	-0.566	-0.382	0.301	-2.284	-0.0467081	-1.56696	0.242758	0.351125	-0.985423	-0.161482	-0.342004	0.0214905	-0.0833212	-0.101184	-0.0027965	0.395211	-0.755919	-2.26544	-0.512335	-0.0918645	0.110322	-1.44954	0.361088	0.425575	0.0446974	-0.0549019	-0.067536	0.402055	0.685469	-0.460458	0.425672	-0.6192	-0.12676	-0.703311	-0.167741	0.0754568	-1.95067	-2.57546	-0.550423	-1.45431	-0.211356	-0.555621	-0.57574	2.67366	-0.0278093	5.03122
14979	b0854	putrescine transporter subunit: periplasmic-binding component of ABC superfamily (NCBI)	0.305	0.248	-0.301	0.881	-3.631	-0.318389	0.33303	-0.329557	0.922598	-3.70346	-0.450528	0.45454	-0.266977	-0.276225	3.77908	3.13257	0.211984	-4.09009	1.71698	-0.0721546	-0.272014	0.890674	-2.74241	-0.518971	0.979244	-1.56608	-0.23119	2.97694	3.76414	1.03016	-2.99743	0.654418	-1.95409	-0.325383	-0.18389	-3.63288	-0.656089	-3.88657	-2.77519	0.211505	-1.99601	1.30908	0.475069	0.0554949	-0.802013	-1.70816	-0.281812
14980	b0855	ATP-binding component of putrescine transport system (VIMSS)	-1.636	0.476	-0.2	-0.814	-0.273	-1.23579	0.502709	-0.365498	0.258333	-0.0332217	-0.484952	-0.935804	-0.0144889	-0.310947	-0.32986	-0.32768	-0.117294	0.0496006	-0.869183	0.669351	-0.302896	-0.399252	0.0389363	-0.549527	0.119803	-0.0212667	-0.261446	-0.275967	0.171975	0.12377	-0.368822	0.00921389	0.562089	2.98146	-0.239962	0.100184	-0.170648	0.117689	-2.81079	-0.0375725	-0.320018	1.47713	0.424266	0.283441	0.142649	0.373543	4.60321
14982	b0857	putrescine transporter subunit: membrane component of ABC superfamily (NCBI)	-0.004	-1.026	-0.323	-0.071	-0.349	1.23218	-0.791717	0.366067	0.289475	-0.567257	-0.116304	-1.26792	-3.10889	0.346847	-0.0560389	-0.0336694	0.568135	-0.566259	1.78153	-1.54658	-0.0422075	-1.96876	-0.405225	3.15183	-1.40098	-0.054196	-0.0041854	-0.0236323	0.431697	0.0526449	-0.684077	-1.10548	-1.4336	-0.090031	-0.160693	-0.593003	-2.35008	-0.367057	-2.53188	-0.633058	0.0619006	-0.16542	-0.68389	-1.06955	-0.663927	-1.02302	-0.0461127
14984	b0859	23S rRNA m(5)U747-methyltransferase (NCBI)	0.013	-0.084	0.052	-0.24	0.108	-0.148098	0.0780347	-0.12063	0.628086	0.17946	2.40756	-0.272195	-0.259468	2.44064	-0.22466	2.59976	0.566402	-0.0636168	-0.955613	0.430405	-0.0823803	0.157067	0.0285593	-0.452391	-0.0471885	-0.326244	-0.166285	-0.192873	2.96268	-0.0341233	-0.0532422	-0.0957803	-0.0602087	1.75568	-0.864288	-0.0444028	-0.118737	-0.40913	0.749802	0.195255	0.188493	2.42984	-0.0241505	-0.302877	-0.202062	0.0814292	3.67623
14985	b0860	arginine transporter subunit (NCBI)	0.205	0.36	0.272	-1.73	0.193	-2.46709	-0.480278	0.318781	-0.491325	0.672488	2.51744	-0.648658	-0.0872474	0.366322	0.350444	2.70738	-1.91672	0.300518	0.390329	-0.638917	0.341927	-1.75902	0.0986871	2.42008	-0.278118	0.294615	0.38132	0.346008	0.771521	-0.56695	-0.131854	0.0184725	0.11518	0.322272	-0.388614	0.586741	0.0523421	-0.482787	-2.08013	-1.25998	0.649292	0.238471	-1.15007	0.256419	3.75476	-0.119583	0.354107
14986	b0861	arginine transporter subunit (NCBI)	0.352	-0.69	0.179	-1.395	0.448	-2.11104	-0.0768988	-0.594127	-0.0751096	0.807572	2.29889	-0.483459	-0.176637	-0.721004	-0.741597	-0.648517	-1.82705	0.927618	-1.34692	0.30475	-0.69839	-0.840697	0.493309	3.75706	0.0332231	-0.184873	-0.644278	2.44933	-0.284381	-0.394449	1.13297	-0.0942969	0.40311	-0.785316	0.796352	0.833377	-0.741503	1.11096	-0.235593	-1.675	1.11924	3.87615	-0.662067	-0.229176	3.10726	0.400213	2.79265
14988	b0863	arginine transporter subunit (NCBI)	-0.166	-0.837	0.381	-0.238	0.956	-2.26637	-0.876996	0.357313	-0.127912	1.21896	0.340841	-0.632146	0.266545	0.404581	4.3339	0.491511	0.385663	1.01353	-1.79625	-0.0961099	0.378633	0.163711	0.622966	0.0916829	-0.582462	-0.211179	0.417541	3.8441	0.788689	0.392992	0.972862	0.507072	0.363862	0.753224	0.259668	0.278841	0.00710493	1.49653	1.13946	-0.106482	1.06171	0.278926	-0.576081	0.790858	2.40864	0.441849	0.393141
14992	b0867	predicted amidase and lipoprotein (NCBI)	-1.079	-1.002	-0.311	-1.387	0.308	-2.7267	-1.17759	-0.377007	-1.1806	0.0848574	1.07372	-0.738919	-0.271694	-0.367691	-0.339008	-0.072194	-0.784156	0.526874	0.572665	-0.0261604	3.00861	-0.883817	0.359523	0.796081	0.0356301	-0.211888	-0.324476	-0.359321	2.91907	-1.84227	-0.269877	-0.24577	0.373616	1.73678	-0.0945776	0.173775	0.0668502	0.281338	-0.318429	-1.53669	0.176326	2.71612	-0.30263	-0.174925	2.15693	0.221153	2.30962
14993	b0868	putative nucleotide di-P-sugar epimerase or dehydratase (VIMSS)	0.926	0.067	0.041	0.483	-1.006	0.489811	0.184419	-0.246192	0.72602	-1.1093	0.818818	0.00545232	0.0316086	-0.135151	1.26366	-0.115644	0.385415	-0.793393	0.693469	0.322278	-0.176032	0.441625	-0.497031	1.94881	0.0689221	0.222526	-0.155011	0.650901	2.59363	0.272364	-1.43373	0.279506	-0.0304789	2.99336	-0.0528242	-1.17959	0.44509	-2.12711	-0.00820254	0.00187246	-0.652509	3.49055	-0.035799	0.111843	-0.357466	0.152448	-0.210931
14994	b0869	putative dTDP-glucose enzyme (VIMSS)	-1.026	-0.327	0.254	-1.279	-0.047	-0.303327	-0.74037	0.223772	-0.100845	-0.0594757	-0.324134	-0.291832	0.239357	-0.644837	-0.666194	-0.56637	0.014196	-0.439971	-0.244161	-0.265242	-0.599086	-0.638877	-0.154465	-0.898555	0.234784	0.536354	-0.57152	-0.609719	-0.179528	-0.30802	0.199933	0.593512	1.1242	-0.373393	0.422366	0.540767	-0.28353	0.25434	-1.73844	-0.993328	0.0191522	3.62033	-0.00393922	-0.261283	0.341157	1.23284	3.99549
14996	b0871	pyruvate dehydrogenase (NCBI)	-2.86	0.212	3.249	0.66	-0.782	-0.459729	0.615079	2.58485	0.078713	-0.626318	0.544966	-0.0760302	0.700145	0.574724	0.572414	3.72173	-0.298889	-1.44585	-0.457332	0.579711	0.696157	0.31891	-1.10181	1.65928	-0.437844	0.416012	0.569477	0.5363	2.49476	0.254637	-0.820807	0.0703924	0.251348	0.547722	-0.532724	-1.22758	0.182701	-1.97091	-0.0158113	0.106073	-1.19738	3.95878	0.272915	-0.709234	0.142735	-0.305457	0.580025
14998	b0873	putative prismane (VIMSS)	-0.245	0.021	-0.617	0.228	-1.151	-1.39324	-0.41063	1.0043	0.917738	-1.00657	1.47801	0.306637	0.178498	-0.466765	-0.478795	-0.239669	0.337614	-1.29778	0.936351	0.0435753	-0.182767	0.723716	-1.2544	-0.705083	0.262946	-0.242061	-0.424952	1.00757	-0.0410191	0.549273	-0.824637	0.0215271	-0.641881	-0.516775	-0.0815973	-1.04448	-0.109199	-1.97047	0.102472	-0.021891	-1.49196	-0.117593	0.281115	0.255861	-0.181323	-0.69677	1.80081
14999	b0874	putative surface protein (VIMSS)	-1.609	-0.497	0.022	0.217	-0.935	-0.622832	-0.729433	-0.116803	0.382452	-1.07038	2.02668	0.430161	-0.433255	-0.144692	-0.157594	-0.127416	0.586013	-1.83203	-0.325039	0.260594	-0.138499	-0.130405	-1.29105	1.31494	0.460085	-0.464392	1.97305	-0.152189	2.65096	0.331636	-1.44715	0.270991	-0.381835	2.42329	0.232069	-1.34623	-0.0904916	-2.95692	1.30262	-0.306984	-1.67437	3.27267	0.226672	-0.097755	1.0601	-0.441519	3.72152
15000	b0875	aquaporin Z (NCBI)	-0.15	-1.468	0.136	-0.809	-0.472	-1.29187	-0.0946552	-0.0298729	0.143798	-0.405311	4.05966	-0.202191	-0.918756	0.0208588	0.000834362	0.231551	-0.135323	-0.410657	0.559552	-0.553298	0.260499	0.289994	-0.726068	3.4005	-0.0713055	-1.19196	0.0491697	3.08831	0.378367	0.759066	0.0732636	-1.62857	-1.01275	-0.0186195	-0.282516	-0.394923	-1.3223	0.257833	-2.44679	0.0972934	-0.173871	4.41063	-0.159467	-0.467982	0.279378	-1.55233	0.0116886
15001	b0876	conserved protein with nucleoside triphosphate hydrolase domain (NCBI)	-0.608	0.757	0.111	-0.167	-0.412	-2.61987	-0.0744657	0.152286	-0.73707	-0.0215318	2.51344	0.897394	0.213991	0.20738	2.62791	4.14394	0.657689	0.139205	-1.976	-0.199709	0.200505	-0.441388	-0.531861	-0.0509996	1.1905	0.464349	0.220148	2.88722	1.88666	0.490844	0.026975	0.98327	0.618608	3.11005	0.758443	0.588796	0.548024	0.680024	0.0920129	-0.560061	-0.61657	0.0881747	0.3949	0.539563	1.80603	1.09423	2.56493
15002	b0877	hypothetical protein (NCBI)	-0.512	0.212	-0.054	0.418	-0.508	-0.143063	-0.355223	-0.158522	0.533207	-0.0278337	1.95494	0.215662	-0.418919	0.0485346	1.73129	3.01162	-0.244318	-0.371751	-0.307741	0.297949	-0.0851743	0.538558	-0.43697	1.60343	-0.0837327	-0.742676	-0.0732351	-0.116932	1.63889	-0.377975	-1.15406	-0.00412729	-1.53055	3.03598	-0.0619884	-1.19195	-0.700321	-0.259276	-1.29742	0.141363	-0.085436	1.77665	0.252729	-0.931672	2.49245	-1.53489	3.05311
15003	b0878	putative membrane protein (VIMSS)	-3.703	0.095	0.045	0.65	-2.473	-0.389634	0.855576	-0.263437	-0.830479	-1.56499	4.07287	0.864546	-0.503259	0.334305	5.19242	-0.213014	0.305677	-2.54376	0.82292	1.03763	-0.197769	-0.669257	-1.17826	0.2026	0.543537	-0.733367	5.17667	-0.219035	0.0942353	0.426122	-0.467691	-0.108587	-1.24515	-0.254027	-0.137184	-1.12107	-1.10549	-4.05102	-2.68248	0.0299769	-1.47716	3.96548	0.771437	0.427779	-0.668978	-0.768847	-0.239325
15004	b0879	fused macrolide transporter subunits of ABC superfamily: ATP-binding component/membrane component (NCBI)	-0.824	-0.077	1.577	-0.906	0.501	-0.726941	0.0133597	1.5974	-1.454	0.8439	-0.0653851	-1.09506	0.0726752	-0.0876359	1.92468	-0.13665	0.50115	0.61454	-0.517338	0.182845	-0.0823382	-1.12609	0.557856	-0.333589	-0.388779	0.0181959	-0.058844	-0.104076	1.72849	-0.306965	0.94473	0.160459	0.463327	-0.132441	0.151299	0.306614	0.335328	0.541616	0.68625	-1.4534	0.686643	3.77104	-0.790193	0.0242736	2.2029	0.387338	-0.119892
15007	b0882	ATPase and specificity subunit of ClpA-ClpP ATP-dependent serine protease, chaperone activity (NCBI)	-0.727	-0.931	3.347	-0.873	-0.127	-0.0754039	0.479078	2.42235	-0.476346	-0.022003	2.37474	-0.487529	-0.271577	0.123304	0.175188	0.083427	-2.46179	0.275567	0.0520555	-0.0782589	1.96462	0.205945	0.363554	2.98617	-0.501276	-0.42852	0.139728	0.0990685	0.413592	-0.822196	0.228352	-0.0497958	0.131846	0.0959785	-0.950615	0.450649	-0.691688	-0.0675854	-0.732632	-0.580965	-0.0203933	2.2359	-0.303453	-0.92194	1.4654	0.0294071	0.206405
15009	b0885	leucyl/phenylalanyl-tRNA--protein transferase (NCBI)	1.543	0.68	-0.301	0.488	1.068	-0.817366	0.31856	-0.727383	0.239982	0.998911	-0.642398	-0.475654	0.290122	-0.237042	-0.697331	-0.716158	1.40065	1.28497	-0.579129	0.506591	0.087123	-0.784651	0.979353	-0.81194	-0.523839	0.44248	-0.605885	-0.647717	-0.276524	-3.63668	0.766978	0.832494	0.492483	-0.708464	0.743804	0.876402	0.47274	0.421654	-3.14928	0.167213	0.984237	1.55653	0.581515	0.335428	0.707527	0.588123	-0.704403
15014	b0890	DNA-binding membrane protein required for chromosome resolution and partitioning (NCBI)	-2.734	-4.36	0.487	-3.802	-4.457	-2.09739	-3.40603	0.684912	-2.88573	-3.71181	0.771622	-3.08589	-4.26319	0.731327	0.70982	0.746949	-2.74885	-2.97636	-1.45962	-2.67917	0.716658	-2.5011	-3.07288	0.510124	-2.60676	-3.61326	0.700247	3.34356	1.07903	-2.28107	-2.2218	-3.84771	-4.18107	0.714485	-3.37776	-3.70589	-4.01717	-3.02232	-1.71144	-2.86812	-3.53488	0.619652	-4.01609	-4.26566	-0.574059	-4.29801	0.743943
15016	b0892	recombination protein (NCBI)	0.599	0.434	3.451	0.322	-0.66	0.141717	0.479315	3.32257	0.644565	-0.403459	-0.381877	0.176689	-0.136326	-0.289383	-0.412568	2.69899	0.586104	-1.38883	0.331545	0.492638	-0.358244	0.542155	-0.768705	0.592507	0.717083	0.0769467	2.26411	2.43154	1.34411	0.857996	-1.01396	-0.203935	0.174205	4.0213	0.127015	-0.0958573	-0.131892	-1.22446	-1.05639	0.440379	-0.819571	2.9625	-0.0297267	-0.577947	2.06543	-0.0749078	4.55262
15018	b0894	anaerobic dimethyl sulfoxide reductase subunit A (VIMSS)	-0.049	0.547	1.451	0.668	-1.023	0.507406	0.217886	-0.195474	0.589009	-0.813073	0.976388	0.258056	-0.125025	1.83397	-0.27192	1.99189	0.699907	-1.72217	0.50554	0.552694	-0.400078	0.750399	-1.31432	2.84738	-0.517128	0.137394	2.21013	-0.449115	3.77342	0.830565	-1.50975	0.356326	-0.293689	-0.448546	0.31023	-0.795138	-0.192216	-2.02111	0.851073	-0.0111597	-1.60968	3.10988	0.201558	0.128078	0.875394	-0.133393	1.74837
15019	b0895	dimethyl sulfoxide reductase, anaerobic, subunit B (NCBI)	-3.402	0.298	0.266	-0.62	0.313	-0.145684	0.212889	-0.308907	0.511615	0.53276	0.522242	0.677174	0.00368635	-0.239573	-0.256536	3.02379	0.805005	0.309483	0.873018	0.627222	-0.210746	0.475812	0.539031	-0.416633	0.582166	-0.293261	-0.216406	-0.261587	0.187354	1.5537	-0.065927	-0.00743355	-0.291759	0.229231	-1.42005	0.148268	0.318712	-0.0566684	1.32101	-1.58984	0.818551	0.615464	0.182918	0.61076	0.646722	-0.286662	-0.264078
15020	b0896	dimethyl sulfoxide reductase, anaerobic, subunit C (NCBI)	-0.902	0.406	0.37	0.812	0.346	-0.346022	-0.195553	0.4383	0.372764	0.548183	3.41806	0.406723	0.340672	0.130649	0.114215	0.162898	-0.352756	0.689665	-0.572797	0.223177	0.155728	1.37196	0.525015	1.51332	0.697388	0.4866	0.144262	0.101116	0.572222	1.03259	0.702478	0.345971	-0.0278589	2.72265	0.798359	-0.000105308	-0.112335	0.625586	0.450708	0.0481333	0.735913	0.960031	0.142367	0.232304	-0.060651	0.031023	2.59477
15022	b0898	putative MFS family transporter protein (NCBI)	-0.17	-0.83	1.996	-0.619	0.578	-2.41435	-0.959836	0.353155	-0.371711	0.806905	0.537759	-1.19669	0.328921	3.01528	0.395398	2.06168	-0.69358	-0.105717	0.435375	-0.300261	4.34543	-0.426858	1.04373	0.396939	-0.962864	0.0129467	0.406453	1.92251	2.08813	-0.387038	-0.109163	0.0633497	0.0915083	0.517632	0.483249	0.816975	0.0508047	0.245442	-2.03469	-0.672767	0.686294	1.19284	-0.0316235	0.111769	1.39563	0.27283	0.403027
15023	b0899	putative transport (VIMSS)	0.037	-0.638	-0.047	0.136	-3.636	0.217311	-0.673234	-0.0993435	0.332058	-3.01347	1.5569	0.0769163	-3.24401	0.399119	1.64268	2.16334	0.160506	-3.49117	0.0842626	-0.753445	0.764994	0.013868	-2.9986	1.58525	0.267183	-2.88889	-0.0293095	0.380747	2.43708	0.719502	-2.68938	-1.98278	-2.23744	-0.08699	-1.44847	-3.03047	-3.38775	-3.51389	-0.489793	-0.122369	-3.3625	0.803587	-0.212033	-3.14302	0.261061	-2.38427	-0.0503446
15024	b0900	predicted DNA-binding transcriptional regulator (NCBI)	0.613	-0.177	1.302	0.384	-3.316	-0.177996	0.166111	-0.303995	0.840472	-3.58004	1.06729	0.0242596	-2.23107	-0.0830665	-0.251317	2.80924	0.530105	-3.19602	0.369504	-0.231797	-0.112956	0.49559	-2.70889	0.323957	-0.239545	-2.68105	-0.206119	-0.251759	2.50488	-0.122272	-2.67375	-1.35632	-2.5359	0.602845	-1.40318	-2.81452	-1.99136	-3.52702	-0.80956	0.0439158	-3.46977	0.875145	0.0637206	-3.05849	2.10807	-2.38935	-0.260533
15025	b0901	hypothetical protein (NCBI)	0.228	-0.864	0.42	0.322	-4.898	0.289938	-0.915941	0.563085	0.657623	-4.04701	-0.193388	-0.198571	-4.79752	-0.172521	0.504189	1.86529	0.0436817	-3.78705	0.706346	-0.974743	1.07868	0.580389	-3.80627	-0.240955	-0.0796597	-3.56874	-0.137465	-0.182532	1.98681	0.176545	-3.06242	-2.12109	-3.30421	-0.203135	-1.88391	-3.7999	-3.88498	-3.82728	0.415812	0.0739696	-3.81132	1.52495	-0.254441	-4.08475	0.613295	-3.2688	-0.18968
15026	b0902	pyruvate formate lyase activating enzyme 1 (NCBI)	1.128	0.615	0.611	-1.718	1.101	-1.34848	0.777954	-0.135955	-0.386073	1.51353	4.08131	-0.723254	-0.152707	-0.168685	-0.177601	2.76619	-1.12815	0.824202	-0.156845	0.983847	2.54434	-0.453592	1.37048	1.38499	-0.968558	-0.516509	-0.135516	4.70307	0.268065	-1.7375	0.872069	-0.00901924	-0.0159593	-0.199195	-0.692781	0.547856	-0.239004	1.06639	-0.288491	-0.784999	1.34596	0.431153	-0.0855405	0.243579	0.00393477	-0.771686	-0.1897
15027	b0903	pyruvate formate lyase I (NCBI)	1.164	0.705	1.446	-0.335	0.031	0.873468	0.663543	1.8933	-0.0432704	-0.00380989	-0.120916	-0.32489	-0.702421	1.38801	-0.316769	1.56134	-0.128658	0.0141485	1.31699	0.82375	1.12868	-0.678023	0.123395	1.16619	-0.175474	-0.631315	-0.259625	-0.306408	2.38099	-0.109921	0.381196	-0.768955	-0.764979	-0.261637	-0.367324	-0.899347	-0.584758	-0.260141	0.282135	-0.295419	0.108767	2.23182	-0.143521	-0.576733	-0.346236	-0.593523	-0.322297
15028	b0904	formate transporter (NCBI)	0.469	0.404	-0.007	0.327	-1.276	0.181263	-0.386619	2.42577	0.0226193	-1.48068	2.38543	-0.767642	-1.35268	-0.18481	-0.197905	1.78529	-0.074144	-0.781806	0.19852	-0.352019	-0.139845	0.443902	-1.07578	-0.405222	-0.627125	-0.808186	-0.153427	-0.192433	3.81359	-0.0451212	-1.03562	-0.900933	-0.828211	-0.21099	-1.59825	-0.566542	-1.83876	-1.09941	-1.17631	0.20181	-1.19188	1.33391	-0.030757	-0.759733	-0.0551543	-0.787911	-0.201571
15029	b0905	orf, hypothetical protein (VIMSS)	-0.401	-0.175	2.519	-0.041	0.415	0.3494	-0.277614	1.51542	0.0204582	0.488538	1.41082	-0.100585	-0.424304	-0.113602	2.33346	2.37575	0.0226145	-0.106275	0.697326	-0.917639	2.24475	0.116835	0.398731	3.30992	0.0554237	-0.618894	-0.0891219	1.22482	0.323455	0.0282117	0.198064	0.497974	0.15076	0.902606	-0.112601	0.145489	0.121194	-0.00963846	-0.868749	-0.358809	0.641986	0.530167	-0.299632	-0.461865	1.75884	0.259465	1.14085
15030	b0906	conserved inner membrane protein (NCBI)	0.341	0.075	0.827	-0.492	-1.898	1.19503	0.121045	0.353025	0.551779	-1.44454	2.46187	-0.132053	-0.203453	0.283913	0.269514	0.323516	1.0329	-1.62256	0.300193	1.07461	0.313432	-0.27249	-1.81054	2.15062	0.599113	-0.252142	0.285054	2.71187	0.701735	-0.0658682	-1.29003	-0.707837	-1.39493	0.267978	-1.72319	-1.52883	-1.96697	-1.36349	-2.13569	-0.00162539	-2.02039	0.185023	0.098332	-0.281523	1.85793	-1.05118	0.284151
15031	b0907	phosphoserine aminotransferase (NCBI)	0.782	-5.268	-0.576	1.221	-4.905	1.38412	-3.5617	-0.39216	1.72003	-4.25577	-0.297387	0.455472	-3.42943	3.75765	-0.354214	-0.127643	0.459032	-3.98973	0.5783	-2.27422	-0.281369	1.31348	-4.08935	-0.590715	-0.119141	-4.31132	-0.294384	-0.341436	0.128727	0.065428	-2.98936	-1.8472	-4.66153	-0.369354	0.282913	-4.15955	-3.06107	-4.0604	-2.75535	0.547988	-4.58373	-0.437183	0.0220954	-2.76787	1.8041	-4.91675	-0.355259
15032	b0908	3-phosphoshikimate 1-carboxyvinyltransferase (NCBI)	-0.612	-2.118	1.243	-1.023	-4.792	-0.698811	-1.50257	0.209881	-0.414563	-3.85979	0.201258	-1.4143	-3.01022	0.150966	0.149973	0.425497	-1.09693	-3.23483	-1.55652	-0.788065	0.189143	-1.87599	-3.1378	-0.0845442	-2.13488	-2.66286	0.170995	0.125283	0.59869	-1.84643	-2.74858	-2.93878	-2.873	0.133484	-2.73084	-3.08363	-3.63156	-3.5535	-2.23872	-1.4876	-4.00263	0.0555268	-1.73438	-3.96658	-0.939864	-2.76028	0.147478
15033	b0909	putative heat shock protein (VIMSS)	-1.284	0.804	0.173	0.304	0.262	0.409954	-0.36629	0.578218	1.14809	0.262568	3.9662	0.987845	0.154998	0.402116	0.408159	0.776288	0.467895	0.0243751	-0.408836	0.411733	0.438272	1.07373	-0.147934	3.09485	1.59602	0.552971	0.408468	0.36145	0.87293	-0.224037	0.714338	-0.274008	-0.186983	2.7092	0.311387	-0.374085	-0.169718	0.173508	0.67993	0.615868	0.224802	0.303571	0.320563	0.575086	0.632392	-0.189506	0.402734
15037	b0913	orf, hypothetical protein (VIMSS)	0.307	0.344	1.394	-0.079	-0.425	-0.336918	0.0381228	1.86182	-0.0810535	-0.3659	2.37041	0.270005	-0.224503	-0.521273	2.50641	3.32737	0.248466	-0.78349	0.401965	-0.0374888	1.05894	0.525571	-0.639764	1.9303	0.0650228	-0.198718	2.80226	2.00858	2.53373	0.455733	-0.845512	0.634223	-0.174634	-0.552696	0.0678624	-0.605195	0.0638603	-1.24565	-0.526762	-0.343833	-0.725926	0.597427	0.22723	0.238741	1.26985	0.156238	1.14184
15040	b0916	hypothetical protein (NCBI)	0.29	-0.096	0.465	0.773	-0.455	0.741783	-0.0932566	0.293546	1.06045	-0.277063	3.84835	0.111196	-0.554636	0.070762	3.12134	2.75084	0.391903	-0.341119	-2.07169	-0.630253	0.112688	0.877015	0.280872	2.7793	-0.660465	-0.0516456	0.0990532	0.0496833	3.53298	0.241686	-0.437043	0.236899	0.100169	0.227544	0.800048	0.194558	-0.0159062	-0.682471	0.922122	0.124634	0.13482	1.95069	-0.265867	0.136418	1.12343	0.0733064	0.0627627
15043	b0919	hypothetical protein (NCBI)	-0.808	0.238	3.398	-0.486	0.047	-1.0067	0.712817	3.97582	-0.439669	0.121024	0.689903	-1.33234	0.178008	0.465671	4.05077	2.83171	-0.185007	-0.417753	0.0552782	0.860397	3.82144	-0.877963	0.330409	0.283083	0.902676	-0.139978	0.468417	3.28745	2.4771	-0.767305	0.0319586	-0.0705085	0.0836948	0.461628	0.700988	0.838578	-1.19678	0.34928	-1.88657	-0.70007	0.399896	0.404075	-0.360622	-0.108811	0.0105904	0.1263	0.467585
15044	b0920	conserved inner membrane protein (NCBI)	4.456	0.904	0.316	1.587	0.469	3.76127	0.338341	0.0532345	1.84883	0.680028	2.73874	-1.97632	0.467199	-0.158525	3.62907	0.486284	-1.39983	1.22976	4.49998	1.12815	-0.105388	1.49203	0.700444	2.16815	-1.44818	0.855879	-0.115522	4.03094	0.284799	-2.34806	1.45517	-1.51702	0.00984521	3.03405	0.329151	-0.881196	0.164241	-0.261707	-2.52786	0.550441	0.663101	2.13878	-1.13396	1.26741	5.11866	-0.0533914	-0.170469
15045	b0921	predicted S-adenosyl-L-methionine-dependent methyltransferase (NCBI)	-3.365	-1.527	0.135	-1.942	-1.476	0.422861	-0.567179	0.154	-1.03406	-0.637402	0.421395	-1.45282	-0.765813	0.185953	0.202295	0.581156	-0.704655	-0.982801	-1.06972	-0.60412	0.229817	-1.49436	-1.47763	0.031927	-0.602656	-1.0425	0.208168	1.83093	0.607377	-0.893333	-1.07825	-1.54572	-2.00488	0.183249	-1.13065	-1.78024	-2.0263	-1.20256	-0.276632	-1.58772	-1.94537	0.537827	-0.377624	-1.4451	-0.105192	-1.44638	0.184582
15049	b0925	predicted carboxypeptidase (NCBI)	-0.588	-0.611	3.79	-1.342	-0.505	-0.926226	-0.774175	0.137735	-0.328872	-0.0516333	0.219203	-0.665211	-0.960164	0.170658	0.182731	0.564224	-0.280337	-0.0754071	-0.521335	0.130142	3.7411	-0.28361	-0.185221	0.00374591	-0.738274	-0.150253	0.193681	0.147417	0.597494	-0.0918828	0.266668	0.141314	-0.650965	0.167036	-0.481657	-0.637805	0.0118584	-0.124139	-2.20352	-1.27688	-0.426837	0.108871	-0.661067	-0.386332	-0.172928	-0.354486	0.164787
15050	b0926	hypothetical protein (NCBI)	2.108	0.23	3.876	0.635	1.909	2.94969	-0.266905	3.50308	1.04506	2.22193	4.48986	0.269602	1.29491	-0.0795225	-1.19748	4.08276	0.0440964	1.79399	2.5942	1.22696	3.93011	0.652781	2.41962	2.56832	0.840151	1.80646	4.68307	3.35476	4.39124	-0.18107	1.51521	0.578327	0.974093	-1.22825	0.6765	1.92164	-0.723358	2.66891	1.4146	0.663413	2.50006	2.17517	0.394427	1.64174	1.16044	1.22963	3.5451
15052	b0928	aspartate aminotransferase, PLP-dependent (NCBI)	0.298	0.22	3.175	0.001	0.02	-0.637632	0.408463	-0.0529857	-0.43415	0.290498	0.219753	0.0520813	0.463361	-0.0185351	4.05298	0.372417	-1.78452	0.342406	0.576708	1.0687	0.0399628	-0.516731	-0.0900143	-0.176856	-0.236806	0.528502	0.015946	3.54839	0.438416	0.185953	0.552449	0.722119	0.391067	3.42273	-0.205139	0.472356	-0.0814364	0.766965	1.65365	-0.53108	0.41229	-0.115795	0.0243931	0.386446	0.83096	0.00479545	3.3343
15053	b0929	outer membrane porin 1a (Ia;b;F) (NCBI)	0.709	-0.572	-0.416	0.357	-0.075	1.2491	-0.388553	3.22927	0.608855	-0.15577	2.59825	1.08428	-0.0624661	-0.477764	-0.456692	-0.0887404	0.611318	-0.542354	1.01993	-0.590827	-0.404087	0.481568	-0.258412	-0.629618	0.969122	-0.53528	3.54974	-0.472805	0.0327787	0.736501	0.173823	-1.51646	-0.835933	2.91421	-2.20603	-0.436742	-0.516986	0.838309	-1.69666	-0.466754	0.412796	4.04583	0.657673	-0.058966	0.453925	-0.856817	-0.495108
15056	b0932	aminopeptidase N (NCBI)	-0.596	0.574	0.183	0.442	-1.229	-0.928129	0.146242	0.0228206	0.216236	-1.53783	0.0343944	-0.0505132	0.0633261	-0.0111271	1.40204	1.52309	0.114046	-0.533227	-1.24606	0.445126	0.0435559	0.155922	-1.40828	-0.172576	0.299824	-0.291838	0.0255237	-0.0273983	0.500106	-0.18451	-0.0898918	-0.415532	-0.5996	-0.000692805	-1.00698	-0.744398	-0.616791	-0.201812	-2.4399	-0.146663	-1.29217	1.79853	0.0627019	-0.800047	1.17208	-0.529505	1.3771
15057	b0933	alkanesulfonate transporter subunit (NCBI)	2.424	-0.165	0.872	0.77	-1.086	1.58761	0.194752	0.465029	1.29844	-0.803203	0.717011	0.402052	-0.541939	0.495494	0.520995	4.27863	-0.135276	-0.705145	0.717845	1.03809	0.524869	0.984845	-1.12032	0.732679	-0.0279093	-0.735262	0.497804	0.446972	5.15336	-0.210056	-0.871498	0.119605	-2.19909	0.521534	-0.230204	-0.894649	-1.13023	-0.260022	1.34527	-0.0033398	-1.39026	0.396111	0.176383	-0.985982	0.384605	-1.5046	0.500184
15059	b0935	alkanesulfonate monooxygenase (NCBI)	-1.278	-0.999	0.192	-0.498	0.485	0.0470273	0.067747	0.374125	-0.580992	0.850511	0.909729	-0.502389	0.476439	0.407021	0.429326	3.46758	-0.564538	1.1583	-0.103296	0.284464	0.442359	-1.04426	0.727136	2.11421	-0.609381	0.176314	0.416561	0.361025	2.85449	-0.268933	1.15949	0.417284	0.295579	0.828869	0.627778	0.564543	0.248402	1.47728	-1.96364	-0.836146	0.851979	0.48653	0.0466555	-0.0636099	2.59616	0.54452	0.405131
15060	b0936	orf, hypothetical protein (VIMSS)	0.409	-0.17	1.984	0.163	-1.503	0.401498	0.33375	3.07978	0.548979	-0.944854	2.34805	-0.170647	0.0311937	-1.02626	-1.018	2.38492	0.579753	-1.28784	-0.877238	-0.4354	3.17799	0.542332	-1.30821	2.80132	-0.50471	-0.0860521	-0.946121	-1.01291	3.6226	0.918295	-1.45136	0.202749	-0.39679	-0.868311	-0.249666	-0.922	0.241596	-2.78731	0.839425	0.162731	-1.65924	4.46933	0.183163	-0.00567203	0.427809	-0.509789	-1.05128
15062	b0938	putative fimbrial-like protein (VIMSS)	0.782	-1.016	0.139	-0.183	-4.682	0.471701	-1.40188	0.182191	0.350451	-3.69711	0.263336	-0.650402	-4.55907	0.227481	2.93458	0.62563	-0.506961	-3.2584	0.583095	-1.58503	0.259496	-0.358089	-2.92664	0.0615292	-1.21632	-3.88033	0.24208	2.02739	0.715181	-0.654371	-2.23214	-2.51574	-2.73305	0.239562	-3.17523	-3.36825	-4.05081	-2.83533	-1.54219	-0.932328	-3.34443	2.1676	-1.36801	-3.22143	0.660976	-2.49036	1.8792
15063	b0939	predicted periplasmic pilin chaperone (NCBI)	0.452	-0.479	-0.202	0.361	-4.28	0.401293	-0.838932	0.944585	0.559864	-4.25289	1.13439	0.198829	-3.73198	-0.149793	-0.115545	1.16656	0.366186	-3.73181	-0.913233	-0.36464	1.09751	0.628099	-3.59867	0.633727	0.0295579	-3.43554	1.46065	-0.173604	1.62797	-0.500409	-2.94214	-2.65622	-3.70116	-0.144511	-2.17868	-4.12151	-4.39685	-3.59521	-1.65639	0.104094	-4.05736	0.914869	-0.56824	-3.99779	0.101508	-3.46218	-0.15901
15064	b0940	predicted outer membrane usher protein (NCBI)	0.151	0.081	0.585	0.857	-3.127	0.536294	-0.249206	2.40102	0.898032	-2.91169	1.70072	0.528333	-2.28771	0.0428816	1.15661	1.90792	0.828841	-3.2201	0.98799	-0.403721	1.42052	0.886478	-2.86394	1.90663	0.392107	-2.4563	0.0761039	0.945111	1.94292	0.815294	-2.69267	-1.72395	-2.17463	0.978612	-1.53361	-2.95706	-3.26957	-2.77369	0.994849	0.299368	-2.5673	2.35693	-0.236628	-1.80423	0.146263	-2.503	1.22489
15065	b0941	predicted fimbrial-like adhesin protein (NCBI)	-0.532	0.302	0.069	0.5	-4.585	-0.555429	0.642191	-0.327347	0.919275	-3.56893	-0.216817	0.231263	-1.6133	-0.283703	-0.2621	0.11962	0.960392	-3.85808	-0.330887	-0.23383	1.64211	0.562074	-3.74679	1.0577	-0.113458	-2.35267	-0.230699	-0.293087	0.220716	1.10949	-3.05	-0.46168	-2.14299	1.36005	-1.33359	-3.87871	-2.70149	-3.46294	-0.33462	0.435544	-4.10887	-0.162744	0.270786	-1.8723	1.93586	-2.80794	1.3554
15066	b0942	predicted fimbrial-like adhesin protein (NCBI)	0.793	-0.068	-0.54	1.424	-3.598	0.719196	-0.450032	-0.00132379	1.24211	-4.21959	3.20857	0.904748	-1.68114	4.44746	-0.447602	5.3242	0.0743355	-3.10319	0.48965	-0.127083	-0.400436	1.0214	-3.82834	4.69433	0.403128	-1.46081	-0.413642	-0.471331	0.0573629	0.634792	-2.94563	-1.41878	-1.74587	-0.45685	-0.213705	-2.58814	-1.51961	-3.28894	-2.87517	0.223142	-3.63184	-0.45489	0.763902	-1.8987	-0.417096	-2.29452	-0.471982
15067	b0943	putative fimbrial-like protein (VIMSS)	1.438	-0.338	-0.558	0.076	-2.09	1.3682	-0.282563	-0.075517	-0.315144	-1.70747	-0.272321	-0.0236095	-0.21089	-0.327454	3.43507	3.23028	0.0100492	-2.17909	1.78634	-0.358846	-0.269164	-0.312644	-1.5726	-0.43581	-0.779105	-1.08835	-0.279554	3.81809	0.187701	-0.539658	-1.67749	-2.48443	-0.93074	-0.127781	-1.03629	-0.776161	-0.758802	-3.15506	-0.334463	0.0488942	-1.23352	-0.323733	-0.579098	-0.861021	-1.0481	-1.42667	-0.340119
15068	b0944	putative chaperone (VIMSS)	-0.427	0.137	-0.451	0.021	-0.669	-0.873111	-0.204162	-0.138888	0.532504	-0.234212	-0.334024	0.609636	0.221351	-0.388973	-0.378088	4.67236	-0.503163	-0.467862	-2.52425	0.0757478	-0.328687	-1.03234	0.213038	2.62504	0.434466	0.197287	-0.33845	-0.399338	4.6921	-0.00653726	-0.988761	-0.0839994	0.196692	2.70452	-0.148857	0.156904	-0.0735016	-1.366	-0.0496783	0.0446016	-0.27789	1.27849	0.0580691	-0.125449	3.28285	0.0758543	2.60518
15069	b0945	dihydroorotate dehydrogenase (NCBI)	0.032	-0.513	0.023	0.349	-2.526	-0.0666016	-0.319941	0.257307	0.901301	-1.86717	1.5457	0.583898	-1.3619	0.0477913	0.0761481	3.5327	0.422511	-3.08633	0.742999	-0.75207	0.0893834	-0.552757	-2.44167	0.0945748	0.388585	-1.99338	0.0721612	1.4695	2.98259	0.555971	-2.50802	-0.87384	-1.62251	0.0556585	-1.3507	-1.88065	-1.56801	-2.85754	-2.34538	-0.20682	-2.64804	1.20016	-0.398034	-1.92031	-0.734925	-1.45756	0.0405199
15070	b0946	orf, hypothetical protein (VIMSS)	-3.011	0.54	0.312	0.746	-4.54	-2.38427	1.12644	0.736438	1.33775	-3.83887	0.59692	1.52591	-3.86619	0.542029	0.568263	1.15008	0.637745	-3.02842	0.67923	1.16678	0.556364	-0.43187	-3.13507	0.385164	0.821572	-3.44867	0.53232	0.472161	0.983402	0.27655	-1.94846	-1.01556	-2.24929	0.555889	-0.352664	-3.70816	-4.28137	-2.87949	-1.82915	0.408014	-3.57277	0.498038	-0.0960495	-4.13096	-0.646923	-1.94864	0.540972
15071	b0947	predicted 2Fe-2S cluster-containing protein (NCBI)	-0.904	0.057	-0.026	-0.769	-2.328	-1.26318	0.0646225	0.39021	0.357546	-2.58523	4.09371	-0.778117	-0.228841	0.207139	0.231574	0.5969	0.49829	-2.79659	-1.05259	0.871106	0.239231	0.0397804	-1.34922	3.35607	-0.160815	-0.706129	0.22068	0.158009	0.667699	0.357858	-2.2261	0.155047	-0.297309	3.92396	-0.992057	-1.71736	0.276968	-2.04312	0.407238	-0.353194	-3.22732	3.56272	0.2488	-0.233858	2.67569	-0.122134	5.04639
15072	b0948	predicted methyltransferase (NCBI)	-0.373	-0.142	-0.321	-1.104	-0.987	0.0342707	0.200607	-0.0748026	-1.11751	-0.758068	0.103425	0.0802723	0.290785	2.24164	4.56437	0.397701	1.05125	-0.477783	-0.273323	0.177878	-0.00863192	-0.923017	-0.836889	-0.113164	0.33804	0.526107	2.8808	5.38966	1.77826	1.24629	-0.328585	-0.498813	-0.290494	1.838	0.164428	-1.07389	0.15736	-0.674696	-2.52409	-0.505138	-0.870806	2.62742	0.642999	0.561139	2.09098	-0.415866	1.25755
15073	b0949	fused predicted transporter subunits of ABC superfamily: ATP-binding components (NCBI)	-1.649	0.767	0.071	-1.299	-2.981	-1.94004	1.11108	-0.147793	-0.446195	-2.24275	2.31344	1.43477	0.581221	5.36194	6.57342	0.410195	0.951871	-0.706452	-2.26507	0.443035	0.0687385	-1.95716	-3.24875	-0.0361601	0.921218	0.365132	0.101186	6.7834	0.530915	1.33673	-0.61171	-1.09197	-0.899033	-0.10342	-0.239057	-0.726506	-0.39917	-0.406069	-1.17747	-1.27447	-2.57911	-0.183651	1.05288	-0.12334	3.99045	-0.949003	-0.112169
15074	b0950	paraquat-inducible membrane protein A (NCBI)	-0.088	-0.188	0.145	-2.394	-1.674	-0.888576	0.574393	0.561181	-0.964891	-2.44952	2.46112	-0.211668	0.319605	0.0720659	0.112818	0.830627	0.669314	-1.31235	-0.687304	0.699257	0.112046	-1.52927	-1.20582	1.89006	-1.01947	0.258015	4.24213	0.0351411	0.505663	-1.17066	-1.42281	-3.10014	-0.860835	0.276896	-0.684525	-1.1558	-0.511655	-1.22406	-2.31958	-1.03857	-1.46883	5.25744	0.148561	-0.443901	-0.235449	-0.546985	0.0726519
15075	b0951	paraquat-inducible protein B (NCBI)	0.071	0.363	1.613	0.138	-1.642	0.631129	0.550468	1.89593	0.725659	-1.23491	2.26673	-0.165416	-1.03683	0.216944	0.315464	0.734916	1.12581	-0.252254	1.69407	-0.0260616	0.245158	0.813128	-1.21458	2.31944	0.575854	-0.453784	0.227772	0.186359	0.638187	0.69229	-0.205642	-1.14771	-1.71214	2.31523	-1.8118	-0.982441	-1.75241	-0.452167	-2.19289	-0.319029	-1.15518	4.62748	-0.21389	-0.722002	-0.000653367	-1.58869	2.09193
15076	b0952	conserved protein (RefSeq)	-2.603	-0.093	4.912	-1.173	0.048	0.607906	0.0850637	-0.162171	-0.0492759	-0.0448337	2.40957	-0.89013	0.125878	-0.290184	3.05714	3.96598	0.370211	0.92099	-2.44217	-0.651972	-0.236514	-0.0128574	0.0353388	1.97522	0.558388	0.43555	-0.246125	3.08779	3.82766	0.472299	1.2569	0.549477	0.797842	2.63216	-0.0215241	1.25941	0.974139	1.90399	-1.79417	-1.02504	0.734084	3.21283	-0.492444	0.534249	0.107348	0.978406	3.25971
15079	b0955	predicted peptidase (NCBI)	0.59	-0.714	2.103	-0.326	0.516	-0.442666	0.105072	0.679433	-0.0114855	0.475482	4.16656	-1.16231	0.866541	0.463714	0.513474	2.34447	-0.299125	-1.37823	0.423319	-0.110976	3.48655	-0.00373517	0.951085	3.08748	-0.343495	0.502084	0.59699	2.07814	0.852152	-0.826992	-0.919035	-0.898185	-0.202538	0.477466	-1.07055	-0.104667	-1.51814	-0.493011	1.36542	-0.472155	0.403933	3.18253	-0.688477	0.829014	0.239616	0.175517	2.51319
15081	b0957	outer membrane protein A (3a;II*;G;d) (NCBI)	3.887	0.528	4.664	1.299	1.049	3.34357	-3.03651	2.83949	0.828066	1.23242	0.658319	-1.2131	-4.78435	0.228778	0.541445	0.793793	-2.52914	0.0133877	4.08899	0.0867511	5.73102	0.680373	1.14939	0.136569	-1.20877	-2.74652	0.238618	0.19535	3.05905	-2.88927	-0.340277	-2.75306	-3.21707	0.239595	-2.18975	-1.25584	-1.24461	-1.17217	-2.19129	0.133958	1.65704	0.140425	-4.5967	-2.74754	4.91427	-2.02526	0.240037
15082	b0958	SOS cell division inhibitor (NCBI)	-3.849	0.843	0.499	-0.172	0.372	0.658424	0.326229	-0.174389	-0.0308635	-0.0204059	2.88544	-0.31452	0.962658	-0.169657	-0.116916	0.216394	0.57435	0.0586259	-2.1959	0.532421	0.259021	-1.0361	0.387424	2.15492	0.122498	0.465812	-0.151857	-0.196144	3.3307	-0.0222	0.246378	0.668144	-0.100362	-0.161882	0.975469	0.585109	-0.0784367	0.453612	-0.740812	0.189128	0.667355	0.880553	0.295831	0.408662	-0.522569	0.408811	-0.161807
15083	b0959	hypothetical protein (NCBI)	1.952	0.557	2.037	0.566	0.321	0.313443	0.694245	-0.235438	-0.00463487	0.688007	0.499068	0.461443	-0.40596	-0.193769	3.29909	3.25741	-0.0245635	0.814469	0.733077	0.820611	-0.145906	-0.32487	1.06166	2.80363	0.0263065	-0.104067	-0.157886	2.33046	3.62494	-0.311258	0.694497	-0.371621	-0.117542	0.418149	-1.10618	0.403681	-0.291843	0.741057	1.19351	-0.435156	0.753893	1.87488	0.238439	-0.362237	-0.456808	-0.139183	-0.193414
15084	b0960	orf, hypothetical protein (VIMSS)	-0.04	0.032	2.427	-0.682	0.424	0.357297	-0.175931	3.6196	-0.250236	0.504989	3.45193	0.496371	0.388246	2.93621	1.2583	2.36979	-0.00832051	0.130598	0.130703	0.146114	2.22668	-0.61281	0.542915	2.40001	0.0315496	0.66859	2.5559	1.40131	1.63776	0.274084	0.580475	0.0368348	0.734045	0.0327484	-0.412526	0.334475	0.200591	0.487953	0.0640022	-0.780357	0.246741	2.8356	0.368764	0.415013	1.31357	0.654167	-0.0476598
15085	b0961	conserved inner membrane protein (NCBI)	-0.99	-0.249	0.175	0.224	-1.353	-0.948501	-2.0098	0.11134	0.0500862	-2.62624	0.255061	1.04676	-0.272594	0.15457	0.203988	5.00691	0.685922	-3.03596	1.01199	-0.71093	0.182099	-0.305555	-1.69075	0.0424285	1.12206	0.155777	0.171146	3.62167	0.519544	1.04396	-1.18677	-0.247714	-1.5	0.173534	-0.296488	-2.56131	0.477077	-1.20753	-2.2724	-0.105017	-1.84127	2.21707	0.144542	0.0422823	-0.417565	-0.34086	0.158575
15086	b0962	DNA helicase IV (NCBI)	-1.413	-0.82	0.397	-0.568	0.116	-1.32259	0.40322	0.248636	0.858083	-0.187237	0.39173	-0.18297	-0.274793	0.297264	0.344886	0.668281	-0.170167	0.00426935	-0.776332	0.187774	0.312805	-0.627825	0.0030536	0.359327	0.817194	-0.906261	0.297401	0.273898	2.56917	-1.29456	0.154192	-0.0711939	0.0850144	3.26787	0.193784	-0.245316	-0.981642	0.617781	-0.113598	-0.625559	-0.0768796	0.234055	-1.35094	-0.623877	0.0963147	-0.598814	4.48574
15087	b0963	methylglyoxal synthase (VIMSS)	0.806	-0.988	3.079	0.261	0.138	-3.11256	-1.06205	1.89686	0.392529	0.412143	-0.0760918	-1.17271	-0.668169	-0.217922	-0.168794	4.14349	0.0105463	0.466123	0.790858	-0.141647	3.65583	-0.081275	0.210224	2.31672	-0.232604	-0.106073	0.359919	-0.0611663	1.73319	0.621599	0.243432	-0.0479858	0.592744	2.82609	0.16121	0.516192	-0.17157	0.7816	0.783993	-0.211646	0.258954	3.26857	-0.0393269	-0.138521	1.44669	0.597359	3.28381
15088	b0964	hypothetical protein (NCBI)	0.626	-0.139	0.547	0.201	0.807	-0.583666	0.591568	4.01274	0.219782	0.621294	0.216416	-2.22276	0.276302	0.0909971	0.145075	0.471647	0.888399	0.811495	0.449486	0.206129	3.79904	-1.03717	0.468644	3.67421	0.23438	0.642163	4.89095	0.0852777	0.510942	0.66625	0.728242	0.182243	0.549333	5.3121	0.0253293	1.03234	0.186929	0.622607	1.61558	-0.325053	0.704769	3.07684	-0.298039	0.416881	0.605527	0.3802	3.37498
15090	b0966	DNA-binding protein, hemimethylated (RefSeq)	-1.865	-0.37	3.809	-1.716	1.394	-0.82456	0.0401767	-0.344618	-1.34119	1.51515	4.48092	-0.333385	0.230982	-1.06437	-1.01452	-0.693446	-1.13885	1.70445	-0.97751	0.279445	2.59069	-2.23197	1.68305	3.68192	-1.50518	0.387791	-0.997204	2.63075	4.06428	-1.01438	1.64034	0.151807	0.659346	2.74706	1.33152	1.56509	0.270674	2.38465	0.685933	-1.62994	1.78302	-1.07974	-0.765381	0.376927	0.400708	0.58856	-1.084
15091	b0967	predicted methyltransferase (RefSeq)	0.155	0.375	2.21	-0.458	0.397	-0.69233	-0.131089	2.42698	-0.684401	0.152021	3.5653	0.303242	-0.506204	0.320118	0.559876	0.723971	0.0430971	0.167958	-0.309847	-0.0152158	0.338955	-1.27376	0.46295	3.67627	-0.328062	0.155124	0.322251	0.312284	1.85901	-1.07347	0.761733	0.428117	-0.140976	0.348046	0.269909	0.272058	-0.122874	-0.173783	0.308587	-1.59164	0.0584627	0.304156	-0.0940424	0.0234453	-0.323014	0.176184	3.30198
15092	b0968	predicted acylphosphatase (NCBI)	0.992	-1.983	0.752	-0.438	0.139	1.49934	-2.05441	0.544408	-0.524864	-0.435182	0.732242	0.576998	-0.871603	0.584886	0.634343	0.967918	-1.56141	-0.12869	0.339786	-1.35548	0.582485	-1.62876	0.163223	0.458972	-1.411	-1.06677	0.561592	0.553284	0.968337	-0.652855	0.0793101	-0.545892	-0.909224	0.612355	-1.96203	-0.49589	-1.45453	0.146197	-1.78361	-0.945723	-0.200311	0.562425	-0.111955	-1.00979	-0.0993114	-0.456676	0.59023
15094	b0970	inner membrane protein (NCBI)	0.977	-0.575	-0.65	-2.35	-1.745	0.914481	-0.21238	-0.910459	-0.840303	-2.49351	3.29553	-0.588455	-5.86027	-0.860634	-0.815826	-0.47502	0.668402	-3.07618	1.39956	-0.447066	-0.808738	-1.54381	-2.44311	-0.931436	-1.14244	-3.2252	-0.812291	-0.82856	0.329543	-1.08655	-3.45499	-2.74819	-2.97618	4.66861	-4.00111	-3.00213	-3.10121	-3.4368	-3.25812	-1.03619	-1.72108	-0.883753	-1.92153	-2.90259	-1.39971	-2.9962	4.15859
15095	b0972	hydrogenase 1, small subunit (NCBI)	-1.659	0.522	-0.271	-0.238	0.239	-3.26048	0.385117	3.22088	-0.70232	0.514156	0.223725	0.604032	-0.193875	4.55469	2.70155	3.63701	-0.0192869	-0.655237	0.16961	-0.502923	-0.273752	-0.617141	0.500561	-0.135469	-0.445136	-0.417343	-0.278895	2.45607	3.22064	-1.0015	0.179244	0.244438	0.44573	2.86609	-0.0617272	0.764994	0.117603	0.301585	-2.59396	-1.23827	0.167637	2.57869	-0.671343	0.0671612	-0.752739	0.50679	-0.335559
15096	b0973	hydrogenase 1, large subunit (NCBI)	-0.729	0.128	0.583	-0.188	0.004	-0.842166	-0.305922	0.370127	0.729962	-0.12119	4.85458	0.968336	0.627591	0.168867	0.244888	3.32837	-0.263424	-0.529724	0.913497	0.532909	2.37763	-0.181047	-0.252109	3.98793	1.06652	0.575076	0.184505	0.160643	4.44385	-0.647654	-0.446307	-0.728919	0.46538	2.44033	0.519719	-0.223763	0.460878	-0.545331	1.55677	-0.0281508	-0.317188	2.15913	0.0294078	0.0462615	1.70989	0.121995	0.296622
15101	b0978	cytochrome bd-II oxidase, subunit I (NCBI)	-0.163	-0.025	2.187	-0.145	-0.301	-0.779404	-0.287079	-0.112731	0.250521	-0.349915	1.77123	-0.649471	0.0596544	-0.529391	-0.473425	4.10327	0.0434209	-0.0952606	-1.84441	0.640635	3.45172	0.0536599	0.228568	1.16317	-0.400189	-0.0677486	2.09456	-0.503703	2.28216	-0.0558746	0.133325	0.156588	0.121043	-0.299255	-0.442477	0.0623422	-0.528658	-0.0262692	0.902411	-0.710204	-0.278995	2.30719	-0.405859	-0.145652	-0.359085	0.13993	-0.562434
15104	b0980	phosphoanhydride phosphorylase (NCBI)	-1.085	-0.945	0.076	-1.138	-0.319	-2.63465	-1.15894	0.267397	-1.64852	-0.521076	0.491239	-0.314812	0.325756	0.311577	0.371116	3.458	-0.569537	-0.172858	-0.336982	-1.11029	0.466774	-0.118904	0.0145307	0.180226	1.19256	0.0665733	0.305306	0.29517	2.85079	-0.0222	0.129605	-0.578156	-0.210457	0.345151	0.913348	0.572161	-0.212199	0.140314	0.398969	-1.50476	-0.543202	0.249277	-1.16896	0.314495	0.182174	0.187352	0.498479
15105	b0981	cryptic autophosphorylating protein tyrosine kinase Etk (NCBI)	-1.676	-1.154	0.153	0.039	-1.685	0.0925577	-0.956845	0.178102	0.642381	-1.21889	3.24234	-1.0647	-0.114941	0.222094	0.298135	0.648332	-0.0473041	-1.48839	-2.00461	-0.349625	0.354215	1.24291	-1.53476	1.98735	0.0669916	-0.430393	0.236719	0.213027	2.4214	-0.0222	-1.67822	-0.397181	-0.741585	0.402512	-0.265001	-1.39919	-1.75042	-1.3581	-2.04535	-0.299402	-2.13659	1.6539	0.635215	0.0214983	1.19797	-0.636234	0.210536
15106	b0982	putative phosphatase (VIMSS)	-3.327	0.635	0.01	-0.165	1.424	1.00763	0.156902	0.191775	-2.70771	1.08867	0.438533	-0.143554	0.886356	0.236755	4.19552	0.698709	-1.21904	1.13295	1.42217	1.11637	0.249409	-1.20053	1.66246	0.565101	0.25844	0.908706	0.236282	0.225626	0.557955	0.147106	1.2339	0.533775	0.809127	5.17973	0.690054	1.11688	0.681419	1.88001	1.09185	-0.957102	1.34947	0.21399	0.585151	1.30671	3.95991	1.02384	6.07309
15107	b0983	predicted exopolysaccharide export protein (NCBI)	-0.43	0.398	5.35	-0.73	0.735	-1.31121	0.264041	1.88336	0.0163058	0.535327	-0.0481317	-0.456334	-0.504865	-0.436757	-0.362419	0.0171299	0.276203	0.0821262	0.60031	0.461186	3.35467	0.265564	0.277917	-0.274973	-0.0629004	0.423833	-0.401055	-0.409775	2.12509	0.763091	0.073879	0.458668	0.689879	-0.416593	-0.12121	0.331038	-0.08522	0.963819	-0.367917	-0.490429	0.738409	4.42807	0.0809494	0.399718	0.0522371	0.799652	-0.460621
15108	b0984	hypothetical protein (NCBI)	0.11	0.016	1.301	0.022	-0.818	-0.169211	-0.0683291	2.37045	0.335182	-0.834679	1.37761	0.0655204	0.081721	-0.0706511	1.87275	3.72488	0.248932	-1.50326	0.118222	0.334817	3.12916	0.398282	-0.074226	1.54284	0.320541	-0.084081	-0.289697	2.39966	4.02829	-0.305873	-1.07103	-0.400765	-0.290731	3.7719	0.176464	-1.22977	0.345394	-0.791002	0.6714	-0.168875	-0.849196	1.89761	-0.286931	-0.239214	-0.142534	-0.000730734	-0.341967
15109	b0985	hypothetical protein (NCBI)	-3.209	0.362	0.158	0.75	-0.183	0.00975001	-0.641121	0.491787	1.45049	-1.42911	2.44227	0.357373	0.611612	0.359603	0.436915	3.34776	0.971452	-1.28722	0.534824	0.416122	0.371752	1.29934	-0.57142	0.479503	1.05138	0.638529	0.355001	2.84078	3.58567	0.149228	-1.34108	-0.0114151	0.116049	0.723726	0.519797	-1.01284	0.856998	-2.34499	-1.01766	-0.00683805	-1.04384	3.80526	0.683845	0.134291	2.54032	-0.45255	0.357435
15110	b0986	predicted outer membrane lipoprotein (NCBI)	0.647	-0.769	0.96	0.705	-4.496	0.296827	-1.06622	-0.169072	0.779025	-3.99737	1.79636	0.402464	-3.05319	0.931167	0.660495	1.16277	0.796283	-3.26658	0.343518	-0.727679	0.0264649	0.886788	-3.09872	1.43557	0.43457	-3.28638	-0.0953397	0.978987	0.278231	0.606283	-2.45974	-1.88361	-3.82853	-0.0927122	-1.2284	-3.93536	-4.54727	-3.22836	-0.922784	0.349533	-3.78646	0.118114	-0.531386	-3.69643	0.36979	-4.07385	0.820116
15111	b0987	orf, hypothetical protein (VIMSS)	1.379	-0.637	-0.398	-0.672	-1.625	0.827528	-1.50934	2.45553	0.0667769	-2.17734	2.84997	0.0698285	-0.72686	-0.605746	-0.532822	-0.134046	-1.37288	-2.70414	0.898519	-1.12877	-0.550819	-0.697018	-1.29394	1.74829	-0.214843	-1.27585	-0.55455	-0.57065	2.87613	0.130391	-2.36768	-0.306719	-0.258452	-0.590926	0.107523	-0.717302	-0.968738	-3.39754	0.190922	-0.430566	-1.96848	-0.66778	-0.500975	-0.296179	-0.913859	-0.498237	-0.624513
15113	b0989	stress protein, member of the CspA-family (NCBI)	-0.843	-5.631	-0.629	-5.105	-5.27	-1.3617	-2.47979	-0.478255	-4.10899	-4.64138	-0.202415	-4.25145	-5.37512	-0.424106	-0.350285	0.0500653	-4.02593	-3.696	-0.584243	-3.42911	-0.377227	-3.69729	-3.76973	-0.462888	-2.2722	-4.61038	-0.383127	-0.398138	-0.147825	-3.53143	-2.90116	-4.92187	-5.11614	-0.406268	-4.45514	-4.53413	-5.0714	-3.50844	-2.67551	-2.78936	-4.3595	-0.447419	-3.61662	-5.35121	-1.70079	-5.19846	-0.43865
15115	b0991	cold shock gene (NCBI)	0.457	-0.372	0.168	0.147	-1.367	-2.58117	-0.284124	0.319623	0.309219	-1.70225	3.70667	-0.112766	-2.36366	1.01591	0.444949	0.842118	0.0992453	-2.36831	-1.889	-0.0648386	0.379567	-1.15373	-1.25852	2.93339	-0.424447	-1.74225	0.362762	0.352745	0.58589	-0.923113	-2.13781	-2.01037	-1.79058	3.53214	-1.11289	-2.96833	-4.28601	-2.42663	-1.86625	-0.107848	-2.42826	0.343385	-0.411552	-1.38154	-0.647053	-2.71488	0.370595
15116	b0992	predicted 4Fe-4S membrane protein (NCBI)	-0.869	0.175	3.373	0.95	-1.435	-0.592475	-0.120275	-0.566008	1.01099	-1.97329	2.32208	0.143276	-0.31543	-0.76881	2.30696	3.12766	0.440585	-1.01853	-0.298137	0.528954	-0.706389	0.436288	-0.637933	-0.790931	0.62244	0.00613046	3.32326	-0.725683	3.51718	1.21995	-0.467186	-0.126454	-0.181367	2.14545	-0.284995	-1.22571	-1.00738	-1.07098	2.07922	0.473712	-0.902286	2.7178	0.753245	-0.742343	1.50282	-0.445228	-0.780858
15117	b0993	sensor protein torS (regulator TorR) (VIMSS)	-1.153	0.172	1.235	0.002	0.398	-0.474833	0.269689	1.0026	-0.0343632	0.500982	2.14314	-0.433476	0.103229	-0.461555	-0.078257	2.44085	-0.601997	0.946382	-0.785458	0.383304	-0.401773	-0.237336	0.648252	1.4764	0.36529	0.105113	-0.414498	1.18889	1.98268	-0.537772	0.8864	0.526948	0.464515	1.26447	0.629866	0.487175	0.201153	1.15861	-0.203756	-0.548563	0.450522	3.34136	-0.137922	0.144786	1.16666	0.314599	2.9819
15118	b0994	periplasmic sensory protein associated with the TorRS two-component regulatory system (NCBI)	0.917	-0.034	-0.086	0.459	0.195	-0.66421	-0.10107	0.0677828	0.75554	0.465956	4.98745	0.695733	-0.0688606	0.103115	3.23457	0.573612	-0.870118	-0.691399	-0.216087	0.598894	0.137816	0.705228	0.369938	0.05197	0.362373	0.327957	0.117277	0.11902	0.365321	-3.01161	-0.182531	0.442452	0.51516	0.142175	-1.78668	0.847207	0.488011	1.17871	0.917993	-0.663438	0.493969	0.0958354	0.0367863	-0.126377	-0.660524	0.496723	0.11684
15119	b0995	DNA-binding response regulator in two-component regulatory system with TorS (NCBI)	-4.514	0.75	5.159	0.055	0.454	1.36593	0.544748	4.85209	-0.0145503	0.234595	-0.951389	-0.0548844	0.5755	-1.17919	-1.09693	-0.75866	0.723187	0.513364	-2.3451	1.30919	4.52376	0.412401	0.385238	-1.17842	-2.0621	-0.204589	-1.10161	-1.10448	-0.882861	0.346969	0.683442	0.82985	0.15771	-1.16185	0.864923	0.567229	-0.200231	0.386191	0.73432	-0.0410531	-0.0164561	-1.18614	-0.0586836	-0.229779	-0.128597	0.331171	4.64889
15120	b0996	trimethylamine N-oxide (TMAO) reductase I, cytochrome c-type subunit (NCBI)	-2.284	-0.167	-0.225	0.203	-0.123	0.601412	0.653957	0.236472	0.161231	-0.138829	3.38652	-0.10643	0.116654	-0.0340893	0.0570037	3.66596	-0.928339	-0.273019	0.03407	0.154761	0.00744601	-0.296258	0.0304675	1.35623	-0.405028	0.366781	-0.0135653	3.11822	0.215261	-0.831194	-0.175216	0.59222	0.36663	2.65505	-0.586375	0.316321	0.285963	0.230001	-2.29969	-0.39238	-0.987416	1.88119	0.0596372	0.426592	1.94158	0.375827	2.65383
15121	b0997	trimethylamine N-oxide (TMAO) reductase I, catalytic subunit (NCBI)	-0.89	0.169	2.819	0.25	-0.396	0.857361	-0.0377473	-0.18424	0.0998199	-0.276062	3.19176	0.204639	0.118195	2.65853	2.56093	2.36036	0.181803	0.634775	-0.227987	0.322615	1.88847	-0.559025	-0.382312	3.21872	0.35824	-0.254245	2.69679	2.92363	-0.180565	0.511363	-0.613616	0.241416	0.5579	-0.248045	0.50714	0.325288	0.469733	0.355167	-1.27717	-0.477216	0.270524	4.61641	-0.0136232	0.20434	1.87775	0.419009	1.33719
15124	b1000	curved DNA-binding protein, DnaJ homologue that functions as a co-chaperone of DnaK (NCBI)	-0.107	-0.512	-0.144	0.292	0.641	-3.14808	0.242338	3.38815	0.205681	0.750581	0.0400254	0.512959	0.136058	-0.194168	-0.104275	3.71131	0.29445	0.914443	0.492035	0.537121	-0.11149	0.294201	0.605113	2.40588	0.447863	0.119452	-0.158724	3.52982	-0.0278065	0.343241	1.07561	-0.111577	0.994008	0.0665892	0.831315	0.893756	-0.406927	1.13028	1.16137	-0.147006	0.624629	-0.192728	0.511302	0.320809	-0.276863	0.901369	-0.189967
15126	b1002	glucose-1-phosphatase/inositol phosphatase (NCBI)	-0.129	0.231	1.474	0.921	-1.188	-0.370858	0.476798	2.45496	1.04674	-0.935276	2.26822	0.572565	-0.316688	0.0490767	3.61227	0.51925	0.300257	-1.12045	0.531273	0.0704064	0.0851578	0.651591	-0.886319	-0.00129566	-0.452036	-0.89267	0.0622235	2.11683	3.7935	0.244309	-1.23776	0.269749	-0.566412	1.98909	-0.406818	-0.74362	-0.37129	-1.34449	0.0158352	0.399039	-1.38887	0.795322	0.337729	-0.394014	0.450983	-0.248484	1.9239
15128	b1004	TrpR binding protein WrbA (NCBI)	-2.763	0.163	4.103	-0.467	0.509	-0.105731	-0.130414	0.856384	0.399407	0.633704	0.962385	-0.0215759	0.998358	6.10603	0.812301	1.19779	1.52733	0.996898	-0.652667	0.572342	0.718599	0.500569	0.755835	0.632446	-1.06413	-0.630931	0.678057	0.693989	0.922956	-0.0937258	1.175	0.887534	0.437614	0.770849	0.577245	1.00723	0.259954	1.32224	-1.04568	0.251636	0.364371	0.712154	0.0112504	0.348864	2.33502	0.98779	0.742423
15130	b1006	putative transport protein (VIMSS)	0.332	-0.214	-0.27	1.274	0.115	-0.365141	-1.37064	-0.117278	1.03175	-0.210918	0.138772	0.277075	-0.00768261	-0.0894765	0.00507092	0.400832	-0.172999	-0.254775	0.682238	-0.916785	-0.0384173	1.3972	0.0497377	-0.136394	0.194816	-0.462251	-0.081347	-0.0524792	0.156328	0.786202	0.433462	-0.101966	-0.701741	-0.0417924	-0.156562	0.19882	-0.987846	0.455505	-1.17286	0.249807	-0.0538718	0.94492	-0.398234	-0.0386105	0.0909514	-0.629728	5.25896
15133	b1009	predicted hydrolase (NCBI)	-0.511	-0.927	0.38	0.355	-1.195	-2.38227	-1.25906	0.534577	-1.46125	-1.35773	3.84899	-0.310099	0.142926	0.557629	0.653382	1.2779	0.0278324	-1.16918	-1.70603	-1.22508	0.588607	0.36219	0.057775	4.06396	0.689877	0.370737	0.53911	0.571001	0.781657	0.25303	-1.2122	-0.464962	0.0739513	0.613511	-0.464892	0.0724784	0.127328	-1.79897	-1.79307	-1.47141	-0.164034	2.64083	0.0962357	-0.0880191	0.462829	-0.397798	0.58977
15135	b1011	putative synthetase (VIMSS)	-0.613	-2.103	-1.793	-0.749	-0.862	-0.101411	-0.644727	-1.63792	0.286414	-0.158717	4.71709	0.88814	0.221898	-1.59948	-1.51186	-1.14148	0.932862	-3.24192	-0.0773279	-4.88032	-1.46333	-1.41701	-0.913575	3.56111	0.760495	0.0715277	-1.50273	-1.47822	-1.37582	-0.178117	-1.47795	-0.986817	-0.32305	-1.58173	0.0808955	-1.04783	-0.213829	-0.999168	-3.18712	-0.109367	-0.515354	-1.59759	0.121683	0.323342	-0.97096	-1.09429	-1.61157
15136	b1012	orf, hypothetical protein (VIMSS)	0.867	-0.252	0.037	-0.509	0.32	0.624634	-0.0744882	-1.56638	-2.03741	0.782056	-1.31259	0.313726	-0.0103097	-1.52224	-1.44127	-1.06957	-0.973838	0.906185	-0.424596	-0.38964	-1.39525	-0.243328	0.752087	-1.50838	0.0311911	0.952046	-1.43781	-1.41579	-1.37813	-4.60202	1.28489	0.180959	0.27224	4.90305	-0.0800858	0.851714	1.10453	0.914415	0.0380679	-2.03925	1.15717	-1.52661	0.223029	0.367381	-0.0339885	0.472433	-1.54448
15138	b1014	fused DNA-binding transcriptional regulator/proline dehydrogenase/pyrroline-5-carboxylate dehydrogenase (NCBI)	-1.648	-0.14	2.419	-1.116	0.611	-0.519469	-0.130151	1.7316	-0.731424	0.379565	1.21275	-0.463666	0.0429321	0.123608	2.03776	2.6607	-0.464982	0.658642	-1.02213	0.247609	0.911347	-1.04945	0.732814	0.661547	-0.207613	0.0523862	0.122458	1.1693	0.267294	-0.39956	0.796019	0.802628	0.642422	0.319053	-0.249404	0.833547	0.452881	0.611644	0.202267	-0.722276	0.512508	2.37991	-0.487853	0.176646	0.761578	0.610139	0.139813
15139	b1015	proline:sodium symporter (NCBI)	0.688	0.247	0.326	0.622	-0.692	1.15711	0.159881	0.0267401	0.708067	-0.452064	1.61343	0.356826	-0.88915	-0.0251872	1.855	1.65605	-0.0934229	-0.322244	0.75628	0.718412	0.0502732	0.441477	-0.48743	0.0536977	0.381585	-0.50367	1.49337	2.37248	1.32338	0.636837	-0.455515	-0.526352	-0.856822	0.018934	-0.35985	-0.635142	-1.24301	-0.509869	0.0926531	0.427627	-0.324514	1.72273	0.225439	-0.532411	1.01794	-0.739637	-0.00627124
15141	b1018	hypothetical protein (NCBI)	-3.313	-0.067	0.519	-0.054	0.01	0.233365	-0.302251	0.220543	0.0420475	-0.271159	0.649357	0.558869	0.281583	0.244661	0.323057	2.61049	0.0166018	-0.10562	-0.615159	0.12938	0.483962	0.180879	0.804987	0.200927	-0.391671	0.281754	0.239404	0.273898	4.16389	0.373668	0.354453	0.369128	0.167745	0.296088	-0.636062	0.409886	-1.50235	0.435411	1.65052	0.12653	0.641926	2.59795	0.332703	0.408409	2.16451	0.160306	0.271835
15142	b1019	hypothetical protein (NCBI)	-0.888	-0.097	0.053	-1.677	0.583	0.344332	0.0522273	0.412712	-0.16928	0.606155	0.502261	0.186222	0.912611	0.23305	0.300108	5.72344	0.538961	0.42565	0.234623	-0.826846	0.301078	-0.782815	0.717426	0.195451	0.235612	1.04526	0.234941	0.251325	4.63997	1.05159	0.625684	1.39834	0.603329	0.281727	0.450691	0.0490386	0.310802	1.19564	0.424388	-0.501237	1.22269	0.268038	-0.178594	0.761957	0.186503	0.254928	0.251571
15143	b1020	conserved protein with nucleoside triphosphate hydrolase domain (NCBI)	0.314	0.913	4.475	0.193	1.487	-0.82245	0.0554423	-0.578476	-0.187153	1.10737	0.47133	0.6535	0.507559	-0.545934	-0.472883	-0.0662124	0.0472753	2.1081	-1.28372	0.539887	-0.443031	0.500912	1.66776	-0.544615	0.369311	1.1934	-0.498026	4.07585	-0.263397	-0.249725	2.465	1.29662	1.18522	-0.513738	0.156558	1.27974	0.99638	2.06441	-2.81721	-0.786972	1.43296	4.58169	-0.167183	0.987987	5.03133	1.30322	-0.558759
15144	b1021	predicted inner membrane protein (NCBI)	0.55	-0.905	0.122	-0.679	-4.413	0.694074	-0.764657	0.275254	-0.251342	-3.79817	0.547472	-0.72477	-4.04768	0.300406	0.499196	0.78088	-1.09272	-2.6798	0.764185	-0.149057	0.361746	-0.851632	-2.83062	0.256936	-0.14097	-3.65666	0.293891	0.328471	2.28217	0.182179	-2.05239	-2.73264	-3.83109	0.350775	-2.06209	-3.62221	-4.19602	-2.5618	-1.94795	-0.760892	-3.44562	2.78416	-1.97618	-4.03256	-0.734119	-4.07741	0.308665
15145	b1022	predicted glycosyl transferase (NCBI)	0.291	-1.948	0.102	-0.585	-3.688	-0.194243	-1.49558	0.101329	-0.61066	-3.28034	1.83985	-0.733322	-4.02651	0.127695	0.898071	1.24689	-1.1559	-2.50333	-0.236828	-1.45193	0.235213	-0.48206	-2.50379	1.30759	-0.606943	-3.48977	0.1316	0.16925	0.277629	-0.602265	-2.10586	-3.45105	-3.51998	1.12819	-2.16074	-3.18265	-3.71837	-2.72315	-0.622732	-0.754526	-2.94016	1.31798	-1.72202	-4.15759	0.200437	-3.51283	0.144573
15146	b1023	predicted enzyme associated with biofilm formation (NCBI)	-0.652	-2.075	0.257	-0.964	-4.576	-0.290689	-2.63851	0.624741	-0.790277	-4.29629	0.123482	-1.07666	-4.41141	-0.166378	-0.0740539	0.338784	-0.905239	-3.19017	0.596232	-1.98065	-0.0358897	-0.641911	-3.25862	-0.186457	-1.07939	-3.61458	-0.143615	-0.108007	0.0944899	-0.956416	-2.43167	-3.86615	-4.27756	0.4219	-2.55318	-4.1151	-4.36302	-3.07432	-2.40378	-0.878834	-3.90647	0.369726	-1.93997	-3.96208	-0.23827	-4.54652	-0.156782
15147	b1024	predicted outer membrane protein (NCBI)	0.594	-1.151	-0.097	0.265	-4.596	0.928304	-1.01106	0.683535	0.482639	-3.96264	1.12642	-0.361832	-4.28546	-0.0634426	0.574421	1.44439	-0.305746	-3.06436	0.487916	-0.880985	1.05979	0.244405	-3.13826	0.79882	-0.392426	-3.68548	0.450377	0.81221	0.714121	-0.189926	-2.35978	-2.87913	-4.30277	0.55856	-1.66739	-3.8346	-3.92799	-2.93878	-1.05041	-0.305292	-3.77071	0.848561	-1.05184	-4.18681	0.685657	-4.40172	0.303174
15151	b1028	orf, hypothetical protein (VIMSS)	-0.408	-3.072	0.254	-0.9	-4.323	0.1696	-2.54914	0.406752	-0.337649	-3.69345	0.789323	-0.977899	-4.50609	2.94331	0.530936	3.03406	-1.23342	-2.59323	-0.205664	-1.97616	0.49912	-1.34499	-2.72669	0.367014	-1.26881	-3.38112	0.415371	0.465669	0.563779	-0.642251	-1.94377	-3.35518	-4.18837	0.487044	-3.0974	-3.51503	-4.0997	-2.48227	-1.92332	-1.85023	-3.23949	2.57032	-1.80123	-4.10163	1.66402	-4.26834	0.460418
15152	b1029	predicted inner membrane protein (NCBI)	-0.499	-1.793	0.05	-0.575	-4.412	-0.649297	-1.2877	0.082081	-0.841081	-4.23452	0.206181	-0.874916	-5.04312	-0.0890937	0.00184215	1.873	-0.593652	-3.12947	-1.17297	-1.11154	-0.000109278	-0.172942	-2.9594	-0.131817	-1.01495	-3.98842	-0.0754027	-0.0289758	0.980621	-0.672828	-2.45376	-2.83694	-3.66625	-0.0530307	-2.65739	-3.31882	-4.63867	-3.03213	0.575029	-0.533517	-3.5388	2.30586	-1.75348	-4.75186	-0.599249	-3.59352	-0.0795643
15155	b1033	putative dehydrogenase (VIMSS)	-0.01	0.654	0.169	0.756	-2.001	-0.487997	0.665733	-0.12537	1.18542	-2.59114	3.06407	0.932416	-0.130192	-0.10028	3.03458	0.339343	0.638379	-1.84563	-0.0309345	1.1169	-0.00389297	1.31008	-1.23339	1.87114	0.869847	0.245343	-0.0802232	2.81165	-0.00714944	-0.0749634	-1.5041	0.397935	-0.615344	2.35541	-0.859321	-1.52572	0.212172	-2.41923	0.601649	0.286252	-2.97974	0.00411357	0.0998079	0.216797	3.14889	-0.844175	-0.0842819
15156	b1034	hypothetical protein (NCBI)	-3.666	-1.348	3.577	0.761	-0.529	0.338065	0.357003	4.10443	0.689101	-0.572087	0.148159	0.85313	-1.43896	-0.0700211	0.0157562	3.98112	1.16164	-1.5785	-1.23141	-0.478327	4.23882	0.55959	-0.789646	-0.102345	0.808739	-1.32558	-0.0580597	-0.010402	0.0853649	0.656242	-1.56074	-3.65982	-1.89179	-0.0344327	-1.31811	-0.61611	-2.25203	-0.524014	1.21499	0.210157	-0.754118	3.04633	0.101684	-0.644663	-0.343985	-0.926385	-0.0603178
15157	b1035	hypothetical protein (NCBI)	0.09	0.181	-0.134	0.217	1.449	0.290082	-0.729231	0.103489	0.4099	1.37997	1.82192	-0.304269	-0.0538313	3.14392	-0.12729	2.82036	-0.216022	0.862742	1.76417	-0.0211496	-0.12248	0.515078	1.51503	3.20867	-0.276091	0.486879	4.84935	3.80312	-0.0554967	-0.534196	1.30238	0.576512	0.649862	2.91648	-0.196293	0.945504	-0.186172	1.5521	-0.350158	0.181769	1.54399	1.43943	-0.0039849	0.335859	0.66969	0.595369	2.93183
15158	b1036	orf, hypothetical protein (VIMSS)	-0.232	-0.483	-1.086	-1.403	0.89	-0.767479	-0.0592582	-1.04631	-2.74057	1.07461	4.99909	-0.233735	0.204326	3.78892	3.37301	3.88632	-0.291203	1.93536	-1.38301	0.25134	-1.24726	-0.995575	1.24619	1.90623	-0.964894	0.413744	3.5817	2.38537	3.61056	0.0544392	1.81712	0.937374	0.962615	-0.926075	1.02736	1.29085	0.142446	2.00204	2.60944	-1.06617	1.24231	4.28613	-0.754479	0.455846	1.68086	1.00344	2.50035
15159	b1037	outer membrane lipoprotein (NCBI)	-2.067	0.175	2.371	0.072	0.748	-0.766492	0.771029	3.05423	0.0803434	0.825104	1.77876	0.334523	0.295731	-0.402591	-0.338032	3.23368	-0.287419	0.572885	0.869559	0.821022	3.17421	0.13883	1.10182	2.59608	0.0783876	-0.20193	-0.367546	1.83087	2.50716	-0.0714558	0.627288	-0.0294609	0.41463	2.51892	0.722557	1.30787	0.185376	0.458585	1.63474	-0.445413	1.06952	3.41665	-0.142572	0.440886	0.751285	0.394966	-0.390977
15161	b1039	predicted transport protein (NCBI)	0.714	-1.273	1.903	-0.561	-4.316	0.581963	-1.4585	2.21989	-0.136071	-3.47795	0.373217	-1.22518	-3.59562	-0.0501982	0.0173826	0.483531	-0.353854	-2.87208	-0.121698	-1.19773	1.91966	-0.584641	-2.99842	1.13145	-0.639405	-3.86416	-0.0339897	-0.000737704	0.112048	-0.431105	-2.36917	-3.48422	-3.4656	-0.00392057	-1.95414	-3.9401	-4.09165	-2.92743	0.242989	-0.661768	-3.28192	0.0773103	-1.905	-4.21305	-0.907001	-3.42965	0.100221
15162	b1040	DNA-binding transcriptional activator in two-component regulatory system (NCBI)	-1.443	-3.606	0.104	-2.117	-4.445	-1.20634	-3.87586	0.24352	-3.36362	-3.8287	0.558701	-3.50569	-4.68375	0.26275	0.331603	0.710178	-3.3226	-2.67222	-0.972029	-2.86276	0.356221	-2.79781	-2.8601	0.224153	-3.04117	-3.93103	0.262185	0.29728	0.506575	-2.85135	-2.07079	-4.20785	-4.35068	0.314482	-3.7397	-3.63229	-4.23741	-2.60661	-1.91993	-3.3232	-3.44467	0.379104	-4.13668	-4.62212	-0.917621	-4.39123	0.290009
15163	b1041	curlin nucleator protein, minor subunit in curli complex (NCBI)	-0.562	-0.81	0.009	0.928	-2.326	0.250863	-0.0155058	0.140343	0.931069	-3.03305	2.66181	0.321325	-4.28434	0.159916	4.26498	2.65084	0.322692	-2.75427	0.521571	-0.478003	2.70689	0.595717	-2.47985	3.36412	0.476893	-3.29721	3.51081	2.74897	0.405845	0.51217	-2.1559	-0.859491	-1.69964	0.211111	-0.83709	-3.03426	-2.57379	-2.69732	0.113713	0.358372	-3.23999	0.277648	-0.380869	-3.59162	-0.85944	-1.94196	0.204849
15164	b1042	cryptic curlin major subunit (NCBI)	0.056	-0.688	1.98	-0.593	-0.509	0.474022	-1.05735	-0.103317	-0.807649	-0.831265	0.225604	-0.223353	-1.58606	-0.0819683	-0.0139715	0.361957	-0.191417	-0.942871	0.366846	-0.202748	0.0255702	-1.23262	-0.205403	1.43354	0.0697607	-1.63358	-0.0666688	-0.0331165	0.175084	-0.600997	-0.291597	-0.671309	-1.05256	-0.0351085	-1.15151	-0.810041	-1.69587	-1.12316	0.189935	-1.19973	-0.338568	1.27983	-0.990476	-1.29482	-0.212767	-0.89186	3.18589
15165	b1043	predicted curli production protein (NCBI)	-0.736	0.065	0.18	0.584	-0.958	-0.300142	-0.285223	2.44691	0.66923	-1.04339	2.5602	0.701707	-1.85368	-0.287811	0.0856736	2.23003	1.53211	-1.89432	-0.851642	0.29774	-0.167526	0.421395	-1.50193	2.28857	1.26759	-2.18887	-0.259901	-0.24025	-0.110809	1.1698	-2.12499	-0.824727	-1.08032	-0.0713919	-0.00868956	-2.24867	-1.63518	-3.16867	-2.50842	0.31811	-1.0832	1.84616	-0.0157559	-1.6667	-0.777448	-0.682027	2.25718
15166	b1044	hypothetical protein (NCBI)	-2.08	-2.045	-0.044	0.048	-3.529	0.143475	-2.18212	2.58089	0.30407	-3.11216	0.356846	-0.646743	-4.12438	0.103266	0.178172	3.51181	-1.0368	-2.74231	-1.51632	-0.744104	0.206779	-0.397913	-3.0023	0.0657527	-1.72238	-3.43657	0.110716	0.150087	2.09371	-0.609179	-2.21582	-2.34618	-4.45792	1.97473	-2.32223	-3.76239	-4.38268	-2.76274	-2.10738	-0.812355	-3.28115	0.226175	-0.996519	-2.8744	-0.82688	-3.75898	1.7587
15167	b1045	hypothetical protein (NCBI)	-1.363	-0.536	-0.178	0.677	-0.964	-3.56162	-1.72903	-0.602293	0.763768	-0.989585	-0.369865	-1.00317	0.327206	5.17957	4.15098	-0.154798	0.599407	-1.05085	-0.412894	0.207715	-0.474136	0.0411471	-2.19032	2.43258	0.765066	0.239923	-0.565631	3.80377	2.28981	0.938031	-0.00433951	-0.883755	-0.40164	-0.553626	-0.0737696	-0.590717	-1.45929	-0.771778	1.57496	0.674534	-0.0496209	4.03105	0.165286	-0.16387	-0.5225	-0.494503	-0.561542
15168	b1046	putative synthase (VIMSS)	-0.185	0.378	0.338	0.115	-3.817	-0.120268	0.0875714	-0.411121	0.709422	-3.77807	1.16506	0.536634	-1.81197	-0.419354	2.3637	2.3304	0.665316	-2.84069	-0.997129	0.223921	-0.296345	0.815895	-3.31429	-0.474174	0.238465	-2.28654	-0.392368	1.82683	1.12195	0.251001	-1.81769	-0.518459	-3.0546	2.78904	-0.666786	-3.74874	-3.86937	-3.30536	-2.67607	0.477791	-3.01485	1.6849	-0.0545702	-1.6899	1.34457	-2.92441	1.56203
15169	b1047	glucans biosynthesis protein (NCBI)	-0.089	-0.798	-0.296	0.105	-4.036	-0.447194	-1.62687	-0.385241	0.571558	-4.20731	-0.161617	-0.649759	-3.9543	-0.383424	-0.311556	0.0319902	-0.586088	-3.20135	-0.10223	-0.727041	-0.270476	0.0796469	-3.4454	1.07849	-0.272733	-3.21366	-0.357472	-0.314655	1.58872	0.0927335	-2.46077	-2.58476	-4.31793	1.02998	-2.39672	-3.95759	-3.14516	-3.17952	-1.45707	-0.133461	-3.86691	-0.250528	-1.01798	-3.8507	-0.861319	-4.73591	1.16663
15170	b1048	glucan biosynthesis protein, periplasmic (NCBI)	1.229	-3.005	0.518	0.977	-2.451	1.21873	-2.60638	0.673983	1.32674	-2.85389	0.908162	-3.11878	-3.33239	0.667267	0.744005	1.09708	-1.19595	-1.76973	1.71562	-1.96704	0.731777	0.57475	-1.63471	0.542182	-2.6414	-3.49616	0.629658	0.6794	0.725256	-1.49866	-1.64445	-1.45989	-3.00856	0.736359	-1.99082	-3.12133	-3.77358	-1.62065	-0.941654	0.433116	-2.1313	0.799698	-3.14158	-3.2763	0.0206272	-3.95598	0.732192
15171	b1049	glucosyltransferase MdoH (NCBI)	0.957	-1.454	2.374	0.575	-0.501	0.544012	-1.03664	0.636448	1.27491	-1.30548	1.96619	-2.12816	-2.06789	0.645278	0.722388	1.07532	-1.84514	-2.11637	1.26807	-1.43023	0.705424	1.20178	-0.460349	1.84706	-2.66172	-2.44015	0.606628	0.663951	0.704572	-1.49608	-1.26085	-0.886088	-3.89054	0.713864	1.37156	-2.43686	-2.55098	-1.06287	-0.142392	0.758602	-0.553564	1.25731	-3.19867	-3.3323	0.261061	-3.35258	0.710271
15175	b1053	predicted drug efflux system (NCBI)	-1.469	0.514	0.292	0.749	-0.449	-2.52729	-0.0827797	0.438319	1.23922	-0.723566	3.29847	-0.467845	0.254062	0.441936	0.666481	4.67564	-0.359282	-1.51271	-0.675313	1.03352	0.521631	0.6388	-0.303915	2.89456	-0.272156	0.200594	0.421556	2.79094	2.68788	0.733967	-0.858652	-1.11041	-0.0766517	3.09574	-0.747054	-0.511892	0.410716	-0.926876	-0.0335307	-0.350679	-1.07981	0.57542	0.0474407	0.119791	0.17152	-0.147085	0.498924
15177	b1055	hypothetical protein (NCBI)	0.102	-0.603	-0.022	-0.373	0.467	-0.0381337	-0.28498	0.128525	-0.39713	0.450006	0.387731	0.171756	0.0569184	0.29603	0.208363	0.537205	0.516007	0.986092	-1.03619	-0.403493	0.237625	-0.17638	0.615774	3.48377	0.433031	-0.0263705	0.132749	0.459347	0.224219	0.926932	0.818047	-0.672057	0.156514	0.190833	-0.560687	0.15327	-0.565977	1.24867	-0.623523	-0.372547	0.721021	0.324955	-0.119065	-0.224923	0.362729	0.468068	0.186494
15178	b1056	hypothetical protein (NCBI)	-0.102	-0.247	-0.614	0.287	-2.064	-0.601545	0.191596	-0.594984	0.816039	-2.05793	2.44934	0.694558	-0.143039	-0.612804	3.22385	3.44365	1.14048	-2.41931	-0.223866	0.254939	-0.483276	0.48434	-1.58533	2.05353	0.935254	-0.750503	-0.579911	2.92429	2.83422	0.692	-2.28268	0.0516062	-0.992806	1.89797	0.286942	-1.38219	-1.10946	-2.9882	0.141584	0.175637	-2.58193	1.3853	0.316578	-0.255765	2.19334	-0.798744	1.85524
15179	b1057	predicted cytochrome b561 (NCBI)	0.7	0.247	2.916	0.345	-2.963	0.843182	0.136894	2.28147	0.702875	-2.58237	0.448417	-0.616859	-2.32704	0.0723692	0.147049	3.46415	0.445226	-2.02428	0.204482	-0.11983	1.72391	0.666835	-2.09925	-0.00277236	0.195445	-2.99066	0.0696259	1.62816	2.20053	0.393069	-1.53004	-1.60126	-2.72764	0.140998	-1.39376	-2.29663	-4.35723	-2.08811	0.503257	-0.0668612	-2.5541	1.39362	-0.447121	-2.56518	-0.580969	-2.82699	1.93562
15181	b1059	N-methyltryptophan oxidase, FAD-binding (NCBI)	-0.79	-0.966	1.663	-0.917	0.646	-0.97016	-0.17982	0.697458	-0.83334	0.596401	0.116756	0.0604245	0.228509	-0.173692	-0.100439	1.18205	-0.12375	0.459611	0.136195	-0.8215	1.08866	-1.55908	0.552238	0.499255	0.425298	0.320015	2.43108	0.649305	1.09487	-0.214081	0.271241	0.419047	0.736426	-0.0535939	-0.0265667	0.882954	-0.045796	-0.314245	-1.40679	-0.965068	0.789707	2.7949	0.219239	0.42456	0.942738	0.746338	-0.0448023
15182	b1060	orf, hypothetical protein (VIMSS)	0.824	-0.11	0.639	-0.101	-1.174	-0.360162	0.119094	0.541681	1.66607	-0.758571	0.79349	1.28611	-3.49366	0.536355	0.612993	4.00403	-0.585152	-2.19143	-0.173175	-1.46578	0.619187	0.87957	-1.31459	0.931018	0.442976	-2.41473	0.50886	0.58241	3.46663	0.247522	-1.75809	-2.15819	-2.33218	0.613364	-3.35854	-3.28145	-2.05422	-2.31336	-1.69465	0.821529	-2.08174	0.726472	-0.23634	-3.47275	-0.630377	-2.03391	0.629382
15183	b1061	DNA damage-inducible protein I (NCBI)	0.235	0.587	-0.678	-1.811	1.606	-1.0964	0.559291	-0.905649	-1.76298	1.62422	4.22058	0.473996	0.879914	-1.34293	4.29714	3.70543	-0.428959	1.94633	0.718348	0.536473	-1.17556	-1.33719	1.90136	-0.769823	-0.33814	0.104127	-1.25633	3.37125	3.04974	0.0746211	1.85486	0.122105	1.83634	-0.537176	-0.396349	2.09677	0.421497	1.75135	-3.61804	-2.06725	2.05172	1.53846	0.140984	0.500767	0.20088	1.53843	-1.28124
15184	b1062	dihydroorotase (NCBI)	-0.3	-0.207	0.29	-0.401	0.522	-1.78973	-0.243356	-0.0292914	-0.134604	-0.00738278	2.7518	0.353054	0.231871	-0.0219008	0.0518017	4.10552	0.106456	0.0729038	-0.617076	1.18237	0.0918037	-0.893896	-0.236086	2.55503	-0.0664397	-0.0286373	-0.00799939	0.0589415	3.22505	0.221771	-0.213715	0.52572	0.568933	0.0424586	0.700296	0.486831	0.570291	0.298421	1.27219	-0.977993	0.12485	0.453064	-0.476552	0.598714	1.44954	0.525757	3.20969
15186	b1064	glutaredoxin 2 (Grx2) (NCBI)	-0.926	-0.555	3.55	-0.61	0.877	-3.46657	-1.27252	-0.427719	-1.20004	0.714872	-0.0977635	-0.884783	0.0898098	-0.414847	3.96278	-0.0409291	-0.520138	1.6762	-0.902262	0.0201918	-0.283504	-0.578204	0.774627	-0.423812	-1.49508	0.263535	-0.385549	-0.313303	3.2476	0.118256	1.60569	0.701102	1.14217	-0.353604	0.0124967	0.518385	0.595391	1.24726	-2.67327	-0.565951	0.990209	1.2114	-0.801505	-0.00825869	3.09744	0.82511	3.98815
15187	b1065	orf, hypothetical protein (VIMSS)	-1.016	0.22	0.56	-0.02	-0.883	-0.1122	-0.367092	0.557285	-0.0615391	0.13096	0.889089	-0.393843	0.535734	0.559796	0.636283	0.949145	-0.270651	0.353507	-0.539076	0.373882	0.652462	0.271706	-0.16281	3.19612	-0.88888	0.727585	0.533838	0.615514	0.627468	0.752869	0.441919	1.06715	0.648276	0.80256	0.13406	0.0464268	1.09389	-1.3847	0.0875112	-0.0549136	0.0220395	1.74183	0.30947	0.288869	1.17667	0.462166	0.796848
15188	b1066	ribosomal-protein-S5-alanine N-acetyltransferase (NCBI)	-0.181	-0.489	1.852	0.085	-2.18	0.0575036	-1.47585	2.31184	-0.25119	-2.02429	-0.0717954	0.61541	-0.21335	-0.403163	-0.322984	3.39269	0.765382	-1.51445	-0.595824	-0.645038	-0.0648868	-0.523057	-1.3953	-0.122794	0.824559	-1.30555	-0.376437	-0.303933	-0.295539	0.634043	-2.01726	-0.900262	-1.18246	-0.340958	-1.00164	-1.36198	-0.326622	-2.24221	0.154733	-0.277104	-1.99784	1.65111	0.042145	-0.523293	3.30049	-0.353132	3.03328
15190	b1068	predicted oxidoreductase with NAD(P)-binding Rossmann-fold domain (NCBI)	-0.7	0.015	3.21	-0.147	-0.446	0.0637044	0.169363	1.80752	0.0420475	-0.275543	2.79528	0.409449	0.119195	2.49671	4.13281	2.44323	0.45979	0.103409	-0.784726	-0.226066	1.96208	0.524565	0.19425	0.279471	-0.0104979	0.0359925	0.0611296	0.139483	3.45635	-0.104637	-0.175921	0.260127	-0.360102	0.128699	0.248577	-0.0669662	-0.448754	-0.56469	0.397853	-0.175626	-0.221891	3.61681	0.306452	0.314788	2.73031	-0.313698	0.227958
15194	b1072	flagellar basal body P-ring biosynthesis protein A (NCBI)	-0.84	-0.877	0.289	0.442	-1.865	-0.260249	-0.458599	0.17813	-0.860069	-3.02947	3.95168	0.137616	-1.03699	0.195637	3.73672	3.63342	-0.104995	-1.79097	-2.04069	-0.378106	0.298755	0.615221	-2.17917	0.165366	1.12822	-1.07799	0.196515	3.39711	0.268364	-0.506598	-1.47249	-0.816995	-1.66971	0.265777	-0.880052	-1.05643	-1.50254	-2.67145	1.4664	0.084231	-2.46922	0.40076	0.232093	0.0444728	-0.526024	-1.44119	0.486131
15195	b1073	flagellar basal-body rod protein B (NCBI)	-0.012	0.277	0.271	0.126	-0.929	-3.01359	-0.737551	0.0457712	0.486505	-0.543007	3.69732	0.543562	-0.236679	0.0607552	0.162784	0.439302	0.474656	-1.82163	-2.16867	0.222161	0.168559	-0.587204	-1.16789	2.85061	0.735966	-0.327139	0.0659354	0.136844	0.14031	0.533179	-1.78391	0.699403	-0.117801	4.30866	-0.413615	-1.43834	-0.649312	-1.63338	-2.31609	0.379792	-1.15711	3.79783	0.246615	0.763156	-0.144401	-0.117659	0.110893
15198	b1076	flagellar hook protein E (NCBI)	-0.103	-0.46	0.392	0.048	-0.971	-0.788742	0.0912822	0.441081	0.143994	-0.641989	3.54301	0.335635	0.356379	2.95049	0.54892	2.85629	-0.275456	-0.52594	-1.80746	0.707362	2.0261	0.252562	-0.636999	1.29528	1.05585	0.462797	3.13678	0.502966	2.38394	0.938646	-0.631371	0.517797	-0.201197	2.40438	0.444095	-0.204308	0.519236	-0.86089	0.943159	0.374747	-0.533968	1.58349	0.500313	-0.0230192	1.93624	0.0495376	0.6026
15199	b1077	flagellar component of cell-proximal portion of basal-body rod (NCBI)	-0.14	0.008	-0.205	-1.067	0.805	-1.60182	-0.875075	0.309066	-0.509085	0.936557	0.297296	0.00331287	-0.0312858	-0.0445527	3.3041	0.683077	0.428684	1.6	-0.90995	-0.483419	0.0625107	-1.87878	1.47813	-0.0705613	0.871326	0.296446	-0.0366835	3.20885	-0.125681	0.981717	1.34966	-0.417554	0.704719	0.0281213	0.530051	0.836002	0.274066	1.19831	0.212656	-0.321338	0.974995	4.55142	-0.36668	0.610876	2.53779	0.801456	4.49594
15200	b1078	flagellar component of cell-distal portion of basal-body rod (NCBI)	0.476	0.232	-0.297	0.001	0.695	-0.168146	-0.262391	-0.1558	-0.276121	0.89468	0.460602	-0.202458	0.993878	-0.139416	-0.0553951	3.14916	-1.23144	1.00093	-0.0295932	0.271821	-0.0251034	-0.186118	1.36708	0.117351	0.346448	0.28043	-0.120581	-0.0541566	2.55086	-0.740121	0.825642	0.579726	0.716888	3.4686	-1.51543	0.59109	0.480497	0.788137	-2.53267	-0.424268	0.60166	2.89527	-0.470779	0.204027	-0.234978	0.541358	3.21032
15202	b1080	homolog of Salmonella P-ring of flagella basal body (VIMSS)	0.134	0.237	-0.098	0.468	-1.234	0.103881	0.195517	2.96208	0.14215	-0.979185	2.36628	0.100752	0.204452	2.72294	2.37925	0.0686271	0.442889	-0.65947	0.939113	-0.644236	-0.18444	0.648733	-1.32243	-0.300799	-0.131809	-0.0317982	2.48319	2.50149	-0.380921	0.826455	-0.362759	-0.599686	-0.115048	4.07492	0.67705	-0.668028	0.473633	-0.734917	-2.68465	-0.0538009	-1.29817	1.78274	0.263684	0.155862	1.87385	-0.429793	4.76747
15203	b1081	flagellar biosynthesis protein FlgJ (NCBI)	-1.002	-0.079	-0.036	0.44	-0.558	-0.210172	1.21457	0.105304	0.975405	-0.73392	0.463871	1.18059	0.494677	0.119326	0.202374	3.93725	0.991812	-0.863105	-0.234075	0.74209	0.211566	0.0967975	-0.971012	0.509897	1.6335	0.701658	0.121483	0.188776	2.79516	0.872035	-0.699141	0.359673	0.832665	0.52339	0.694705	-0.173077	0.685932	-0.83902	-2.25685	0.581137	-0.626988	2.90821	0.451678	0.430483	2.49687	0.0460412	0.172274
15204	b1082	flagellar hook-associated protein K (NCBI)	-3.822	-0.108	0.33	0.136	0.573	-3.20174	0.575865	-0.141439	-0.033121	0.458768	3.42852	0.444409	-0.0879498	0.0738276	-0.0410355	0.108071	-0.642374	-0.605019	-0.511169	0.0978496	-0.00921709	0.476043	0.319775	3.0089	0.523289	0.573372	-0.105933	-0.0395602	-0.225496	0.270035	-0.961053	0.0184825	0.670617	3.38025	0.129075	0.493125	0.141528	-0.126075	-2.51995	-0.970399	-0.445904	0.0868792	0.206585	0.138886	-0.105412	0.070458	4.70054
15206	b1084	fused ribonucleaseE: endoribonuclease/RNA-binding protein/RNA degradosome binding protein (NCBI)	-4.355	-2.064	-0.377	-0.311	1.13	-3.71262	-2.48902	-0.65286	0.78943	0.924139	-0.270773	-0.289839	3.03232	-0.631773	-0.533223	-0.40656	-1.88273	0.894177	-0.0190129	-1.55247	-0.487924	-0.531056	1.46695	-0.597771	-0.56275	3.07683	-0.581851	-0.508388	-0.703959	-2.05633	-0.0227623	-0.0171025	-0.69131	-0.570534	1.52518	-0.511802	1.97273	0.024689	-3.02712	0.328111	1.38116	-0.41918	1.72713	3.80252	3.59828	-0.100795	-0.599069
15208	b1086	23S rRNA pseudouridylate synthase (NCBI)	0.936	0.9	0.48	-0.232	0.01	0.521952	1.44004	0.425693	-0.377648	0.0122819	3.1721	-0.988967	-0.825852	4.69722	0.541309	0.814992	-1.92007	-1.23766	0.972499	1.60665	0.528676	-0.586241	0.200777	0.417154	-0.0712697	-0.535421	0.418479	0.499385	0.308403	0.932694	-1.14059	-1.89779	-0.0452842	0.529191	0.141874	-1.24433	-0.146995	-0.252221	0.327895	-0.373602	-0.152711	0.684017	-1.10462	-0.665015	0.0721449	0.358195	0.49682
15209	b1087	orf, hypothetical protein (VIMSS)	-0.945	-0.08	-0.104	-2.739	0.669	-1.83106	0.19011	-0.224726	-1.02653	0.923204	4.08913	0.416126	0.174036	-0.208125	-0.106826	4.42799	-0.551311	1.14282	-0.73772	-0.936445	-0.0862766	-0.878396	0.897987	2.16135	-0.19853	0.870317	-0.18922	3.92976	2.03542	0.424561	0.500386	0.957577	1.11915	0.291728	0.544953	1.26713	-0.0911546	0.387532	-0.796767	-1.13994	0.917928	2.30636	0.466913	0.402724	3.91911	1.52285	4.21622
15210	b1088	hypothetical protein (NCBI)	-3.276	-2.227	0.578	-1.511	1.151	-2.74659	-0.637128	0.317535	-3.29548	1.02252	0.701212	-2.45798	0.24096	0.323356	0.418269	0.708174	-0.63933	2.56804	-1.93118	-2.98705	0.428104	-2.46606	1.72087	0.315859	-1.81325	0.102583	0.316902	0.392264	0.208227	-2.79594	2.71816	0.591609	0.456148	0.409902	0.240206	1.6221	0.266184	2.59644	-2.03859	-4.376	2.0234	0.596448	-2.51056	-0.592478	-0.240415	0.659011	0.386382
15212	b1090	glycerolphosphate auxotrophy in plsB background (VIMSS)	1.177	0.252	4.593	-2.063	-4.036	-0.110653	0.304833	6.0132	-2.43413	-2.41885	6.30818	-0.393909	-3.33505	0.1518	0.662314	5.77708	-0.642612	-2.10143	3.09529	-0.176542	5.01044	-2.17213	-1.34027	4.5554	-1.60289	-2.62708	0.149593	0.222728	3.76455	-0.77293	-2.02936	-2.39074	-3.38351	0.220089	-0.592887	-3.16435	-2.82611	-2.27198	-2.22285	-0.869412	-3.44531	4.52489	-1.2482	-3.61688	3.4296	-3.06012	0.183036
15217	b1095	3-oxoacyl-(acyl carrier protein) synthase (NCBI)	-0.288	1.328	0.46	-3.157	0.069	0.0217551	1.79012	0.287446	-2.9855	0.213889	1.08375	-2.40386	-0.54139	0.299752	0.517527	0.676017	-3.24894	1.40597	-0.341335	1.55718	0.397299	-2.60032	0.207655	0.285689	-0.985791	-0.181268	0.286404	1.95768	2.12864	-2.16086	1.14608	-4.07444	-1.38401	0.371739	-2.30868	-1.70636	-2.20456	-0.344609	-2.08315	-3.7234	0.473269	0.663981	-2.41847	-1.05152	-0.355034	-1.72858	0.335276
15218	b1096	4-amino-4-deoxychorismate lyase (NCBI)	-0.095	-0.104	0.289	1.005	-0.896	-0.870419	0.22289	0.337429	0.728659	-1.07155	3.70712	0.562043	0.491481	-0.165198	3.9903	0.48386	0.436534	-1.37447	-2.37334	-0.0884055	-0.0335178	0.834773	-1.71753	3.59825	0.278417	0.133017	-0.136806	3.59717	-0.251243	0.39695	-0.834915	-0.509548	-0.760043	-0.0963728	-0.360215	-2.06829	0.250159	-1.67674	1.24584	0.27307	-2.09393	0.199845	-0.450664	0.494836	0.0112254	-1.11109	-0.134671
15219	b1097	predicted aminodeoxychorismate lyase (NCBI)	-1.5	0.618	0.523	-0.289	1.294	-0.635253	-1.71272	0.106025	-0.00613047	1.35598	0.172405	0.334253	1.49956	3.52828	-0.110843	0.0374296	1.10814	2.341	0.810862	0.72534	0.524653	-0.27577	1.71341	2.22207	0.182364	1.65289	-0.175903	2.37256	-0.338372	0.325263	2.14242	1.4542	2.01775	2.73149	1.64978	2.24532	1.42318	1.91232	-2.69181	-0.366417	1.60533	0.208195	0.213602	1.79388	0.841669	2.06436	-0.153227
15222	b1100	predicted metallodependent hydrolase (NCBI)	-0.219	-0.753	1.716	0.292	-0.189	0.835119	0.08365	-0.266889	0.798621	-0.492976	0.116705	-0.182396	-0.608609	-0.145554	-0.166029	-0.0495496	0.585403	-0.187934	0.554845	-0.74944	1.41548	0.133451	-0.358745	-0.236712	0.277179	-0.453426	-0.228368	1.24776	-0.165459	0.074926	-0.163712	-0.564632	-0.681745	2.73115	-1.2048	-0.573261	-1.02331	0.0827053	-1.9624	-0.184114	-0.578041	0.0154405	-0.30721	-0.554272	0.798764	-0.565788	1.32773
15223	b1101	fused glucose-specific PTS enzymes: IIB component/IIC component (NCBI)	-0.366	-0.299	-0.013	-1.291	-2.493	0.318682	-0.079412	0.105394	-1.97431	-2.198	3.14467	0.145281	-0.268985	-0.0233566	0.0614302	0.180574	-0.402362	-0.654067	0.111406	-1.03604	0.192879	-1.82416	-2.01503	1.84962	-0.167267	-0.141864	-0.0191722	1.38929	-0.152826	-0.242134	-0.430902	0.862496	-1.29146	2.33003	1.13835	-2.02599	0.660787	-1.47181	-0.814634	-1.12661	-1.7652	2.07887	0.0556506	-0.31025	0.0561826	-1.71704	2.93524
15224	b1102	ferric-rhodotorulic acid outer membrane transporter (NCBI)	0.592	0.357	0.627	0.58	-1.711	-0.247659	0.660058	1.13691	1.36407	-1.96205	4.04524	0.486356	-1.16103	1.91339	0.519278	3.054	0.87825	-1.52447	-0.0143418	0.187251	1.74244	0.943248	-1.00925	1.92988	0.379039	-1.27589	0.244811	1.73655	2.32157	0.590488	-1.47149	0.290938	-2.06242	2.19157	-0.381694	-1.78909	-0.560192	-1.46132	0.540815	0.76702	-1.66535	1.10903	0.386146	-0.72029	1.41823	-2.38866	1.18686
15228	b1106	thiamin kinase (NCBI)	-0.486	-0.21	0.034	0.354	1.494	-0.8883	0.773614	4.41494	0.15418	0.745567	0.579415	0.379253	0.380428	-0.191358	-0.0938278	3.8269	0.510438	1.04039	-0.524421	-0.159944	3.1906	0.384443	1.24635	-0.164653	0.214703	0.644232	-0.168123	-0.103358	-0.41033	1.19438	1.3751	0.56253	1.33767	-0.128694	0.978127	1.02581	1.23458	0.972662	0.92685	0.0453594	0.827757	0.810348	0.582424	0.668745	0.604884	1.61862	-0.154159
15229	b1107	beta-hexosaminidase (NCBI)	0.637	-0.255	0.301	0.716	-2.756	0.732786	-1.21217	0.232303	0.513191	-3.03811	0.646907	-0.241369	-2.11114	0.215257	0.320291	0.450285	-1.54852	-0.750844	0.539931	-1.23326	3.72163	0.702833	-1.52625	0.618319	-0.851047	-1.87909	0.209465	0.277302	3.37477	0.356059	-1.91419	-1.11334	-2.75373	0.287947	-3.65635	-2.25137	-2.16685	-2.00542	-1.38597	0.0976824	-1.58151	0.476242	-1.21305	-3.83517	3.02071	-3.47167	0.24545
15230	b1108	orf, hypothetical protein (VIMSS)	-4.981	-0.313	-1.027	-0.256	-4.504	-1.06606	-0.613562	-0.963386	-0.283559	-4.01784	-0.891115	-0.775471	-2.02983	-1.40715	-1.30809	-1.11791	-0.0387664	-3.1423	-0.375258	-0.613916	-1.23499	-0.419867	-3.25796	-1.2854	-0.235458	-3.12205	-1.33603	-1.27649	3.16385	0.526009	-2.84941	-4.2951	-4.20486	4.9251	-2.63815	-3.80838	-4.24288	-3.46787	-3.82752	-0.163602	-3.84555	-1.10283	-0.0690586	-3.60726	-1.81034	-4.31704	-1.40691
15232	b1110	hypothetical protein (NCBI)	0.912	-0.346	0.013	-1.753	1.468	-1.33449	-0.162219	-0.0178345	-0.680455	1.47719	2.71711	-0.287105	0.465836	-0.262432	2.69737	5.1162	-0.857653	2.13887	0.00527233	0.474188	-0.129361	-1.66352	1.65577	3.92565	-0.07558	0.642506	-0.242332	-0.176461	2.17955	-0.876459	2.32783	0.758414	1.46847	-0.193734	0.336505	1.7805	1.48262	2.00952	0.545239	-1.58093	1.51594	2.49832	-0.28587	0.66049	0.80503	1.54047	3.38648
15235	b1113	hypothetical protein (NCBI)	-0.855	0.359	0.597	0.517	-1.575	1.10252	0.589956	-0.481222	0.422992	-0.793907	4.68625	0.450267	0.37185	-0.486052	3.7765	-0.25804	0.502314	-1.28466	-1.0434	0.723759	0.0173707	0.349419	-0.813945	3.15122	0.622904	0.116864	0.262231	-0.394533	-0.629153	0.523307	-1.51177	-0.120701	0.320811	-0.419075	0.0266376	-0.547019	1.00107	-1.00439	1.083	0.637736	-1.19254	0.82519	0.329247	0.09197	0.371075	-0.0794614	4.24259
15236	b1114	transcription-repair coupling factor (NCBI)	-1.382	-0.663	0.414	-1.712	-0.073	-1.81505	-1.12839	0.543078	-2.10297	-0.151401	2.53236	-1.6338	-0.279967	0.540866	0.652402	3.01402	-0.339457	0.824492	0.598217	-0.63758	0.638015	-1.53269	-0.3507	0.514199	-0.982119	0.441658	0.513737	0.58391	0.353818	0.340631	0.228537	0.409677	-0.0324979	2.80756	-0.25276	0.0299793	0.847718	-0.846276	0.187282	-1.50294	-0.0618303	1.43683	-1.09758	0.017623	1.91018	0.127021	3.49859
15237	b1115	predicted inner membrane protein (NCBI)	-3.221	0.267	3.157	0.595	0.374	0.868431	-0.296541	0.349761	0.765383	0.442831	0.598066	0.807321	0.208664	0.166693	0.274709	0.40454	0.198388	0.219012	-0.478777	0.606956	0.284325	-0.268771	0.252638	3.49672	0.706229	-0.296428	3.08911	0.547315	0.0494714	0.241287	-0.393941	0.616591	0.350484	0.224871	0.628161	0.229962	0.877473	0.343163	1.65809	0.30708	0.0220048	3.95529	0.534412	0.295914	0.690863	0.801385	0.199438
15241	b1119	N-acetyl-D-glucosamine kinase (NCBI)	0.453	-0.293	3.826	-0.014	0.761	-0.322164	0.12817	3.39078	-0.371504	0.827813	3.47018	-0.243091	0.0619876	-0.0786738	0.0284759	0.155793	0.324409	0.972874	0.499017	0.125001	3.58474	0.313963	0.64778	3.90023	-0.407586	0.338955	-0.0663644	0.00294732	-0.181836	0.596273	0.871344	0.898952	1.15233	0.0580188	0.024207	0.534112	0.968093	0.584415	2.04119	0.238783	0.756357	2.14006	0.244589	0.468673	0.0615462	1.24712	-0.0521396
15243	b1121	predicted inner membrane protein (NCBI)	-3.313	-4.841	0.109	-3.413	-4.09	-0.97173	-3.82315	0.254696	-2.24022	-3.53987	0.657644	-2.88386	-4.49651	0.247723	0.359262	0.494282	-3.31094	-2.29417	-0.767784	-3.02819	0.362492	-2.01716	-2.59156	0.250073	-3.05111	-3.74471	0.251089	0.318866	0.0907172	-2.95609	-1.75433	-4.08633	-4.05002	0.31459	-3.51515	-3.3631	-3.8896	-2.38058	-2.25372	-3.88623	-3.20465	0.521045	-4.09089	-4.45878	-0.856317	-4.19551	0.289091
15244	b1122	orf, hypothetical protein (VIMSS)	1.391	-0.17	0.031	0.303	-3.919	0.813096	-0.501942	0.153956	0.435795	-3.70402	0.628012	0.353145	-4.59078	0.0762635	0.269514	2.46255	0.625389	-2.45605	0.0236142	0.491084	0.302968	0.68016	-2.75002	0.185676	1.04416	-3.3152	0.0876798	3.38166	2.1272	0.567825	-1.88417	-2.46864	-3.74785	0.140597	-1.61659	-3.52545	-3.16509	-2.51332	-2.43793	0.222218	-3.36962	2.09855	-0.570473	-4.3708	-0.190701	-4.186	2.27826
15245	b1123	spermidine/putrescine ABC transporter periplasmic substrate-binding protein (NCBI)	1.239	-0.82	0.24	-1.024	-0.177	0.205867	-0.38229	-0.0492034	-0.736729	-0.104403	0.380128	0.298108	-3.42661	-0.0581844	0.0622824	0.250824	0.122263	-2.11045	0.380589	-0.728483	0.0637248	-0.736673	-0.965605	-0.0474094	-1.33947	-3.04022	-0.0395983	0.0264981	-0.202684	-0.296618	-1.44317	-1.09011	-0.309942	0.00377375	-2.01491	-0.452566	-1.43974	-0.462548	-2.56527	-0.256136	-0.713105	0.196917	-0.893021	-2.10353	-0.386632	-0.51537	-0.0224546
15246	b1124	spermidine/putrescine ABC transporter membrane protein (NCBI)	0.147	0.184	0.366	0.114	-1.295	-3.24308	0.0459499	0.168078	-0.115178	-1.0111	3.16002	-1.62052	-2.41233	-0.174789	-0.0552509	4.52393	-0.29238	-0.978581	-2.36992	0.378821	2.7191	0.114835	-1.39101	2.18145	-0.579101	-3.23526	-0.144575	-0.0797045	-0.261724	0.344974	-0.0935805	-1.15359	-1.36559	-0.116866	0.29681	-0.812101	-4.29144	-0.317274	-2.6969	-0.796432	-1.04345	0.0805013	-0.948302	-1.75825	3.15199	-1.25979	-0.143748
15248	b1126	putrescine/spermidine ABC transporter ATPase protein (NCBI)	-0.142	-1.115	3.857	-0.317	-0.887	-0.115151	-2.33783	4.11422	0.452733	-1.33471	0.669837	-0.734794	-1.93777	-0.408092	-0.293062	0.197976	0.71292	-1.4997	-0.0907962	-1.53861	3.71474	0.344076	-1.64509	-0.377739	-0.239893	-1.66068	4.08368	-0.309548	4.31256	0.720076	-0.784669	-0.482072	-1.21672	-0.128822	-0.0514114	-1.40651	0.239218	0.214187	1.24999	-1.12173	-0.397055	-0.133587	-0.295343	-0.949349	0.0625953	-1.89389	3.51043
15249	b1127	peptidase T (NCBI)	-1.677	0.026	-0.73	-0.702	1.715	0.264341	0.392842	-0.940372	-0.399609	1.14874	-0.500408	-0.359672	-0.340323	-1.37472	-1.25948	4.99303	-0.618678	1.00009	-3.52872	-0.515455	-1.19659	0.0983675	1.31768	-1.31011	-0.533365	-0.0220339	-1.28818	-1.22948	4.7219	0.420352	1.25201	-0.199179	0.619634	-0.974377	0.864057	1.4253	0.278707	1.42398	-0.375535	-1.38473	1.3478	-1.09964	-0.343071	-0.140657	2.22864	0.277617	-1.36513
15250	b1128	orf, hypothetical protein (VIMSS)	-0.893	-0.024	-0.378	-0.729	1.736	0.448773	0.455116	2.87435	-0.586771	1.40181	0.556117	-1.13744	0.522638	4.23754	2.66819	-0.126273	0.431277	1.9906	-0.904746	-0.0506795	-0.355359	-1.45693	1.79617	-0.472726	-0.666666	0.198554	0.0901479	3.1713	3.50102	-0.0564887	2.04262	0.634349	0.631647	4.95337	0.524865	1.54476	1.04657	1.97455	0.839243	-0.279768	1.7523	1.26423	0.109013	0.402133	0.591891	1.06253	-0.473704
15251	b1129	sensory histidine kinase in two-compoent regulatory system with PhoP (NCBI)	-3.179	-4.714	0.255	-4.331	-3.961	-2.67943	-3.70465	0.363654	-3.27521	-3.37906	0.79814	-3.46652	-4.29985	0.351637	0.473837	0.736551	-3.21123	-2.17182	-1.86793	-2.94695	0.471573	-2.9096	-2.50283	0.345012	-2.9454	-3.60796	0.347239	0.415868	0.236165	-2.88285	-1.61287	-3.94126	-3.92102	0.420395	-3.39939	-3.22615	-3.76378	-2.22465	-2.15531	-4.34855	-3.09497	0.626554	-4.42286	-4.33825	-0.708557	-4.06567	0.395969
15252	b1130	DNA-binding response regulator in two-component regulatory system with PhoQ (NCBI)	-3.509	-5.06	-0.066	-4.67	-4.193	-2.9923	-3.49928	0.0495924	-3.60097	-3.57811	0.481933	-3.78915	-4.71045	0.0430174	0.15993	0.354029	-3.5319	-2.50537	-2.16535	-3.26636	0.177679	-3.21504	-2.38656	0.0501309	-3.25683	-3.9485	0.0555922	0.119645	-0.0565895	-3.17545	-1.95682	-4.24677	-4.31441	0.106932	-3.75543	-3.5763	-4.10423	-2.59395	-2.46236	-4.68359	-3.44691	0.317638	-4.76019	-4.68057	-1.0296	-4.43268	0.0815936
15254	b1132	hypothetical protein (NCBI)	0.73	-0.54	-0.24	-0.502	1.639	-0.955084	0.539079	-0.685265	-0.662438	1.73221	-0.248531	-1.6032	1.23651	-0.681828	-0.569005	5.59066	-4.25088	2.44434	0.119678	-0.677584	-0.525839	-0.586693	1.44822	-0.639413	-1.06647	1.20429	-0.629569	-0.581534	5.62817	-3.86599	2.25914	1.19359	-1.49641	-0.632415	1.20606	-3.11927	-0.585193	2.64223	1.43409	-1.21941	1.19544	3.93221	-0.0490921	1.03918	-0.817013	-2.18164	-0.659972
15257	b1135	orf, hypothetical protein (VIMSS)	-4.222	-1.002	-0.762	-0.618	0.038	-2.91662	0.563374	-0.63838	-0.798933	0.914645	0.53498	-1.40934	0.118142	5.73896	-0.517489	-0.252813	0.572807	1.10872	-1.18175	-0.754327	-0.484838	-0.185715	0.275218	-0.596997	-1.40911	0.7561	4.59143	-0.538666	0.113544	0.104944	0.74927	0.704611	1.01304	-0.584666	1.07145	1.76073	1.66262	1.21408	-3.13367	-2.10415	0.345175	3.87474	-0.160576	1.13069	0.237175	0.983707	-0.221515
15261	b1139	e14 prophage; cell death peptidase, inhibitor of T4 late gene expression (NCBI)	0.132	-0.88	-0.044	-1.837	-4.532	-0.0107065	-1.06618	-0.0305644	-0.913883	-3.81766	0.414567	-1.31109	-4.77769	-0.0247631	0.0918466	2.58632	-0.273312	-2.61398	0.833447	-0.67824	0.0973276	-1.00573	-2.90143	-0.0100429	-0.951091	-4.01758	-0.00877823	0.0384803	1.81794	-1.0119	-2.02808	-3.4294	-4.38874	0.0378342	-2.44962	-3.63188	-4.15593	-2.6794	-2.4247	-1.49574	-3.55149	0.336283	-1.30735	-4.55891	-1.08351	-4.49077	0.00679131
15262	b1140	e14 prophage; predicted integrase (NCBI)	0.327	0.233	0.914	0.906	-3.55	0.594069	0.11007	-0.162934	1.2044	-3.22701	2.37087	0.535011	-3.77032	-0.273272	2.31748	0.126322	0.274935	-2.7775	0.116314	0.214572	-0.138945	1.08314	-2.86552	1.80186	1.05895	-2.68906	-0.238923	-0.188456	1.563	0.37881	-2.26007	-2.02589	-3.68377	1.29997	-0.661297	-3.87338	-4.08711	-2.9333	-1.50292	0.304763	-3.38878	2.30163	-0.197008	-2.98132	1.88538	-3.24216	1.40539
15274	b1152	orf, hypothetical protein (VIMSS)	0.793	-0.076	-0.967	-0.029	0.591	0.630511	-0.191811	5.50022	0.829865	0.695129	0.378959	-1.10636	-0.844428	-0.840046	0.0561569	0.302624	0.644807	1.50992	0.111265	0.786428	-0.692174	0.143969	1.44854	3.57716	1.10022	-1.393	-0.789252	0.147008	-0.956412	0.632277	-0.344509	-0.801625	0.77984	-0.771694	-1.15879	-0.664268	-1.75709	0.944826	-3.23826	0.633379	0.961852	-0.475881	0.149254	-0.431269	-0.297067	0.289506	-0.816742
15275	b1153	e14 prophage; conserved protein (NCBI)	-3.918	0.242	4.447	-0.35	-0.873	-0.955034	-0.844092	4.30134	-0.452827	-0.622518	5.15577	-0.467386	0.162555	5.81121	-0.218547	3.71064	-0.0556793	-0.553709	0.444477	-0.48363	4.19929	0.249952	-0.301276	-0.315817	-2.30234	0.346593	6.17427	-0.270193	3.28992	-0.154917	-0.475172	-0.559766	0.433276	5.21264	-0.318469	0.579036	1.02088	-0.390196	-2.73868	-1.45619	-0.142725	4.42622	0.104994	0.0212606	0.0736876	0.386595	-0.286258
15276	b1154	e14 prophage; predicted protein (NCBI)	-1.032	0.431	0.503	-0.82	-0.82	-2.68211	0.678705	0.436175	0.194992	-0.475068	4.01167	0.191338	-0.492191	0.353494	0.470164	2.9563	1.01368	-0.203547	-0.767063	0.401606	0.445506	0.0214787	-0.476283	0.344246	0.356564	-0.491777	0.339006	0.400018	2.02013	0.232493	-0.80867	0.605406	-0.102077	0.674369	0.214617	-0.0407182	0.226498	-1.47592	-2.0442	-1.03218	-1.45857	0.71754	0.116562	-0.28219	3.544	-0.0487096	0.757216
15277	b1155	e14 prophage; predicted protein (NCBI)	0.616	-0.29	-0.333	-0.748	-5	-0.59731	-0.446955	-0.709633	-0.224316	-4.51523	-0.267952	0.052261	-5.36473	-0.702356	-0.59511	0.996449	-0.470756	-3.25833	0.389899	-0.471968	-0.566688	-0.152835	-3.56967	2.73149	-1.08164	-3.73804	-0.655716	-0.604252	1.79399	-0.312337	-2.32163	-2.33244	-3.38043	-0.641566	-1.68959	-4.33058	-4.82878	-2.90461	0.953072	0.104072	-4.24826	3.0805	-1.17038	-5.01931	1.61255	-3.86653	-0.672415
15278	b1156	e14 prophage; predicted tail fiber assembly protein (NCBI)	-0.26	-3.853	0.126	-1.207	-3.209	-0.641051	-2.03199	0.27357	-0.526802	-2.46037	0.697784	-1.8028	-4.42502	0.258891	0.369074	0.628321	-2.03029	-1.73771	0.279043	-2.71109	0.352368	-1.87888	-2.03071	0.259429	-1.45357	-2.92744	0.25574	0.30809	1.42262	-1.40193	-1.7612	-3.59093	-2.82601	0.510457	-2.13015	-2.17379	-2.53758	-2.34452	-0.854126	-2.36268	-2.65266	0.64702	-1.59748	-3.31296	-0.0119618	-2.85881	0.306773
15280	b1158	e14 prophage; site-specific DNA recombinase (NCBI)	1.061	0.769	0.117	-0.028	-4.395	0.914184	0.544737	3.19174	1.06928	-3.2172	3.99074	0.772263	-1.39777	-0.241363	-0.127944	4.09412	0.907094	-2.07592	0.527765	0.952522	-0.124313	1.35532	-2.83524	-0.216223	1.61565	-1.06759	-0.218443	-0.15993	2.0226	-0.186258	-1.93883	-1.3236	-2.48089	-0.152763	-0.647867	-3.85715	-1.18908	-2.34723	-1.76636	0.630959	-3.78751	0.454748	0.338315	-1.27466	-0.51367	-2.50011	-0.203561
15281	b1159	e14 prophage; 5-methylcytosine-specific restriction endonuclease B (NCBI)	-3.619	-5.128	-0.187	-2.592	-4.524	-0.200496	-4.09542	-0.0509496	-2.18797	-3.86118	0.422223	-3.86002	-4.74201	-0.064949	0.0504676	0.303408	-1.4177	-2.60413	-2.292	-3.34868	0.0332787	-3.32434	-2.95447	-0.0589025	-3.36444	-4.05503	-0.0663617	-0.00534548	-0.233806	-3.27862	-2.04311	-4.43062	-4.42853	0.0323906	-3.84002	-3.68017	-4.19508	-2.60674	-2.58071	-2.30695	-3.60245	0.323701	-4.82477	-4.77161	-1.1218	-4.53135	-0.0188694
15284	b1162	predicted DNA-binding transcriptional regulator (NCBI)	-0.559	0.015	3.896	0.549	-2.413	0.870522	1.07216	0.217162	-0.0506438	-3.17553	3.68543	-0.867634	-2.72306	-0.133306	-0.0134906	0.240003	-1.48769	-2.65735	-0.0733911	0.63409	-0.0143908	0.441352	-1.78493	3.56912	-0.763449	-2.312	-0.113801	-0.0548875	-0.236742	-2.04529	-1.05328	-3.01505	-2.54477	-0.0437186	-3.9034	-3.03874	-2.39269	-2.66877	-2.63582	-0.395514	-3.62686	0.332789	-0.42033	-3.47805	-0.610593	-2.63753	3.51245
15285	b1163	predicted FAD-binding phosphodiesterase (NCBI)	-0.4	-1.846	1.943	0.007	-4.433	0.310136	-1.71025	2.4454	-0.0588226	-3.94056	2.05548	-1.18589	-4.54273	-0.135953	-0.00979456	2.47565	-0.651513	-2.66436	0.665661	-1.46919	1.9098	-0.827372	-2.7305	-0.0765795	-2.05871	-3.76725	-0.116958	-0.0591167	-0.215431	-0.833575	-2.04941	-3.60025	-4.03686	-0.0594403	-3.20596	-3.53312	-4.26611	-2.67311	-2.04595	-0.649416	-3.63434	0.796993	-1.64036	-4.84839	-0.841707	-3.61983	-0.11864
15290	b1168	putative proteases (VIMSS)	-0.214	-3.458	-0.093	-2.342	-4.245	-1.73746	-2.406	0.00636542	-1.78351	-3.79376	0.480024	-3.11343	-4.47136	-0.00281792	0.122666	1.57139	-1.92666	-2.52176	-0.799297	-1.8312	0.117396	-1.8045	-2.86257	0.0308616	-1.99269	-3.95534	0.0096017	0.0806807	-0.116579	-2.36543	-1.91302	-4.34762	-4.35872	1.50253	-3.59893	-3.60479	-4.11213	-2.49169	-2.50369	-2.72456	-3.48913	2.01084	-2.8426	-4.68462	-0.740477	-4.40006	1.44685
15294	b1172	conserved protein, UPF0757 family (RefSeq)	-2.262	-0.623	-0.356	-0.135	-3.915	-0.0359705	-0.411179	0.145627	-0.14469	-4.02758	0.209247	-0.0487716	-3.6879	-0.260293	-0.138742	0.101447	-0.56181	-2.35547	0.547762	-0.613309	2.2847	0.327993	-2.89085	1.08388	0.453814	-3.80961	-0.239153	-0.183487	-0.340408	-0.20251	-2.15365	-3.33975	-4.39652	-0.182885	-1.61302	-3.8555	-4.37142	-2.64197	0.000817696	-0.754703	-3.73013	0.300204	-1.65149	-3.00677	1.49449	-3.56881	-0.236591
15297	b1175	membrane ATPase of the MinC-MinD-MinE system (NCBI)	-4.266	-4.338	-0.733	-3.424	-4.97	-3.33162	-3.22469	-0.628284	-4.32043	-4.38989	-0.163953	-4.49928	-0.721797	-0.633739	-0.517502	4.97505	-4.1754	-1.73605	-2.85732	-2.34859	-0.48575	-2.52281	-3.44667	-0.558005	-3.93541	-0.422631	-0.601184	3.23389	3.16469	-1.94798	-1.74639	-3.88205	-4.94925	-0.54734	-2.85928	-2.81067	-4.73645	-1.81824	-3.07155	-5.37731	-4.12351	-0.23605	-5.45665	-1.57987	2.66331	-5.04855	-0.612682
15299	b1177	hypothetical protein (NCBI)	-4.05	0.075	-0.165	-0.286	-2.612	-3.48224	0.0218188	-0.08232	-0.424766	-2.68378	0.0530164	0.293619	-1.7261	-0.407673	-0.297471	-0.0687267	0.217481	-2.88287	-0.61755	-0.15437	-0.272689	-0.401916	-2.74151	-0.33236	0.468051	-1.781	-0.388067	-0.3204	2.91807	0.246958	-1.79307	-0.830807	0.0699801	-0.330447	-1.82219	-1.81609	-1.01752	-1.5443	-2.93682	-1.76931	-2.63361	-0.0198199	0.314687	-1.00431	-0.768921	-0.204451	-0.394929
15300	b1178	hypothetical protein (NCBI)	1.302	0.654	2.406	1.266	-3.056	0.0440879	0.514307	-0.187032	1.60505	-3.80783	2.07371	0.972486	-3.33455	-0.184317	-0.0732422	2.2007	0.887642	-2.6805	1.33604	0.69255	1.58318	1.4685	-2.75604	1.86718	0.638905	-2.9983	-0.17635	-0.107395	2.18884	1.10928	-1.96018	-0.53637	-3.48474	-0.100368	0.13886	-3.79356	-2.97781	-2.27097	-2.70858	0.723615	-3.08126	0.183474	0.592561	-2.8844	-0.337916	-2.44017	1.76515
15303	b1181	conserved protein (RefSeq)	0.752	0.24	5.177	-0.265	0.428	-0.0262111	-0.581241	2.47738	-0.480292	0.348468	0.250556	0.561316	0.335037	-0.206847	-0.085843	2.46679	0.418405	-0.328193	-0.0923252	0.216743	0.529141	-0.185332	0.634373	-0.152859	1.01582	0.278018	-0.198513	2.57743	2.70166	0.111761	-1.16777	-0.152569	0.583565	0.0360846	0.534571	0.441862	0.699308	-1.60266	-0.256636	-0.051742	-0.151043	2.23031	0.513308	0.161923	1.9179	0.456975	2.70744
15306	b1184	DNA polymerase V subunit UmuC (NCBI)	0.733	0.12	2.797	-0.21	-0.679	0.30515	0.156145	2.89257	-0.789666	-0.140293	1.19694	-0.607073	0.19865	0.460464	0.585596	0.818573	1.09927	-0.947885	0.366097	-0.422027	0.835763	0.0619274	-0.366631	0.489475	0.821778	-0.216374	0.423131	3.91568	0.832792	0.268847	-0.673685	-1.33131	-0.124317	3.81462	1.38433	-1.05114	-0.149346	-0.132514	-2.04931	-0.962042	-2.12674	3.46246	0.419675	0.0707494	0.0726403	-0.305457	3.67966
15308	b1186	NhaB sodium/proton transporter (Katherine Huang)	-0.635	0.267	0.491	-1.74	0.628	-1.61865	-0.504855	0.462692	-0.211862	0.140671	0.911663	-1.21916	-0.703724	0.446394	0.56759	0.80398	-0.671567	0.649423	-0.795919	-0.410831	0.541657	-1.30364	1.19085	0.477112	-0.755507	-1.21267	0.411047	0.481921	2.29636	0.622105	1.29426	-1.62788	-0.0203368	2.66017	-0.276201	0.522992	0.18133	0.48013	0.636352	-1.35274	0.476774	0.830773	-0.381449	-1.18261	-0.160348	0.181842	0.475655
15309	b1187	fatty acid metabolism regulator (NCBI)	-4.321	-5.777	-0.376	-3.736	-2.899	-3.76983	-4.7051	-0.275335	-2.41374	-3.06455	-0.203456	-0.793986	-1.11794	-0.651062	-0.538936	-0.316231	-3.03295	0.521557	-2.88685	-3.9409	-0.503187	-3.93343	-1.21261	-0.576401	-3.18606	-3.99256	-0.62463	-0.563191	-0.602656	-3.90357	-1.20412	-2.05464	-4.45112	-0.568741	-3.10061	-3.45063	-4.78924	-0.349243	-3.09622	-3.2983	-1.39078	-0.274325	-2.96586	-1.43569	-1.54832	-3.42708	-0.641806
15310	b1188	hypothetical protein (NCBI)	0.566	-0.058	0.205	0.073	0.938	-0.373005	0.213824	0.567158	0.482224	0.509819	0.823179	0.162235	0.671278	0.0954834	0.211949	0.437085	0.810202	-0.495115	0.819709	0.398326	0.216467	-0.506224	0.436806	0.521352	0.0967851	0.927553	0.0795101	4.10367	3.51594	-1.49108	0.137954	0.788911	1.12486	3.83702	0.488536	0.586866	0.00423623	0.296969	1.82414	0.040574	0.420646	3.19967	0.347247	0.351002	2.58119	1.01232	0.105092
15311	b1189	D-amino acid dehydrogenase small subunit (NCBI)	-0.673	0.053	0.025	-0.037	0.894	-1.44204	0.334043	-0.576936	0.368738	1.06339	3.13699	-0.473132	-0.408431	-0.575957	-0.06702	2.73929	0.861181	0.747639	0.449179	0.272057	-0.166552	-0.285445	1.2224	-0.0731926	-0.392376	-0.79398	-0.560171	-0.50025	2.85532	-0.205515	0.796975	0.590665	0.570127	-0.492581	-0.304869	0.839879	-0.272674	1.34383	-0.213901	-0.564951	1.15081	3.85606	-0.535935	-0.229779	2.3242	0.787948	-0.471454
15312	b1190	alanine racemase (NCBI)	-1.059	-0.893	-0.12	-1.108	1.546	-1.00525	-0.204259	4.38343	-1.89948	1.40392	0.157844	0.273724	1.17607	-0.532691	-0.422971	-0.199489	-0.301486	1.0812	-2.77576	-0.192455	2.97287	-2.22525	1.73776	-0.454074	-0.212743	0.963058	-0.511744	3.28991	-0.491441	-1.12987	0.871803	-0.293605	0.632065	-0.451364	-0.769419	1.45658	-1.13887	2.34961	2.18532	-1.53558	1.62891	1.11293	-1.67333	0.520228	0.146738	0.308504	-0.535586
15313	b1191	orf, hypothetical protein (VIMSS)	-0.104	-0.096	0.249	0.432	-0.019	-1.34557	0.0398143	0.4503	0.95033	0.196857	0.613179	0.363104	0.688483	0.145417	3.16906	2.06139	0.417429	-0.690864	-0.891876	-0.292195	0.206559	0.784969	-0.484085	0.241915	0.919445	0.45038	0.130678	2.99038	2.48403	0.824025	-0.674311	0.0798426	-0.103668	0.196444	-0.00911833	-0.307283	0.284919	-0.0243555	0.68663	0.774295	-0.732892	3.38991	0.596916	0.665497	0.071598	-0.292049	0.093259
15314	b1192	L,D-carboxypeptidase A (NCBI)	-4.112	-5.537	-0.537	-5.225	-3.509	-3.54902	-4.47934	-0.426891	-4.13127	-4.19177	0.0173975	-4.32375	-5.07381	-0.432977	-0.319241	-0.0933931	-3.97476	-2.91948	-2.67209	-3.72058	-0.290678	-3.7165	-2.65704	-0.363135	-3.761	-4.33681	-0.426571	-0.363032	-0.374112	-3.70825	-2.3205	-4.72572	-4.74666	-0.343644	-4.20767	-4.0576	-4.49332	-2.8538	-2.88754	-5.21323	-3.92751	-0.0565246	-5.25927	-5.14086	-1.54455	-4.78647	-0.428613
15318	b1196	hypothetical protein (NCBI)	-0.362	-1.506	-0.242	-2.02	-4.47	-0.469852	-0.889235	-0.134825	-1.10388	-3.90287	0.699219	-1.82613	-4.79795	-0.138889	-0.0246146	0.192008	-1.66207	-2.04944	1.41754	-1.43078	-0.00419184	-1.57524	-2.95273	-0.0658857	-1.3041	-4.08768	-0.143947	-0.0673555	-0.0863768	-1.35759	-1.21716	-4.44281	-4.47962	-0.0622023	-3.9262	-3.78653	-4.22691	-2.56574	-2.67375	-1.9747	-3.63938	3.11643	-1.86241	-4.86805	-0.907676	-4.53412	-0.130348
15319	b1197	periplasmic trehalase (NCBI)	0.131	0.572	0.163	-0.085	-0.047	-1.06717	-0.463385	-0.0805149	0.687584	0.121348	3.2119	0.304075	-0.428005	0.225003	0.34917	1.67998	0.718002	0.185296	-0.486477	0.284938	2.35757	-0.264113	0.348619	-0.0110162	-0.644427	-0.159382	-0.0978212	-0.0207475	1.76944	0.442965	0.433591	0.174883	0.109681	2.01107	-0.116748	0.160286	-0.0521984	-0.408283	1.37594	-0.337121	-0.154612	0.267874	0.00296914	-0.284267	0.293938	0.0834126	-0.0777854
15320	b1198	fused predicted dihydroxyacetone-specific PTS enzymes: HPr component/EI component (RefSeq)	1.2	-0.337	0.668	-0.166	-3.295	-0.672209	-0.175814	0.545574	0.231733	-2.98803	3.05757	-1.80991	-2.13682	0.532876	0.650389	3.44477	-1.08368	-1.88541	0.626638	-0.164605	0.635373	-0.357886	-2.357	0.580794	-0.28082	-1.75356	2.5209	0.566761	3.23798	0.128456	-1.49071	-2.00512	-2.47811	2.32142	-2.06333	-3.11129	-1.58498	-1.9206	0.764065	-0.201043	-2.98578	0.858535	-1.71104	-2.61413	0.00454144	-2.70644	0.557565
15322	b1200	putative dihydroxyacetone kinase (EC 2.7.1.2) (VIMSS)	-0.627	0.038	0.669	-0.848	0.102	-0.410548	-0.758656	0.15965	0.597697	-0.0940245	0.620979	-0.561305	0.350322	0.150225	0.266709	4.42148	-0.752153	-0.549742	-1.3165	-0.375451	0.270809	0.0709575	-0.262386	0.216996	-1.43236	-0.332028	0.127461	0.212455	3.10287	-0.641374	0.036662	0.125639	-0.382029	0.225834	-0.554972	0.143429	-0.343286	-1.23262	-1.71127	-0.41259	-0.435884	0.465521	-0.350175	-0.496677	-0.270246	-0.327647	0.17292
15323	b1201	putative sensor-type regulator (VIMSS)	0.606	0.916	0.165	-0.837	-1.663	-0.028996	0.733321	0.106592	-1.29299	-2.10299	3.24362	0.642374	-0.57215	3.24372	0.216413	2.86827	-0.683191	-2.49116	0.865388	0.765121	0.217594	-1.59146	-2.07851	2.01321	-0.217895	-1.13334	0.0779963	0.159299	0.0958259	-0.621105	-1.10489	-0.745573	-0.746282	0.175979	-0.691479	-1.80636	-0.9075	-1.93837	-0.481702	-1.95544	-1.60159	0.419142	-1.52163	-0.589087	-0.0794987	-2.01066	0.120102
15324	b1202	predicted adhesin (NCBI)	1.108	-0.504	1.951	0.484	-1.957	0.573998	-0.471612	2.69776	1.52249	-1.64518	1.0522	-0.0492664	-1.21148	0.574343	2.67984	2.57398	0.902041	-1.27813	0.759353	-0.616912	2.34743	0.963648	-1.3028	1.51204	0.133747	-1.1392	0.592075	2.58905	1.18363	1.14575	-0.475172	-1.35171	-1.84761	1.79203	-0.886165	-1.73498	-0.60395	-1.61788	-0.503461	0.489342	-1.70692	2.04713	-0.133629	-1.51643	1.1437	-1.67019	2.48836
15328	b1206	orf, hypothetical protein (VIMSS)	0.748	-0.754	2.601	-0.018	0.939	-0.188551	0.55042	-0.116833	-0.305838	0.610268	3.05218	0.369107	0.207903	-0.124175	2.93279	2.63086	-0.327039	0.409942	-0.329996	0.31253	0.0100862	-0.235888	1.42832	-0.0407361	-0.0860641	0.495349	0.0927463	-0.047995	2.22716	-0.683823	0.45967	0.109215	0.596777	-0.0357528	0.0712684	1.05557	0.102848	0.798973	0.0974798	-0.172432	0.791458	0.191034	-0.377324	0.0353417	0.162504	0.263384	-0.105072
15335	b1213	predicted transcriptional regulator (NCBI)	-3.781	-0.923	-0.21	-2.59	0.07	-3.23108	1.56396	0.560604	-3.80709	-0.406351	0.366341	0.450917	0.535577	-0.104865	0.0133878	0.224167	-0.952397	0.974559	-2.36389	-0.87679	0.0309793	-3.42731	-0.574871	3.26833	0.375492	0.115441	-0.107112	-0.0340544	-0.212962	0.401633	0.8415	-0.134541	-0.393831	-0.0279292	-0.414671	-0.112728	0.156068	-0.255211	1.60137	-2.80161	-1.46155	0.152726	0.141466	0.0413307	-0.450322	0.0167098	-0.0674395
15338	b1216	calcium/sodium:proton antiporter (NCBI)	-0.451	-0.156	-0.024	-1.174	1.373	-1.23129	-0.484578	0.0976138	0.0420475	0.892127	3.31391	-1.09733	2.65153	3.1808	2.31009	4.56834	-0.230574	1.62731	-0.393278	-0.176355	0.204861	-0.839064	1.83993	2.01198	-0.104652	2.70417	2.99821	1.69912	1.40796	-0.392176	1.75545	1.39966	0.372544	0.285077	0.670759	0.783026	1.08325	0.814759	1.24148	-0.393794	1.10652	1.59588	-1.70536	2.09973	1.74929	0.177277	2.45043
15340	b1218	regulatory protein for cation transport (RefSeq)	-3.83	0.105	-0.173	-0.407	-4.556	-3.6434	0.37722	-0.512453	0.0240853	-3.31661	-0.0186581	-0.429675	-0.164085	-0.524213	-0.405198	-0.190783	-0.200729	-3.08092	-2.79062	0.0741296	-0.394135	-0.308178	-3.33935	0.206248	0.230131	-0.105174	-0.533389	-0.459835	-0.66715	0.363042	-2.45469	0.0984016	-1.10197	-0.443748	0.83622	-3.1316	-0.0353087	-2.94731	2.10955	-0.2023	-2.19339	-0.198662	0.512751	-0.241038	-0.010047	-1.98426	-0.471021
15342	b1220	predicted invasin (RefSeq)	0.562	0.426	3.442	0.534	-3.927	0.100136	0.930884	0.240032	1.18306	-2.97395	4.89906	0.361485	-0.219865	-0.0178056	0.104615	3.08687	1.24605	-2.52308	0.793552	0.426515	3.36662	1.62031	-1.47103	1.35835	0.74646	0.017065	-0.0202642	0.0569067	1.87559	0.83036	-1.93942	0.202076	-1.54958	0.065251	-0.557126	-3.09639	-0.882222	-2.43512	-2.46014	0.846422	-3.24212	3	-0.264357	-0.765304	-0.290994	-1.30558	0.0289792
15343	b1221	DNA-binding response regulator in two-component regulatory system with NarX (or NarQ) (NCBI)	0.999	-0.15	0.425	-0.499	0.165	0.747884	-0.341288	0.642035	0.031707	0.647794	0.908162	0.617772	0.495056	4.70321	0.508798	0.726382	0.287414	0.6001	-0.702558	0.735788	0.498315	-0.796196	-0.0947409	0.449037	0.375116	0.133375	4.42358	0.437736	0.225443	0.776705	-0.0263756	0.522789	0.598844	0.472356	-0.387325	0.308003	0.180967	0.787732	1.58746	-2.12786	0.312443	0.860326	-0.774119	0.0928708	0.686507	1.47158	0.449118
15345	b1223	nitrate/nitrite transporter (NCBI)	-0.838	0.955	0.42	-1.062	2.206	-2.89736	1.06453	0.697835	-1.07549	1.89004	6.15869	0.224152	0.690187	0.222038	4.07959	0.552314	0.669973	1.96058	0.0809465	0.416261	0.3413	-0.630819	2.07917	4.05304	1.23892	0.175317	0.198832	0.298627	3.32133	-0.0115814	1.99455	1.43537	1.67715	0.30195	1.27318	1.56634	1.13998	2.09331	-2.22375	0.592909	1.69443	2.167	0.398487	0.621262	0.93144	2.03013	0.287937
15346	b1224	nitrate reductase 1, alpha subunit (NCBI)	0.274	0.333	0.096	0.464	-0.269	-0.0821336	0.517481	0.17751	0.540572	-0.949136	3.61833	0.333223	0.609357	-0.0703309	2.69	2.81514	0.698397	-0.792775	0.657375	-0.291825	0.0620638	0.012689	-0.627804	2.56217	0.328339	0.604386	-0.0770433	2.05309	3.40872	0.460442	-0.361749	0.84586	0.481371	0.00819807	0.753286	-0.38015	0.962338	-0.296904	0.105822	-0.0554536	-0.626566	3.06675	0.192143	0.214589	0.25004	0.902801	2.11299
15347	b1225	nitrate reductase 1, beta (Fe-S) subunit (NCBI)	-0.085	-0.459	0.422	-0.93	1.58	-2.93118	-0.100234	0.237298	-0.983517	1.81573	0.719291	-1.08295	0.466296	0.195073	0.311969	3.23285	0.820361	2.74241	-0.773637	0.0317461	0.315018	-0.715301	1.65801	2.16095	0.824688	0.54913	0.173473	0.273898	3.38734	-0.773375	2.82579	1.43671	1.68628	5.31166	1.21536	2.45617	1.20146	2.94157	1.56123	-2.19044	1.60776	3.40302	-0.252117	0.751869	0.650356	1.5146	3.78426
15348	b1226	molybdenum-cofactor-assembly chaperone subunit (delta subunit) of nitrate reductase 1 (NCBI)	-0.664	-1.031	-0.085	-0.651	1.754	0.565233	0.188601	-1.19673	-3.10657	1.89807	0.54761	-0.608152	0.43929	-1.22358	5.26371	-0.973696	-0.00761641	1.79119	-1.64674	0.332538	-1.05187	-1.73071	2.00361	3.86856	-0.758838	0.54644	4.60121	4.84785	3.05516	-0.674456	2.24554	0.268762	1.23656	4.70994	0.527086	1.45219	1.1623	2.19146	-3.81072	-1.84062	1.74541	6.02881	-1.57218	0.567955	3.02361	0.961837	4.62544
15349	b1227	nitrate reductase 1, gamma (cytochrome b(NR)) subunit (NCBI)	-4.042	0.081	3.246	0.672	0.209	-1.27375	0.353433	-0.301658	0.458782	0.646908	0.205669	-1.06079	-0.83432	-0.316585	-0.203301	-0.125155	0.426717	0.636278	2.20379	0.375686	-0.172189	0.256725	-0.0787719	-0.225614	-1.09815	-1.87556	-0.305342	-0.209008	-0.490207	0.543515	0.336411	-0.527362	-0.373488	-0.229288	0.295013	0.573402	-0.226782	1.62902	0.223935	-0.316792	0.32239	0.00912934	-0.122535	-1.6265	0.0223401	-0.353754	-0.239111
15352	b1232	formyltetrahydrofolate deformylase (NCBI)	-0.186	1.135	-0.011	0.982	-0.81	0.758761	0.734939	0.112198	1.4718	-1.03885	0.618905	-0.528016	-1.77164	3.22097	3.31119	2.6087	1.37402	-1.30511	0.167558	0.463421	0.218224	0.968367	-0.840265	0.163489	0.888656	-1.37473	0.0789395	0.178077	1.92356	1.49684	0.0152222	0.718816	-0.691301	0.189759	1.15108	-0.79368	-0.178125	-1.07738	0.507638	0.825751	0.146706	0.449304	0.316338	-2.00835	-0.0225443	-0.94737	0.17843
15354	b1234	conserved protein (RefSeq)	-0.548	0.344	-0.105	1.124	-2.433	-0.0330447	0.263684	0.0171554	0.90082	-3.30636	0.534192	-0.757448	-2.44772	-0.000291419	0.118349	0.261187	-0.493136	-2.38958	0.888469	0.855222	0.129883	0.994258	-1.18392	0.0679006	0.0419407	-2.30435	-0.0051288	0.0937933	-0.275308	0.178503	-1.86123	-2.30583	-3.64848	0.0783059	-2.23962	-2.61927	-2.91319	-2.02679	-1.55398	-0.70721	-2.04647	3.24966	0.171026	-1.53939	-0.313455	-2.2046	0.0636402
15355	b1235	response regulator of RpoS (NCBI)	0.127	0.751	0.66	0.937	1.254	1.28561	0.574873	0.681933	1.42514	1.06247	4.5144	0.100016	1.42335	0.442928	0.775841	3.52509	1.05738	1.66275	2.26222	0.272232	2.09746	1.06693	0.763154	2.58172	-0.596386	1.02592	0.409084	0.511162	2.1825	-0.184226	1.07704	2.04674	1.389	1.93385	2.06949	2.17892	0.736396	0.437004	1.6171	0.709262	0.449501	2.87317	0.225693	0.98151	2.28294	1.58908	1.97201
15356	b1236	glucose-1-phosphate uridylyltransferase (NCBI)	3.573	1.548	0.979	-0.521	2.794	2.91646	1.95224	0.646114	0.553588	2.53415	1.16805	-2.54943	-3.95343	0.616635	0.738582	0.887927	-2.91544	-1.20512	2.68489	1.66145	0.97619	1.52773	2.78067	0.925424	-1.43285	-2.93177	0.569076	0.672615	0.366294	-1.99857	-0.867347	-0.193143	-3.58841	0.706465	-0.121585	-1.98535	-3.34698	0.849422	-0.0634068	0.902694	2.65189	1.05978	-3.25434	-3.04689	0.156151	-3.32486	0.684134
15358	b1238	thymidine kinase (NCBI)	0.349	-1.43	-0.401	-0.16	-4.032	0.640811	-1.38073	-0.578107	0.225642	-3.34539	-0.076397	0.0282439	-5.1707	-0.606534	-0.489328	-0.283401	0.457545	-2.96887	0.614199	-1.47045	-0.462185	-0.61015	-2.48226	-0.526197	-0.28891	-4.44917	-0.593797	-0.496405	-0.531623	0.734734	-2.36101	-1.39276	-3.25799	-0.536676	-3.68955	-3.93357	-4.58385	-2.92646	-3.01621	-0.786212	-3.62099	-0.166848	-0.791838	-3.79437	-0.764545	-4.34528	1.84048
15361	b1241	fused acetaldehyde-CoA dehydrogenase/iron-dependent alcohol dehydrogenase/pyruvate-formate lyase deactivase (NCBI)	-1.31	0.461	4.459	-0.424	1.34	0.311628	1.23047	0.4719	0.106567	1.41853	3.7431	-0.0579491	0.658727	0.23359	0.416565	2.68167	-0.66379	1.27454	-0.0198152	0.221966	2.05075	0.683533	1.52001	1.80606	-0.602784	0.199252	0.207793	1.78825	2.25786	-0.795338	1.10437	0.207457	0.536881	0.368074	-0.853616	0.723085	0.611094	1.15951	-1.41413	-0.264078	1.38599	2.35708	0.417029	0.64527	2.51511	0.786175	2.21333
15362	b1242	predicted inner membrane protein (NCBI)	0.663	0.476	0.007	1.194	-0.124	-3.37741	0.406655	4.26703	1.58793	-0.00303245	0.761624	-0.841708	-0.597136	-0.287625	0.316413	3.81787	0.836757	-0.688657	-0.574462	0.560072	-0.152206	1.20279	-0.0151011	-0.214426	-0.265324	-0.819096	-0.284516	-0.183535	2.5822	0.37961	-0.585928	-1.50825	-1.8437	-0.215038	-0.184925	-0.624928	-3.24758	0.238483	0.64165	0.591486	-0.499112	0.733793	-0.274658	-0.602971	3.3926	-1.16965	-0.230193
15363	b1243	oligopeptide transporter subunit (NCBI)	-0.604	-0.33	0.954	0.119	1.177	-0.412194	0.63801	0.547286	-0.332094	1.372	1.04809	0.644585	0.82147	0.522595	0.634607	1.16072	-0.603129	1.40052	-0.192948	0.14338	2.69399	-1.31636	1.82125	0.555202	-0.098755	0.808235	0.468683	0.573026	0.289086	-1.21581	1.80491	0.515607	0.895434	0.76539	1.24909	1.3833	1.96969	1.75911	1.02182	-1.79686	1.2199	1.86	-0.470002	0.829656	1.196	0.920602	3.51769
15364	b1244	oligopeptide permease ABC transporter membrane protein (NCBI)	0.499	-0.786	0.172	-2.357	1.087	-0.94132	-0.932831	2.60497	-0.591494	1.11923	3.36931	0.32318	0.829546	0.0603062	0.179468	4.80465	-0.282944	1.40326	-0.715955	-0.727128	2.38167	-1.1837	1.46386	1.51496	0.321164	1.13182	0.0457508	0.146263	2.46704	-0.888775	1.32946	0.984327	0.848702	0.138424	0.598648	1.35325	1.21421	1.13857	-0.407839	-1.34767	0.994327	3.197	0.29628	1.04373	-0.294356	0.819872	0.111167
15365	b1245	oligopeptide transporter subunit (NCBI)	1.439	0.006	-0.002	-1.221	1.771	0.932391	-0.0247843	0.132639	-2.34797	1.89387	3.48811	-0.00770848	0.6769	0.0984126	0.220151	3.15546	-0.376735	2.52598	0.10492	-0.672878	0.225457	-3.22602	2.18221	4.25327	-0.624472	0.826665	0.0893952	0.189657	4.10495	-0.748504	2.29182	0.957068	1.44681	0.178238	1.51187	2.11148	0.417904	2.5969	0.908991	-1.11839	1.72007	0.682731	-0.128148	1.1976	0.710368	1.12846	0.16376
15367	b1247	oligopeptide transporter subunit (NCBI)	-3.592	-0.153	0.009	-3.157	2.457	0.54423	-1.592	0.145995	-0.345251	2.69721	4.53037	-0.941196	0.106472	0.111424	3.88658	5.36748	-2.16678	2.52447	-2.2131	-1.47282	0.236592	-0.932757	2.65225	0.18766	-0.106119	0.316857	0.0999734	0.200489	-0.169015	-3.19377	2.61441	1.00031	1.41315	1.14703	0.940591	2.37615	1.79052	3.35067	-2.33438	-1.09698	2.61586	2.82935	-0.940969	0.239614	0.0291851	1.86235	0.177764
15369	b1249	cardiolipin synthetase (NCBI)	-0.013	-0.06	-0.102	-1.744	-0.207	-1.05764	-1.03056	0.0269638	-0.278441	-0.567772	2.99687	-0.28629	-0.631775	-0.00521488	3.07414	0.333929	-1.05591	-1.19579	-2.32308	-1.52163	0.11073	-1.25367	-0.451849	0.0789301	-0.788893	-1.31668	-0.00971439	2.69595	-0.310525	-1.52432	-0.62711	-1.01979	-1.31444	0.0829836	-2.59157	-2.33988	-0.864407	-0.814733	-2.39368	-1.56473	-0.640818	2.71173	-0.645296	-0.517119	0.157777	-1.26721	2.92688
15370	b1250	voltage-gated potassium channel (NCBI)	0.063	-1.692	0.57	-1.178	-3.312	-0.580045	-0.804219	0.417588	-0.0841138	-2.93755	1.08223	-1.24869	-2.96715	0.382136	0.512405	1.97267	-0.538074	-1.96901	0.388925	-1.01331	0.481564	0.036296	-2.23622	1.61485	-0.889625	-2.69031	2.45713	0.461065	1.24745	-1.04399	-1.37872	-2.35042	-3.13008	0.474846	-2.3226	-2.4762	-2.77189	-1.89267	-1.9961	-0.807426	-2.48949	0.975291	-0.698272	-3.17636	-0.46198	-2.90024	0.451681
15375	b1255	hypothetical protein (NCBI)	-1.081	-1.97	4.703	-1.162	-1.113	-0.235852	-2.04228	0.528623	-2.44345	-1.1985	1.03972	-0.807601	-1.57787	0.4927	0.623097	0.838183	-1.00197	-0.518155	-1.8453	-1.88051	4.84978	-1.86994	-0.562116	0.554837	-1.31855	-0.894846	0.456301	0.568309	0.164139	-2.4324	-0.0998018	-0.0700658	-0.322531	0.812223	-1.65379	-0.993321	-0.511303	-0.175345	-1.88394	-2.13937	-1.38746	1.09805	-1.48838	-3.11063	-0.586411	-1.08111	0.577155
15376	b1256	outer membrane protein W (NCBI)	-0.095	-0.523	0.239	-1.162	0.705	0.352394	-0.67847	0.271118	-0.844586	0.551219	0.769324	-0.584151	-0.494305	3.27346	2.2706	2.22955	-0.38168	1.09089	-0.559837	-1.10575	0.128462	-1.36236	0.612231	1.80937	-1.14198	-0.817444	0.00766364	0.12768	1.68565	-1.24503	1.83084	-0.0993025	0.994912	0.102407	0.430482	1.5432	-0.984057	0.0786686	-2.37427	-1.59739	0.918308	2.19203	-0.727933	0.399062	-0.315901	0.994136	0.101683
15378	b1258	hypothetical protein (NCBI)	-0.583	-4.726	0.239	-1.803	-3.875	-2.73864	-3.67304	0.360789	-1.20043	-3.23819	0.882188	-3.54634	-4.16346	0.34058	0.463603	0.677555	-3.24166	-2.00499	-1.95851	-2.89967	0.436748	-2.5	-2.26444	0.456447	-3.02454	-3.46691	0.312396	0.434049	0.0484598	-2.98098	-1.4138	-3.8966	-3.79372	0.440833	-3.3468	-2.93501	-3.49561	-1.93665	-2.03516	-2.13582	-2.95545	0.939444	-4.44817	-4.2922	-0.716443	-3.8654	0.425899
15380	b1260	tryptophan synthase subunit alpha (NCBI)	-4.651	-0.642	-0.493	-1.013	-0.67	-0.10165	0.169824	-1.42373	-0.37108	0.520753	0.143344	-0.179828	0.717883	-1.43865	-1.3222	-1.12121	0.48511	0.685176	1.47788	0.0787695	-0.337387	-0.795081	-0.48436	-1.24515	-0.256538	0.981844	-1.38036	-1.26819	-1.65961	0.530006	0.629066	0.530604	1.25385	-1.36663	0.532474	1.74429	1.30276	-0.678612	-3.77052	-1.09578	0.450547	5.41211	0.747406	1.06353	0.311107	1.26231	-1.38606
15382	b1262	N-(5-phosphoribosyl)anthranilate isomerase and indole-3-glycerolphosphate synthetase (VIMSS)	-0.018	-0.502	0.007	0.548	0.579	-0.393809	0.403868	0.480412	0.377419	0.531689	4.638	0.168907	0.409509	0.113436	0.235495	0.445417	-0.526432	1.35293	0.676811	-2.09965	0.237571	-0.0924801	1.26468	3.94564	-0.969078	0.715159	0.0981364	2.88826	-0.202083	-0.385066	1.60112	0.904544	1.35918	0.209573	0.596295	1.35811	1.53093	1.51847	2.37944	-0.0228088	1.04996	3.18181	0.238232	0.832948	1.1945	1.72807	0.19399
15384	b1264	anthranilate synthase component I (NCBI)	-0.434	-0.145	0.513	-0.997	-1.415	-1.27363	-1.32501	0.169259	0.58012	-2.1477	2.63171	-0.370652	0.660465	0.149632	0.272319	4.70632	-0.273194	-0.560943	-0.749448	0.392551	0.267902	0.0510994	-2.11259	2.4842	0.45583	0.553949	0.126768	0.247763	3.65174	-0.320088	-0.173767	0.578787	-0.403476	0.24852	-0.707215	-0.619921	0.66148	-1.85921	-2.14877	0.0308807	-1.19428	3.19324	0.137024	0.427684	2.78246	-0.268088	4.49716
15388	b1268	predicted inner membrane protein (NCBI)	-0.76	-1.358	0.25	-0.922	-2.667	-0.924785	-0.62872	0.240032	-0.213513	-2.68229	0.690585	-0.289624	-3.03076	0.200564	2.10808	1.29931	-0.641221	-2.03838	0.131364	-0.612257	0.929598	-0.834739	-1.8191	0.965284	-0.842444	-2.50154	0.130044	3.17336	0.606318	-1.9905	-1.58211	-1.86795	-2.19156	0.236613	-1.89615	-2.88236	-2.47562	-1.85169	-1.15097	-0.587535	-3.11936	0.944203	-1.2147	-3.11579	0.752551	-2.38069	0.236174
15392	b1272	predicted inner membrane peptidase (NCBI)	-2.565	-0.997	0.276	-0.756	-0.94	-0.235802	-0.4772	-0.508961	0.530607	-1.01206	0.512107	-0.440123	-0.510147	3.90979	-0.406738	-0.18567	-0.453074	0.721056	-0.584051	0.0536911	2.9185	-0.942986	-1.61025	1.2773	-0.120173	-0.0838075	-0.516679	-0.0144356	2.91523	-1.06019	1.05444	-0.429576	0.591879	-0.454238	0.0466355	0.672335	0.792888	1.07754	-0.57124	-0.537495	-0.515014	3.40018	-0.301702	-0.885833	1.38373	0.606185	2.86974
15396	b1276	aconitate hydratase (NCBI)	-1.302	-1.869	-0.003	-1.716	-0.43	-1.3464	-1.54425	0.135775	-0.30938	-1.18607	3.23125	-1.30346	-1.19716	0.109065	3.08565	2.32675	-0.863849	0.454849	-0.664842	-2.3779	0.210826	-0.744034	-0.615027	2.28566	-0.00724686	-0.673709	0.0954107	0.204496	3.35506	-1.77172	0.087136	-0.214722	-0.772514	0.193234	0.170329	0.235417	-0.940733	0.287739	0.968649	-1.9121	-0.637246	0.718664	-0.1434	-0.846428	-0.196814	-0.340133	0.197982
15403	b1283	lipoprotein (NCBI)	0.555	0.048	2.424	0.148	-1.496	0.089158	0.451276	1.91712	0.424562	-1.05971	1.7088	0.331154	-1.49908	-0.0192955	0.410779	2.81084	-0.579529	-1.93857	1.12184	0.316085	3.01912	-0.0280683	-0.867177	1.84036	0.145371	-1.29642	-0.0294044	0.0817472	2.31701	0.478102	-1.40805	-0.49833	-1.79869	0.0636842	-0.460418	-2.11877	-0.513753	-2.18857	0.51193	0.127835	-1.10671	2.03833	-0.731588	-1.76178	2.52165	-1.98652	0.0725066
15405	b1285	modulator of Rnase II stability (NCBI)	0.47	0.03	2.901	0.617	-2.683	1.08147	0.00993298	0.370187	1.15097	-2.97387	0.897635	0.293054	-1.8873	0.347529	0.476251	4.6109	-0.448449	-1.99316	1.10866	0.362563	0.436209	1.04244	-1.88427	1.85276	-0.180275	-1.6268	0.316732	0.430127	2.57691	0.253263	-1.38082	-1.71787	-2.45898	0.439758	-0.543517	-1.72615	-1.99397	-1.81164	-0.695198	-0.029216	-2.60073	0.957933	-0.57457	-2.25667	-0.408308	-1.77812	0.45021
15414	b1294	predicted antimicrobial peptide transporter subunit (NCBI)	-1.722	-0.476	3.552	-0.421	0.153	-1.61001	-0.723662	3.15174	-1.06586	0.427517	0.67422	-0.821394	0.622229	0.120661	0.249408	0.463268	-1.31486	-0.235679	-0.231441	-1.14831	3.75162	0.015323	0.0110861	0.271828	-1.04591	-0.259792	0.104997	0.224986	-0.233644	-1.75276	0.00857126	0.784446	0.355247	2.81901	-0.704689	0.505419	0.602456	-0.464332	0.0021639	-1.02152	-0.100405	0.753437	-0.348686	-0.152985	3.99172	0.470793	2.82136
15417	b1297	putative glutamine synthetase (EC 6.3.1.2) (VIMSS)	0.327	0.258	2.983	-1.161	1.034	-1.87168	-0.546676	0.30952	-0.121789	0.634997	2.86595	0.169403	0.910398	-0.22785	0.103059	3.27043	0.0912089	1.39075	0.343655	0.586164	-0.100091	-1.50568	1.12069	2.17521	0.519323	1.29238	3.35638	-0.0960254	3.24746	0.414568	0.528766	1.29067	1.27198	2.89664	-0.112031	1.56812	0.89529	1.29859	1.28671	0.17874	0.70819	3.71596	0.326754	1.06413	2.29429	1.67941	2.87767
15418	b1298	probable amidotransferase subunit (VIMSS)	1.936	0.396	0.736	0.066	-0.629	0.462738	-1.5302	-0.149375	0.678239	-0.763765	0.364653	0.786488	0.10404	0.25783	4.16263	0.148607	-0.205698	0.467779	-2.51349	-1.07265	-0.0655897	1.18162	-1.22256	3.27839	0.642448	-1.21238	-0.187019	-0.0647453	-0.529902	0.465371	1.09511	-0.712133	-0.996889	-0.0907124	0.232269	1.11745	-2.06452	0.748558	-2.57047	0.439762	-0.132877	0.41952	-0.069914	-0.408659	0.0527215	-0.744865	-0.0875217
15419	b1299	DNA-binding transcriptional repressor (NCBI)	-0.742	-2.233	-0.126	-0.256	0.752	-0.00527986	-1.64335	0.0255028	0.613925	-0.0547377	0.53897	0.584033	0.17663	-0.00862639	0.114813	0.32427	0.0600254	1.14412	-2.34731	-0.57342	0.101309	-1.11057	0.746717	0.149204	-0.580249	-0.49501	-0.022237	0.105284	2.82107	0.82008	1.11689	-0.14003	0.543121	0.0995974	-0.809729	1.02188	0.849557	0.937142	1.61836	-0.983699	0.768492	0.592716	-0.576984	0.186978	0.465259	0.242829	0.0895691
15420	b1300	gamma-Glu-gamma-aminobutyraldehyde dehydrogenase, NAD(P)H-dependent (NCBI)	0.198	0.478	-0.64	0.422	0.352	0.0841994	1.22324	-0.0682903	0.545569	0.113546	0.0251322	-1.31365	0.648441	-0.519304	-0.398124	-0.193087	0.448245	0.0972333	-2.83788	0.697301	-0.387067	0.375535	0.780446	-0.334731	0.226003	-0.0399183	-0.503702	3.8737	-0.846369	0.628529	0.0266514	0.442226	0.98175	-0.415837	0.360628	0.865574	0.343702	0.357191	1.45954	0.567265	0.536749	5.14163	0.365094	-0.119985	0.502482	0.691054	-0.432415
15421	b1301	gamma-Glu-putrescine oxidase, FAD/NAD(P)-binding (NCBI)	0.755	-0.175	0.215	0.053	0.417	-0.381209	-0.279293	3.03662	0.88524	-0.132567	3.68419	-1.73361	1.03944	0.0867039	0.205849	3.86662	0.726516	1.49154	-2.25624	0.0469075	0.208811	0.626511	0.239465	0.239201	-0.274099	0.348228	0.0696023	0.204638	-0.270766	0.269701	1.35055	0.225093	0.547867	0.198301	-0.504221	0.590287	1.0973	0.496164	0.554586	-0.42055	0.192764	5.00476	-0.238186	0.608834	0.0671858	0.821666	0.191728
15423	b1303	psp operon transcriptional activator (VIMSS)	-0.595	0.417	0.27	-0.093	0.295	-0.00698094	0.504038	0.329823	0.612766	0.090316	2.73962	-0.446999	-0.166688	0.0823628	0.203	4.28816	-0.0921711	-0.689885	-1.01534	0.956766	0.20703	0.213598	0.387199	0.237397	0.479997	0.0514592	0.0677592	0.202822	3.33814	0.677397	-0.120934	0.263479	0.503632	4.07242	0.164545	0.113173	-0.981007	1.1603	-0.699513	-0.52105	0.210514	2.19239	-0.174896	0.11879	0.29489	0.867523	3.58684
15428	b1308	thiosulfate:cyanide sulfurtransferase (rhodanese) (NCBI)	1.478	-1.258	-1.201	-1.273	1.691	1.54217	0.166495	-1.04915	-2.61693	1.61462	4.95088	0.0425926	1.01692	-1.08314	-0.969507	4.74184	-1.17453	1.69588	1.91023	-1.61908	-0.917508	-0.49173	1.32483	3.99359	-1.37066	1.28743	-1.04267	-0.916256	3.63019	-1.1293	1.90108	0.748193	1.73266	-0.994274	1.24732	2.05541	-1.10652	2.19932	2.74311	-1.33598	2.07939	5.1794	-0.92846	-0.391056	0.948687	0.413249	-0.998668
15429	b1309	putative polysaccharide hydrolase (VIMSS)	-0.707	-1.981	1.393	-2.706	-3.541	-0.343563	-2.53926	1.82271	-1.87122	-3.49935	0.645525	-1.96273	-4.40566	0.0981464	0.217439	2.02098	-2.07062	-2.24286	-0.193269	-2.42379	0.22059	-1.6532	-2.48698	0.249074	-2.09648	-3.66107	0.0791946	0.21444	0.97681	-2.51136	-1.63264	-4.19974	-4.068	3.18864	-2.89819	-3.16702	-3.84831	-1.98996	-2.21301	-2.34109	-3.20799	0.729228	-2.47406	-4.21406	0.541225	-4.05554	2.38448
15430	b1310	predicted sugar transporter subunit: periplasmic-binding component of ABC superfamily (NCBI)	1.059	0.685	0.304	0.541	-1.416	1.85707	1.22121	0.294309	0.878467	-1.4662	3.25444	0.339262	-0.630839	-0.00375675	2.14535	2.76022	0.557822	-2.01958	0.25851	0.726817	0.126914	0.462676	-1.07794	0.156856	0.57227	-1.12789	3.15577	0.123706	-0.321932	0.912361	-1.73166	-1.20942	-3.27748	0.0746029	-0.910527	-1.94759	-0.822482	-0.92905	0.902012	0.392097	-2.00941	0.597786	-0.739423	-1.38442	-0.218129	-2.65379	0.101203
15431	b1311	predicted sugar transporter subunit: membrane component of ABC superfamily (NCBI)	0.794	0.701	0.547	-0.028	1.038	-1.63309	-0.149565	-0.259181	-0.567656	1.06212	3.19218	-0.189124	1.48243	5.46134	3.11784	4.25498	0.101562	1.23871	-1.44662	0.469433	-0.160163	0.0378843	1.02661	2.92347	-0.49184	1.23401	3.69855	-0.154345	3.07346	-0.125179	0.927416	1.31226	1.20898	3.34995	1.22801	0.959077	1.26646	1.17304	1.50982	-0.750635	0.805446	2.92361	0.00964822	0.984148	3.57874	1.49789	3.36566
15432	b1312	predicted sugar transporter subunit: membrane component of ABC superfamily (NCBI)	-1.413	0.299	0.409	-0.885	0.555	-3.17764	0.448904	3.0279	-0.407007	0.277492	0.449487	1.2012	0.421464	-0.0989412	0.267754	0.234047	0.664222	1.40837	-1.12708	0.9908	2.07514	-0.674089	0.793662	2.77822	0.262171	1.13555	-0.113541	0.0150789	-0.45003	0.234302	0.716465	0.590581	0.292783	-0.0191441	0.134042	0.823505	-0.775504	1.02614	0.863649	0.268102	0.66562	2.51721	-0.174917	0.801625	2.55058	0.379421	4.05955
[truncated: 2,171 more rows]
[truncated: 46 more columns]

## Sheet: R_High_Low
Table S1b. All enrichment ratios, RHigh/Low
[truncated: 3,008 more rows]

## Sheet: R_High_No
Table S1c. All enrichment ratios, RHigh/No
[truncated: 3,008 more rows]

## Sheet: R_Low_No
Table S1d. All enrichment ratios, RLow/No
[truncated: 3,008 more rows]

[truncated: 1 more sheets: KDE_Biorep_Ratios]
