# Supplementary material for: Improving membrane protein expression and function using genomic edits
Source: Sci Rep. 2017 Oct 12;7:13030. doi: 10.1038/s41598-017-12901-7 (PMC5638813; doi:10.1038/s41598-017-12901-7)
Supplement: Supplementary file 3 — Table S2 [file 41598_2017_12901_MOESM3_ESM.xlsx]

## Sheet: TnLib_cyoB-GFP
								TnLib/cyoB-GFP, 50 µM IPTG, R_High/Low				TnLib/cyoB-GFP, 200 µM IPTG, R_High/Low
sysName	begin	end	strand	name	desc	COG_no	COG	Rep1	Rep2	Rep3	Replicate Count	Rep1	Rep2	Rep3	Rep4	Rep5	Replicate Count
b0005	5234	5530	+	yaaX	hypothetical protein (NCBI)			2.83042			1	2.39835		3.63718	2.43164		3
b0008	8238	9191	+	talB	transaldolase B (NCBI)	COG0176	G		2.51833		1						0
b0009	9306	9893	+	mog	molybdenum cofactor biosynthesis protein (NCBI)	COG0521	H		2.4919		1						0
b0011	10643	11356	-	yaaW	hypothetical protein (NCBI)	COG4735	S	3.54351	2.90284		2				2.21323		1
b0015	14168	15298	+	dnaJ	chaperone Hsp40, co-chaperone with DnaK (NCBI)	COG0484	O	3.08074		2.25907	2						0
b0019	17489	18655	+	nhaA	pH-dependent sodium/proton antiporter (NCBI)	COG3004	CP				0	2.44221					1
b0020	18715	19620	+	nhaR	DNA-binding transcriptional activator (NCBI)	COG0583	K			2.49498	1						0
b0030	27293	28207	+	rihC	ribonucleoside hydrolase 3 (NCBI)	COG1957	F		2.61017	2.45352	2						0
b0032	29651	30799	+	carA	carbamoyl-phosphate synthase small subunit (NCBI)	COG0505	EF	2.94817		2.25131	2						0
b0035	34781	35371	-	caiE	possible synthesis of cofactor for carnitine racemase and dehydratase (VIMSS)	COG0663	R	2.765			1						0
b0042	43188	44129	+	fixB	predicted electron transfer flavoprotein, NAD/FAD-binding domain and ETFP adenine nucleotide-binding domain-like (NCBI)	COG2025	C	2.9923			1						0
b0045	45807	47138	+	yaaU	predicted transporter (NCBI)	COG0477	GEPR		3.02967		1						0
b0047	47769	49631	+	kefC	glutathione-regulated potassium-efflux system protein (NCBI)	COG0475,COG1226	P			2.64594	1						0
b0061	65855	66550	-	araD	L-ribulose-5-phosphate 4-epimerase (NCBI)	COG0235	G		2.27222		1						0
b0069	75644	77299	-	sgrR	DNA-binding transcriptional regulator (NCBI)	COG4533	K		2.44041		1						0
b0071	78848	79453	-	leuD	isopropylmalate isomerase small subunit (NCBI)	COG0066	E		2.32273		1						0
b0080	88028	89032	+	fruR	DNA-binding transcriptional dual regulator (NCBI)	COG1609	K				0	2.93524		2.1503			2
b0107	115714	117099	-	hofB	conserved protein with nucleoside triphosphate hydrolase domain (NCBI)	COG2804	NUW	2.25755			1						0
b0113	122092	122856	+	pdhR	transcriptional regulator of pyruvate dehydrogenase complex (NCBI)	COG2186	K				0	3.35461			4.01036		2
b0122	136570	136917	-	yacC	orf, hypothetical protein (VIMSS)			2.4475			1		2.68142				1
b0125	141431	141967	+	hpt	hypoxanthine phosphoribosyltransferase (VIMSS)			3.00689			1	2.27476			2.54531		2
b0127	142779	143705	+	yadG	predicted transporter subunit: ATP-binding component of ABC superfamily (NCBI)	COG1131	V			2.46545	1						0
b0132	146968	147870	+	yadD	predicted transposase (NCBI)			2.18829			1						0
b0133	147944	148795	-	panC	pantoate--beta-alanine ligase (NCBI)	COG0414	H				0					2.08631	1
b0144	159186	160112	-	yadB	glutamyl-Q tRNA(Asp) synthetase (RefSeq)	COG0008	J				0					2.04687	1
b0147	161501	162031	-	yadP	orf, hypothetical protein (VIMSS)				2.37253		1						0
b0151	169778	170575	+	fhuC	iron-hydroxamate transporter subunit (NCBI)	COG1120	PH		3.09137		1						0
b0157	177001	177624	-	yadS	conserved inner membrane protein (NCBI)	COG2860	S				0	2.75168					1
b0158	177662	178462	-	btuF	vitamin B12-transporter protein BtuF (NCBI)	COG0614	P		2.97088		1						0
b0163	183709	184095	-	yaeH	hypothetical protein (NCBI)			3.66025	3.05515		2						0
b0183	204493	205089	+	rnhB	ribonuclease HII (NCBI)	COG0164	L	2.22715			1					2.85563	1
b0189	213678	213932	-	yaeO	orf, hypothetical protein (VIMSS)	COG4568	K	2.66356			1		2.03087				1
b0190	214291	214836	+	yaeQ	hypothetical protein (NCBI)	COG4681	S		2.1114	2.94269	2						0
b0196	219591	219995	-	rcsF	predicted outer membrane protein, signal (NCBI)					2.98613	1	2.28203					1
b0197	220113	220928	-	metQ	DL-methionine transporter subunit (NCBI)	COG1464	P	3.75454			1						0
b0209	231122	231922	+	yafD	hypothetical protein (NCBI)	COG3021	R	3.13748			1						0
b0220	240343	240816	+	ivy	inhibitor of vertebrate C-lysozyme (NCBI)			3.64085			1			2.05832			1
b0223	244327	245094	+	yafJ	predicted amidotransfease (NCBI)	COG0121	R		2.40861		1						0
b0225	245961	246239	-	yafQ	predicted toxin of the YafQ-DinJ toxin-antitoxin system (NCBI)	COG3041	J	2.18142			1	3.42004				2.20203	2
b0226	246242	246502	-	dinJ	predicted antitoxin of YafQ-DinJ toxin-antitoxin system (NCBI)	COG3077	V				0		2.17016		2.56813		2
b0227	246712	247461	+	yafL	predicted lipoprotein and C40 family peptidase (NCBI)	COG0791	M		2.07158		1						0
b0228	247637	248134	+	yafM	hypothetical protein (NCBI)	COG1943	X		2.38977	2.47604	2						0
b0229	248358	250070	-	lfhA	flagellar biosynthesis (VIMSS)	COG1298	N				0		2.35692		3.3099		2
b0230	250072	250827	+	mbhA	putative motility protein (VIMSS)	COG1360	N			2.31531	1						0
b0240	257829	258230	+	crl	DNA-binding transcriptional regulator (NCBI)						0	2.67998	2.06609	2.2232	2.83155		4
b0242	259612	260715	+	proB	gamma-glutamyl kinase (NCBI)	COG0263	E	2.66655	2.33382		2						0
b0245	262552	262893	-	ykfI	CP4-6 prophage; toxin of the YkfI-YafW toxin-antitoxin system (NCBI)				2.89901		1						0
b0246	262914	263231	-	yafW	CP4-6 prophage; antitoxin of the YkfI-YafW toxin-antitoxin system (NCBI)				3.36887		1						0
b0248	263972	264430	-	yafX	CP4-6 prophage; predicted protein (NCBI)					3.35587	1		2.66642		2.0367		2
b0250	264844	265311	-	ykfB	CP4-6 prophage; predicted protein (NCBI)			3.85516	2.51121		2						0
b0258	272071	273178	+	ykfC	orf, hypothetical protein (VIMSS)	COG3344	L	2.39572	2.75776	2.4401	3						0
b0261	275939	276871	+	mmuM	homocysteine methyltransferase (NCBI)	COG2040	E	2.20266	2.41282		2						0
b0262	276980	278026	-	afuC	putative ATP-binding component of a transport system (VIMSS)	COG3842	E				0	2.15468					1
b0267	280053	281207	-	yagA	CP4-6 prophage; predicted DNA-binding transcriptional regulator (NCBI)	COG2801	X				0			2.39125			1
b0268	281502	282410	+	yagE	2-keto-3-deoxy gluconate (KDG) aldolase; CP4-6 prophage (NCBI)	COG0329	EM				0	3.02968		2.46245	2.12159		3
b0269	282425	284392	+	yagF	CP4-6 prophage; predicted dehydratase (NCBI)	COG0129	EG			2.0625	1	2.82367	2.4545	2.24343	2.23219	2.98406	5
b0270	284619	286001	+	yagG	CP4-6 prophage; predicted sugar transporter (NCBI)	COG2211	G				0	3.25423	2.14971				2
b0271	286013	287623	+	yagH	CP4-6 prophage; predicted xylosidase/arabinosidase (NCBI)	COG3507	G				0				2.30626		1
b0272	287628	288386	-	yagI	CP4-6 prophage; predicted DNA-binding transcriptional regulator (NCBI)	COG1414	K		2.08731		1						0
b0284	297960	300158	-	yagR	predicted oxidoreductase with molybdenum-binding domain (NCBI)	COG1529	C				0			2.57274			1
b0285	300155	301111	-	yagS	predicted oxidoreductase with FAD-binding domain (NCBI)	COG1319	C	3.3646			1					2.11367	1
b0286	301108	301797	-	yagT	predicted xanthine dehydrogenase, 2Fe-2S subunit (NCBI)	COG2080	C			2.65115	1						0
b0292	308582	309250	-	yagY	hypothetical protein (NCBI)			3.5529	2.35341		2						0
b0308	322982	323677	+	ykgG	putative transporter (VIMSS)			3.82662	3.06693		2						0
b0314	328687	330720	+	betT	choline transporter of high affinity (NCBI)	COG1292	M		2.92675		1						0
b0323	339389	340339	+	yahI	predicted carbamate kinase-like protein (NCBI)	COG0549	E	3.08899			1					2.19262	1
b0331	347906	348796	+	prpB	2-methylisocitrate lyase (NCBI)	COG2513	G				0	2.72831		2.48666	2.02066		3
b0335	351930	353816	+	prpE	predicted propionyl-CoA synthetase with ATPase domain (NCBI)	COG0365	I				0			2.0512			1
b0337	355395	356678	+	codA	cytosine deaminase (NCBI)	COG0402	FR	3.1957			1						0
b0344	362455	365529	-	lacZ	beta-D-galactosidase (NCBI)	COG3250	G	3.43358	2.63351		2						0
b0346	366811	367644	-	mhpR	DNA-binding transcriptional activator, 3HPP-binding (RefSeq)	COG1414	K	3.07083	2.73263	2.61969	3						0
b0347	367835	369499	+	mhpA	3-(3-hydroxyphenyl)propionate hydroxylase (NCBI)	COG0654	HC		2.41405		1						0
b0348	369501	370445	+	mhpB	2,3-dihydroxyphenylpropionate 1,2-dioxygenase (NCBI)						0	2.18489					1
b0349	370448	371329	+	mhpC	2-hydroxy-6-ketonona-2,4-dienedioic acid hydrolase (VIMSS)			3.06274			1						0
b0351	372145	373095	+	mhpF	acetaldehyde dehydrogenase (NCBI)	COG0119	E				0		2.40727				1
b0352	373092	374105	+	mhpE	4-hydroxy-2-ketovalerate aldolase (NCBI)	COG4569	Q		2.10262		1						0
b0353	374683	375894	+	mhpT	putative transport protein (VIMSS)	COG0477	GEPR	2.11289			1	3.89967	2.17509	2.2235	2.91108	3.38858	5
b0384	402505	402825	+	psiF	induced by phosphate starvation (VIMSS)						0	3.98792	3.89529	3.28657			3
b0385	402927	404042	+	yaiC	predicted diguanylate cyclase (NCBI)	COG2199	T				0		2.80748		4.35277	2.08109	3
b0387	404988	405446	+	yaiI	orf, hypothetical protein (VIMSS)	COG1671	S		2.45643		1	2.08735					1
b0391	407401	407685	+	yaiE	hypothetical protein (NCBI)	COG3123	S				0	2.44901		2.20365			2
b0394	409368	410276	+	yajF	possible NAGC-like transcriptional regulator (VIMSS)	COG1940	KG	2.03973			1						0
b0398	414974	416176	-	sbcD	exonuclease, dsDNA, ATP-dependent (NCBI)	COG0420	L		2.62062		1		2.57628				1
b0405	424235	425305	+	queA	S-adenosylmethionine:tRNA ribosyltransferase-isomerase (NCBI)	COG0809	J		2.06173		1						0
b0406	425361	426488	+	tgt	queuine tRNA-ribosyltransferase (NCBI)	COG0343	J	2.0215			1						0
b0411	430353	431237	-	tsx	nucleoside channel, receptor of phage T6 and colicin K (NCBI)	COG3248	M			2.12964	1						0
b0412	431536	432075	-	yajI	orf, hypothetical protein (VIMSS)			2.86326	2.68877		2		2.11934		3.97533	2.13285	3
b0423	440773	442221	+	thiI	thiamine biosynthesis protein ThiI (NCBI)	COG0301,COG0607	HJP			2.47548	1	2.07329					1
b0426	443907	444398	+	yajQ	orf, hypothetical protein (VIMSS)	COG1666	S				0	2.82453	3.07973	3.36296	2.46068		4
b0431	447874	449865	-	cyoB	cytochrome o ubiquinol oxidase subunit I (NCBI)	COG0843	C	2.33257			1						0
b0435	453696	454013	+	bolA	possible regulator of murein genes (VIMSS)			3.81114		2.30588	2						0
b0436	454357	455655	+	tig	trigger factor (NCBI)	COG0544	O				0	2.08344	2.25525	2.80303	2.73551	2.69283	5
b0443	463626	464024	+	ybaW	hypothetical protein (NCBI)	COG0824	I	3.00949		2.20109	2						0
b0446	466636	467454	+	cof	orf, hypothetical protein (VIMSS)	COG0561	HR		2.24408		1		2.24755				1
b0447	467607	468065	+	ybaO	putative LRP-like transcriptional regulator (VIMSS)				2.29316		1						0
b0453	474603	475175	+	ybaY	glycoprotein/polysaccharide metabolism (VIMSS)					2.11029	1						0
b0454	475206	475595	-	ybaZ	predicted methyltransferase (NCBI)	COG3695	K				0		2.64121	2.01143	3.41334	2.86254	4
b0456	475896	476249	+	ybaA	hypothetical protein (NCBI)					2.51871	1						0
b0468	490106	490483	+	ybaN	conserved inner membrane protein (NCBI)	COG2832	S		2.05324		1						0
b0472	493629	494234	+	recR	recombination protein RecR (NCBI)	COG0353	L	3.17713			1		2.84469	2.44349			2
b0473	494344	496218	+	htpG	heat shock protein 90 (NCBI)	COG0326	O				0	3.06363	3.51325	3.78784	3.02016	3.17166	5
b0477	499349	500653	+	gsk	inosine/guanosine kinase (NCBI)	COG0524	G	2.60641			1						0
b0482	506510	507304	-	ybaP	hypothetical protein (NCBI)	COG3735	S		3.23492		1						0
b0483	507442	507783	+	ybaQ	orf, hypothetical protein (VIMSS)				3.19021	2.45124	2						0
b0486	511800	513092	+	ybaT	predicted transporter (NCBI)	COG0531	E		2.57017		1						0
b0487	513217	513624	+	cueR	DNA-binding transcriptional activator of copper-responsive regulon genes (NCBI)	COG0789	K		3.41042		1						0
b0492	516649	517503	-	ybbN	putative thioredoxin-like protein (VIMSS)						0		2.58525	3.03798		2.45826	3
b0494	518363	518989	-	tesA	multifunctional acyl-CoA thioesterase I and protease I and lysophospholipase L1 (NCBI)	COG2755	E			3.36001	1	4.75874					1
b0503	529356	530450	-	ybbB	tRNA 2-selenouridine synthase, selenophosphate-dependent (NCBI)	COG2603	J				0				2.38014		1
b0505	531675	532157	+	allA	ureidoglycolate hydrolase (NCBI)	COG3194	F		3.44025		1						0
b0518	545904	547571	+	fdrA	membrane protein FdrA (NCBI)	COG0074	C	2.4052		2.46197	2						0
b0520	548850	549665	+	ylbF	hypothetical protein (NCBI)				3.05544	2.48669	2						0
b0527	555255	555776	-	ybcI	conserved inner membrane protein (NCBI)	COG1988	R	3.86795	3.04908		2				2.03423		1
b4508	565599	565910	+	peaD	putative sensory transduction regulator (VIMSS)					2.5706	1						0
b0547	571689	572144	+	ybcN	DLP12 prophage; predicted protein (NCBI)			3.51678	2.64282		2					2.31862	1
b0551	573179	573562	+	ybcQ	DLP12 prophage; predicted antitermination protein (NCBI)					2.53298	1						0
b4415	607059	607211	+	hokE	toxic polypeptide, small (NCBI)			2.95941	3.31329		2	3.23767		3.20847			2
b0583	608682	609302	-	entD	phosphopantetheinyltransferase component of enterobactin synthase multienzyme complex (NCBI)	COG2977	Q		3.45252		1		2.01598				1
b0584	609477	611717	-	fepA	iron-enterobactin outer membrane transporter (NCBI)	COG4771	P		2.11228		1						0
b0586	613380	617261	+	entF	enterobactin synthase multienzyme complex component, ATP-dependent (NCBI)	COG1020,COG3319	Q		2.14731	2.01905	2						0
b0588	618607	619422	-	fepC	iron-enterobactin transporter subunit (NCBI)	COG1120	PH			2.61001	1	2.55266			2.343	2.40365	3
b0589	619419	620411	-	fepG	iron-enterobactin transporter subunit (NCBI)	COG4779	P		3.06507		1						0
b0590	620408	621412	-	fepD	iron-enterobactin transporter subunit (NCBI)	COG0609	P				0		2.0464		2.12366	2.21664	3
b0591	621523	622773	+	ybdA	predicted transporter (NCBI)	COG0477	GEPR				0			2.69013			1
b0595	626917	627774	+	entB	isochorismatase (NCBI)	COG1535,COG3433	Q			2.3836	1						0
b0596	627774	628520	+	entA	2,3-dihydroxybenzoate-2,3-dehydrogenase (NCBI)	COG1028	IQR			2.13249	1						0
b0597	628523	628936	+	ybdB	hypothetical protein (NCBI)	COG2050	Q			2.50139	1						0
b0606	638976	640541	+	ahpF	alkyl hydroperoxide reductase, F52a subunit; detoxification of hydroperoxides (VIMSS)	COG3634	V		3.64093	2.43051	2						0
b0607	640662	641090	-	uspG	universal stress protein UP12 (NCBI)	COG0589	T		3.58899		1						0
b0611	643420	644226	-	rna	ribonuclease I (NCBI)	COG3719	J				0	2.0399			2.3632		2
b0613	645854	646732	-	citG	triphosphoribosyl-dephospho-CoA transferase (NCBI)	COG1767	H	3.80988			1						0
b0615	647262	648794	-	citF	citrate lyase, citrate-ACP transferase (alpha) subunit (NCBI)	COG3051	C		2.50249		1				2.02577		1
b0616	648805	649713	-	citE	citrate lyase beta chain (acyl lyase subunit) (VIMSS)				3.92861	3.19685	2			2.4048		2.18134	2
b0620	653085	653765	+	citB	DNA-binding response regulator in two-component regulatory system with citA (NCBI)	COG4565	KT	3.02493	2.42559	2.69825	3						0
b0621	653806	655191	-	dcuC	anaerobic C4-dicarboxylate transport (NCBI)	COG3069	C		3.73035		1						0
b4581	657254	658041	+	ybeM						2.11892	1						0
b0636	667471	667938	-	ybeA	hypothetical protein (NCBI)	COG1576	J	4.30282		2.88824	2						0
b0643	674241	674723	+	ybeL	hypothetical protein (NCBI)				3.54717		1						0
b0653	684478	685152	-	gltK	glutamate and aspartate transporter subunit (NCBI)	COG0765	E	2.11249			1						0
b0655	686062	686970	-	gltI	glutamate and aspartate transporter subunit (NCBI)	COG0834	ET	4.00728			1						0
b0660	691561	692601	-	ybeZ	predicted protein with nucleoside triphosphate hydrolase domain (RefSeq)	COG1702	T				0	5.68131	3.41301	2.84183	3.34884	2.2818	5
b0675	698797	699549	-	nagD	UMP phosphatase (NCBI)	COG0647	F				0				2.21386		1
b0677	700826	701974	-	nagA	N-acetylglucosamine-6-phosphate deacetylase (NCBI)	COG1820	G		2.20965		1				2.24594		1
b0682	709013	709339	+	ybfN	predicted lipoprotein (NCBI)			2.96636		2.2185	2						0
b0686	711261	712025	-	ybfF	hypothetical protein (NCBI)	COG0596	HR	4.04248			1	2.26981	3.3986	3.19907	2.58272		4
b0692	716169	717488	-	potE	putrescine/proton symporter: putrescine/ornithine antiporter (NCBI)	COG0531	E			2.81608	1	2.4105		2.9034	2.0212		3
b0707	738224	738733	+	ybgA	hypothetical protein (NCBI)	COG3272	S			3.31888	1						0
b0710	742050	742793	+	ybgI	conserved metal-binding protein (NCBI)	COG0327	H	3.34166		2.08894	2						0
b0717	748202	748930	-	ybgP	predicted assembly protein (NCBI)	COG3121	W		2.74688		1						0
b0728	762237	763403	+	sucC	succinyl-CoA synthetase subunit beta (NCBI)	COG0045	C		2.44225		1						0
b0735	773532	773825	+	ybgE	conserved inner membrane protein (NCBI)	COG3790	S				0	3.09055	2.54158	2.01201	2.44962	2.91491	5
b0742	778821	779612	+	ybgF	hypothetical protein (NCBI)	COG1729	R	3.21445			1						0
b0752	783105	784046	-	zitB	zinc transporter ZitB (NCBI)	COG1230	P	2.07265			1						0
b0754	784856	785908	+	aroG	3-deoxy-D-arabino-heptulosonate-7-phosphate synthase, phenylalanine repressible (NCBI)	COG0722	E	2.07752		2.74028	2						0
b0756	787020	788060	-	galM	galactose-1-epimerase (mutarotase) (NCBI)	COG2017	G	3.92895	3.6171		2						0
b0758	789206	790252	-	galT	galactose-1-phosphate uridylyltransferase (NCBI)	COG1085	G	3.83187		2.52889	2			2.16528			1
b0760	791539	793011	-	modF	fused molybdate transporter subunits of ABC superfamily: ATP-binding components (NCBI)	COG1119	P	3.33374		2.09094	2						0
b0761	793079	793867	-	modE	DNA-binding transcriptional dual regulator (NCBI)	COG2005	K			2.26738	1						0
b0765	795777	796835	+	modC	molybdate transporter subunit (NCBI)	COG4148	P	3.04223		2.3917	2						0
b0766	796836	797654	-	ybhA	predicted hydrolase (NCBI)	COG0561	HR				0	2.47892	2.10613	2.48464	3.57215	3.07428	5
b0776	809604	810758	+	bioF	8-amino-7-oxononanoate synthase (NCBI)	COG0156	H		2.31199		1						0
b0780	814962	815870	-	ybhK	predicted transferase with NAD(P)-binding Rossmann-fold domain (NCBI)	COG0391	HG			2.12343	1						0
b0783	817793	818278	+	moaC	molybdenum cofactor biosynthesis protein C (NCBI)	COG0315	H			2.62792	1						0
b0790	822959	823720	-	ybhP	predicted DNase (NCBI)	COG3568	R		2.69216		1						0
b0791	823853	824263	+	ybhQ	predicted inner membrane protein (NCBI)			4.06287	3.44463		2			3.64837	3.19807		2
b0792	824225	825331	-	ybhR	predicted transporter subunit: membrane component of ABC superfamily (NCBI)	COG0842	V				0		2.67421				1
b0797	830095	831459	+	rhlE	RNA helicase (NCBI)	COG0513	L				0				2.24774		1
b0800	834471	835433	+	ybiB	hypothetical protein (NCBI)	COG0547	E	2.87856		2.07465	2	2.95734	3.63146		2.12896	2.26754	4
b0804	837753	838430	-	ybiX	putative enzyme (VIMSS)				3.55472		1						0
b0807	841555	842481	+	ybiN	orf, hypothetical protein (VIMSS)	COG3129	J		3.94834	3.28797	2	2.24659					1
b0809	844964	845686	-	glnQ	glutamine ABC transporter ATP-binding protein (NCBI)	COG1126	E			2.08319	1						0
b0810	845683	846342	-	glnP	glutamine ABC transporter permease protein (NCBI)	COG0765	E		3.70966	3.17867	2						0
b0812	847631	848134	-	dps	DNA protection during starvation conditions (NCBI)	COG0783	PV	2.29124			1						0
b0813	848433	849320	-	rhtA	threonine and homoserine efflux system (NCBI)	COG5006	E		2.06056		1	2.24594		2.17065			2
b0819	854047	854967	-	ybiS	hypothetical protein (NCBI)	COG1376	M	2.17379			1			2.5901	2.33855	2.14783	3
b0821	857019	858284	-	ybiU	hypothetical protein (NCBI)						0	2.44384	2.66029		2.78269		3
b0824	861835	862734	-	ybiY	predicted pyruvate formate lyase activating enzyme (RefSeq)	COG1180	O			2.60996	1						0
b0826	863603	864352	-	moeB	molybdopterin biosynthesis protein MoeB (NCBI)	COG0476	H				0	2.478		2.03209			2
b0831	870190	871110	+	yliC	predicted peptide transporter subunit: membrane component of ABC superfamily (NCBI)	COG0601	EP			2.14245	1						0
b0838	879077	879703	-	yliJ	putative transferase (VIMSS)						0	2.58473	2.15183		2.3302	2.20395	4
b0839	879950	881152	+	dacC	D-alanyl-D-alanine carboxypeptidase (penicillin-binding protein 6a) (NCBI)	COG1686	M	4.28298			1						0
b0842	882896	884128	+	cmr	multidrug efflux system protein (NCBI)	COG0477	GEPR		2.33221		1						0
b0845	885354	886562	-	ybjJ	predicted transporter (NCBI)	COG0477	GEPR			2.63279	1						0
b0846	886646	887182	+	ybjK	predicted DNA-binding transcriptional regulator (NCBI)	COG3226	K	3.61483			1		2.32252				1
b0847	887357	889042	-	ybjL	hypothetical protein (NCBI)	COG2985	R		2.70748		1						0
b0848	889312	889689	+	ybjM	predicted inner membrane protein (NCBI)				2.97706		1						0
b0851	890407	891129	+	nfsA	nitroreductase A, NADPH-dependent, FMN-dependent (NCBI)	COG0778	C		3.22736		1						0
b0853	892180	892656	+	ybjN	predicted oxidoreductase (NCBI)			2.99635			1						0
b0855	894214	895347	+	potG	ATP-binding component of putrescine transport system (VIMSS)			2.11182			1						0
b0861	900089	900757	-	artM	arginine transporter subunit (NCBI)	COG4160	E		2.03414		1				2.79423	2.06602	2
b0871	908554	910272	-	poxB	pyruvate dehydrogenase (NCBI)	COG0028	EH	3.0724			1						0
b0876	915696	917354	+	ybjD	conserved protein with nucleoside triphosphate hydrolase domain (NCBI)	COG3593	L		2.54541		1						0
b0878	918458	919573	+	b0878	putative membrane protein (VIMSS)			3.79845			1						0
b0879	919570	921516	+	macB	fused macrolide transporter subunits of ABC superfamily: ATP-binding component/membrane component (NCBI)	COG0577,COG1136	MV				0		2.2979		2.14004	2.06757	3
b0895	942637	943254	+	dmsB	dimethyl sulfoxide reductase, anaerobic, subunit B (NCBI)	COG0437	C	3.70051			1				2.40839		1
b0902	949563	950303	-	pflA	pyruvate formate lyase activating enzyme 1 (NCBI)	COG1180	O		2.12644		1	2.81882			2.13096	2.43361	3
b0909	959487	960251	+	ycaL	putative heat shock protein (VIMSS)	COG0501	O	2.08784			1						0
b0944	1003170	1003880	+	ycbF	putative chaperone (VIMSS)					2.6	1						0
b0946	1005175	1005717	+	ycbW	orf, hypothetical protein (VIMSS)			3.55094	3.51071		2						0
b0949	1009187	1011094	+	uup	fused predicted transporter subunits of ABC superfamily: ATP-binding components (NCBI)	COG0488	R	2.41623	3.05111	2.7081	3						0
b0952	1014119	1014682	+	ymbA	conserved protein (RefSeq)	COG3009	S	2.50933			1						0
b0958	1019633	1020142	-	sulA	SOS cell division inhibitor (NCBI)	COG5404	D	4.69169		2.72832	2						0
b0963	1025780	1026238	-	mgsA	methylglyoxal synthase (VIMSS)	COG1803	G		2.0505		1						0
b0966	1027627	1027944	-	hspQ	DNA-binding protein, hemimethylated (RefSeq)						0	3.11043	2.85635	3.91502	3.41296	3.12568	5
b0968	1029287	1029565	+	yccX	predicted acylphosphatase (NCBI)	COG1254	C				0					2.49072	1
b0972	1031362	1032480	+	hyaA	hydrogenase 1, small subunit (NCBI)	COG1740	C	2.18079	3.6456		2						0
b0978	1036963	1038507	+	appC	cytochrome bd-II oxidase, subunit I (NCBI)	COG1271	C			2.48504	1						0
b0982	1043453	1043899	-	yccY	putative phosphatase (VIMSS)			3.96205			1		3.79638	2.86299	2.30657		3
b0985	1047168	1047914	-	ymcB	hypothetical protein (NCBI)			3.57083			1						0
b0991	1051070	1051300	+	ymcE	cold shock gene (NCBI)				2.29705		1						0
b0995	1056485	1057177	-	torR	DNA-binding response regulator in two-component regulatory system with TorS (NCBI)	COG0745	TK	5.26414		3.65429	2						0
b0996	1057307	1058479	+	torC	trimethylamine N-oxide (TMAO) reductase I, cytochrome c-type subunit (NCBI)	COG3005	C	2.11684			1						0
b1000	1062078	1062998	-	cbpA	curved DNA-binding protein, DnaJ homologue that functions as a co-chaperone of DnaK (NCBI)	COG2214	K		3.39042		1						0
b1004	1066335	1066931	-	wrbA	TrpR binding protein WrbA (NCBI)	COG0655	C	2.9263			1						0
b1012	1072086	1073234	-	b1012	orf, hypothetical protein (VIMSS)						0		2.81947		3.19642	5.62208	3
b1018	1081466	1082593	+	ycdO	hypothetical protein (NCBI)	COG2822	P	3.24633			1						0
b1019	1082599	1083870	+	ycdB	hypothetical protein (NCBI)	COG2837	P				0	2.26059					1
b1020	1084215	1085279	+	phoH	conserved protein with nucleoside triphosphate hydrolase domain (NCBI)	COG1702	T				0				2.21993		1
b1034	1098102	1098839	+	ycdX	hypothetical protein (NCBI)	COG1387	ER	2.3175			1						0
b1036	1099519	1100010	+	ycdZ	orf, hypothetical protein (VIMSS)						0	2.29381	3.81517	2.24177	2.30849		4
b1037	1100074	1100907	-	csgG	outer membrane lipoprotein (NCBI)	COG1462	M	2.2421			1						0
b1053	1113487	1114713	-	mdtG	predicted drug efflux system (NCBI)	COG0477	GEPR		2.44451		1						0
b1059	1118691	1119809	-	solA	N-methyltryptophan oxidase, FAD-binding (NCBI)	COG0665	E				0			2.11131			1
b1061	1120465	1120710	-	dinI	DNA damage-inducible protein I (NCBI)						0	3.41642	3.38719	3.23855	4.11897	3.70106	5
b1064	1122630	1123277	-	grxB	glutaredoxin 2 (Grx2) (NCBI)	COG2999	O		2.19404		1					3.54615	1
b1073	1130241	1130657	+	flgB	flagellar basal-body rod protein B (NCBI)	COG1815	N		2.27604	2.39083	2						0
b1076	1131797	1133005	+	flgE	flagellar hook protein E (NCBI)	COG1749	N			2.51482	1						0
b1077	1133025	1133780	+	flgF	flagellar component of cell-proximal portion of basal-body rod (NCBI)	COG4787	N				0			3.35691			1
b1082	1137601	1139244	+	flgK	flagellar hook-associated protein K (NCBI)	COG1256	N	3.71342	3.7776		2						0
b1084	1140405	1143590	-	rne	fused ribonucleaseE: endoribonuclease/RNA-binding protein/RNA degradosome binding protein (NCBI)	COG1530	J	2.29108			1						0
b1087	1145234	1145818	-	yceF	orf, hypothetical protein (VIMSS)	COG0424	Q		2.02117		1	3.40821			2.05787		2
b1088	1146017	1146538	+	yceD	hypothetical protein (NCBI)	COG1399	S		2.10946		1	2.66211	4.318	4.18693	6.3994	5.25656	5
b1095	1151162	1152403	+	fabF	3-oxoacyl-(acyl carrier protein) synthase (NCBI)	COG0304	IQ				0	3.22586	3.19939	2.80797	4.19667	2.97957	5
b1096	1152523	1153332	+	pabC	4-amino-4-deoxychorismate lyase (NCBI)	COG0115	EH			2.28494	1						0
b1097	1153335	1154357	+	yceG	predicted aminodeoxychorismate lyase (NCBI)	COG1559	D	2.11845			1						0
b1108	1164366	1164908	+	ycfP	orf, hypothetical protein (VIMSS)			4.66781			1						0
b1110	1166822	1167361	+	ycfJ	hypothetical protein (NCBI)	COG3134	S				0	3.22112	2.15764	3.31928	3.09687	2.63738	5
b1115	1173315	1174388	-	ycfT	predicted inner membrane protein (NCBI)	COG4763	S	3.48814			1						0
b1124	1182049	1182843	-	potC	spermidine/putrescine ABC transporter membrane protein (NCBI)	COG1177	E		3.28903	2.74874	2						0
b1127	1185067	1186293	+	pepT	peptidase T (NCBI)	COG2195	E			3.01326	1	2.41754			2.73253	2.31266	3
b1128	1186342	1187463	-	ycfD	orf, hypothetical protein (VIMSS)						0	2.46551		3.2531	2.03207	2.08182	4
b1132	1191213	1191854	-	hflD	hypothetical protein (NCBI)	COG2915	XT				0	2.14104	2.39465	2.03491	2.41485	2.70032	5
b1135	1193521	1194174	-	ymfC	orf, hypothetical protein (VIMSS)	COG1187	J	3.22013	3.48		2				2.44932		1
b1153	1206136	1206720	+	ymfQ	e14 prophage; conserved protein (NCBI)	COG3778	X	4.15998			1						0
b1154	1206724	1207353	+	ycfK	e14 prophage; predicted protein (NCBI)				3.36081		1						0
b1157	1208342	1208842	-	stfE					2.29728		1						0
b1177	1225823	1226191	+	ycgJ	hypothetical protein (NCBI)			4.12464	3.50405		2						0
b1186	1232399	1233940	-	nhaB	NhaB sodium/proton transporter (Katherine Huang)	COG3067	CP				0	2.36815		2.49448			2
b1187	1234161	1234880	+	fadR	fatty acid metabolism regulator (NCBI)	COG2186	K				0			2.72083		2.93354	2
b1190	1238102	1239172	+	dadX	alanine racemase (NCBI)	COG0787	M			2.58331	1	2.65387	3.30339	3.96301	3.16449	2.70482	5
b1192	1241389	1242303	-	ldcA	L,D-carboxypeptidase A (NCBI)	COG1619	M				0					2.17511	1
b1213	1266147	1266539	+	ychQ	predicted transcriptional regulator (NCBI)	COG3094	S	2.85763	4.79505		2	2.6593	3.40074	2.85244			3
b1216	1269972	1271072	-	chaA	calcium/sodium:proton antiporter (NCBI)	COG0387	P				0	2.54735		2.67899			2
b1218	1271730	1272425	+	chaC	regulatory protein for cation transport (RefSeq)	COG3703	P	3.93464	4.02062	2.86475	3						0
b1221	1274402	1275052	-	narL	DNA-binding response regulator in two-component regulatory system with NarX (or NarQ) (NCBI)	COG2197	TK				0				2.4403		1
b1223	1277180	1278571	+	narK	nitrate/nitrite transporter (NCBI)	COG2223	P		3.96189		1	3.2681	2.96553	2.70999		2.89954	4
b1225	1282827	1284365	+	narH	nitrate reductase 1, beta (Fe-S) subunit (NCBI)	COG1140	CP		2.83094		1	2.51073	2.79924	2.37332	3.7982	2.62142	5
b1226	1284362	1285072	+	narJ	molybdenum-cofactor-assembly chaperone subunit (delta subunit) of nitrate reductase 1 (NCBI)	COG2180	CPO				0	2.40524	5.00464	3.73431	3.58603	2.69796	5
b1227	1285072	1285749	+	narI	nitrate reductase 1, gamma (cytochrome b(NR)) subunit (NCBI)	COG2181	CP	4.12277			1						0
b1236	1290680	1291588	+	galU	glucose-1-phosphate uridylyltransferase (NCBI)	COG1210	M				0	3.31487					1
b1242	1297821	1298468	+	ychE	predicted inner membrane protein (NCBI)	COG2095	E		3.78407		1						0
b1243	1299206	1300837	+	oppA	oligopeptide transporter subunit (NCBI)	COG4166	E				0			3.13761	3.01676	2.05345	3
b1244	1300923	1301843	+	oppB	oligopeptide permease ABC transporter membrane protein (NCBI)	COG0601	EP				0	3.44368		2.64757	2.342		3
b1245	1301858	1302766	+	oppC	oligopeptide transporter subunit (NCBI)	COG1173	EP				0	2.99224	4.24183	5.40823	2.83846	2.68129	5
b1246	1302778	1303791	+	oppD	oligopeptide transporter ATP-binding component (NCBI)						0	3.42144	2.88263	3.25009	4.02403	3.52748	5
b1247	1303788	1304792	+	oppF	oligopeptide transporter subunit (NCBI)	COG4608	E	3.43891			1	5.61466	3.04246	3.58501	3.71284	4.02703	5
b1256	1312044	1312682	+	ompW	outer membrane protein W (NCBI)	COG3047	M				0				2.51569		1
b1260	1314440	1315246	-	trpA	tryptophan synthase subunit alpha (NCBI)	COG0159	E	4.00852			1						0
b1297	1357514	1358932	-	b1297	putative glutamine synthetase (EC 6.3.1.2) (VIMSS)						0	2.19493		2.62637			2
b1300	1360767	1362254	+	puuC	gamma-Glu-gamma-aminobutyraldehyde dehydrogenase, NAD(P)H-dependent (NCBI)	COG1012	C			3.53518	1						0
b1301	1362256	1363536	+	puuB	gamma-Glu-putrescine oxidase, FAD/NAD(P)-binding (NCBI)	COG0665	E			2.30315	1						0
b1308	1367713	1368027	+	pspE	thiosulfate:cyanide sulfurtransferase (rhodanese) (NCBI)	COG0607	P				0	2.96453	4.23155		3.41537	2.1918	4
b1312	1372114	1372956	+	ycjP	predicted sugar transporter subunit: membrane component of ABC superfamily (NCBI)	COG0395	G		3.62655	2.11788	2						0
b1314	1374058	1374846	+	b1314	putative transient receptor potential locus (VIMSS)	COG1082	G				0					2.31129	1
b1315	1374856	1375911	+	ycjS	predicted oxidoreductase, NADH-binding (NCBI)	COG0673	R	3.52273	3.07353		2						0
b1316	1375908	1378175	+	ycjT	predicted hydrolase (NCBI)	COG1554	G		4.42408		1						0
b1321	1382141	1383538	+	ycjX	conserved protein with nucleoside triphosphate hydrolase domain (NCBI)	COG3106	R		3.21733		1						0
b1322	1383535	1384596	+	ycjF	hypothetical protein (NCBI)	COG3768	S		2.32172		1						0
b1323	1384744	1386285	+	tyrR	DNA-binding transcriptional dual regulator, tyrosine-binding (NCBI)	COG3283	KE				0			2.60281	2.2699	2.03126	3
b1338	1401279	1402589	-	ydaJ	putative aminohydrolase (EC 3.5.1.14) (VIMSS)				2.93088		1			2.46516			1
b1344	1409037	1409972	-	ydaO	predicted C32 tRNA thiolase (NCBI)	COG0037	J			4.95892	1						0
b1345	1410024	1411259	-	intR	Rac prophage; integrase (NCBI)	COG0582	LX			2.59747	1						0
b1349	1412008	1412817	-	recT	Rac prophage; recombination and repair protein (NCBI)	COG3723	L				0		2.03024				1
b1350	1412810	1415410	-	recE	Rac prophage; exonuclease VIII, 5' -> 3' specific dsDNA exonuclease (NCBI)			4.02929			1						0
b1353	1416695	1417183	+	sieB	phage superinfection exclusion protein (VIMSS)			3.79055			1						0
b1355	1417346	1417480	-	b1355	orf, hypothetical protein (VIMSS)				2.90436	2.56273	2						0
b1372	1427073	1430435	+	b1372	putative membrane protein (VIMSS)			2.11121		2.99833	2						0
b1378	1435284	1438808	-	ydbK	fused predicted pyruvate-flavodoxin oxidoreductase: conserved protein/conserved protein/FeS binding protein (NCBI)	COG0674,COG1014	C	2.03972			1						0
b1384	1444402	1445307	-	feaR	DNA-binding transcriptional dual regulator (NCBI)	COG2207	K		3.6664		1						0
b1387	1449621	1451666	-	maoC	fused aldehyde dehydrogenase/enoyl-CoA hydratase (NCBI)	COG1012,COG2030	CI		3.02571	2.11664	2						0
b1392	1454454	1455524	+	paaE	predicted multicomponent oxygenase/reductase subunit for phenylacetic acid degradation (NCBI)	COG1018	C				0				2.19043		1
b1395	1457078	1458505	+	paaH	3-hydroxybutyryl-CoA dehydrogenase (NCBI)	COG1250	I			2.41404	1	2.67542	2.16648		2.3217		3
b1397	1458917	1460122	+	paaJ	acetyl-CoA acetyltransferase (NCBI)	COG0183	I	3.33313		3.24909	2		2.7736	2.46205	2.38625		3
b1406	1472245	1473105	+	ydbC	predicted oxidoreductase, NAD(P)-binding (NCBI)	COG0667	CR				0		2.83119	2.74219			2
b1413	1481085	1484987	+	hrpA	ATP-dependent helicase (RefSeq)						0		2.26423				1
b1415	1486256	1487695	+	aldA	aldehyde dehydrogenase A, NAD-linked (NCBI)	COG1012	C			2.35053	1	2.64577	2.23002		2.38686	2.2362	4
b1421	1490494	1492134	+	trg	methyl-accepting chemotaxis protein III, ribose and galactose sensor receptor (NCBI)	COG0840	NT				0		2.61446			2.2202	2
b1423	1493312	1494655	+	ydcJ	hypothetical protein (NCBI)	COG5383	R				0			2.01294			1
b4532	1507310	1507486	+	yncN	orf, hypothetical protein (VIMSS)				3.90626		1						0
b1440	1509678	1510823	+	ydcS	predicted spermidine/putrescine transporter subunit (NCBI)	COG0687	E		2.00883		1			2.46265			1
b1441	1510841	1511854	+	ydcT	predicted spermidine/putrescine transporter subunit (NCBI)	COG3842	E		4.97497		1			2.33132	2.53387		2
b1442	1511855	1512796	+	ydcU	predicted spermidine/putrescine transporter subunit (NCBI)	COG1176	E			2.19355	1						0
b1444	1513602	1515026	+	ydcW	medium chain aldehyde dehydrogenase (NCBI)	COG1012	C				0	2.6098	3.03426	4.51772	3.04182	3.09247	5
b1452	1521331	1522392	+	yncE	hypothetical protein (NCBI)	COG3391	R				0			2.03297	2.78309		2
b1464	1532989	1533882	-	yddE	hypothetical protein (NCBI)	COG0384	R				0	3.16991	3.01942		2.07028	2.56837	4
b1466	1534638	1535333	-	narW	nitrate reductase 2 (NRZ), delta subunit (assembly subunit) (NCBI)	COG2180	CPO		2.02964		1	2.60488		2.41783	3.39807	2.14734	4
b1467	1535333	1536877	-	narY	nitrate reductase 2 (NRZ), beta subunit (NCBI)	COG1140	CP				0	2.22787				2.54573	2
b1474	1545425	1548472	+	fdnG	formate dehydrogenase-N, alpha subunit, nitrate-inducible (NCBI)	COG0243	C		3.63343	2.67	2						0
b1475	1548485	1549369	+	fdnH	formate dehydrogenase-N, Fe-S (beta) subunit, nitrate-inducible (NCBI)	COG0437	C	2.25058			1						0
b1479	1551996	1553693	-	sfcA	NAD-linked malate dehydrogenase (malic enzyme) (VIMSS)	COG0281	C				0			2.0742			1
b1489	1561358	1563757	-	b1489	putative enzyme (VIMSS)	COG2199,COG2202	T		2.07931		1						0
b1491	1565528	1566847	-	yddW	predicted liprotein (NCBI)	COG1649	S	2.1395			1						0
b1492	1566978	1568513	-	gadC	predicted glutamate:gamma-aminobutyric acid antiporter (NCBI)	COG0531	E			2.02794	1						0
b1504	1586333	1586863	-	ydeS	predicted fimbrial-like adhesin protein (NCBI)	COG3539	N			2.01675	1						0
b1507	1588878	1590200	-	hipA	regulator with hipB (NCBI)	COG3550	T	2.59332			1						0
b1522	1608931	1609878	-	yneF	predicted diguanylate cyclase (NCBI)	COG2199	T	4.51228			1						0
b1525	1611339	1612727	-	b1525	putative aldehyde dehydrogenase (VIMSS)	COG1012	C				0	2.0754		2.51189			2
b1534	1619356	1620543	+	ydeE	predicted transporter (NCBI)	COG0477	GEPR	2.27447			1						0
b1559	1640513	1641265	-	b1559	orf, hypothetical protein (VIMSS)						0	4.16122	2.46356	4.43158	2.15441	2.11252	5
b1565	1643921	1644226	+	ydfV	Qin prophage; predicted protein (NCBI)			4.36015			1						0
b1587	1656093	1658519	+	ynfE	oxidoreductase subunit (NCBI)	COG0243	C	2.59488	2.76304		2						0
b1590	1661633	1662487	+	ynfH	oxidoreductase, membrane subunit (NCBI)	COG3302	C		3.16368		1						0
b1605	1677581	1678963	+	ydgI	predicted arginine/ornithine antiporter transporter (NCBI)	COG0531	E	3.2102	3.36351		2						0
b1606	1679000	1679722	+	folM	short chain dehydrogenase (NCBI)	COG1028	IQR	2.16209			1						0
b1610	1682283	1683212	+	tus	DNA replication terminus site-binding protein (NCBI)						0			2.31433			1
b1611	1683209	1684612	-	fumC	fumarate hydratase (NCBI)	COG0114	C				0			2.49351			1
b1615	1689610	1690875	-	uidC	membrane-associated protein (VIMSS)						0	4.54296	3.3979	2.66356		2.15891	4
b1617	1692284	1694095	-	uidA	beta-D-glucuronidase (NCBI)	COG3250	G	3.05456			1						0
b1621	1697379	1698971	+	malX	fused maltose and glucose-specific PTS enzymes: IIB component -! IIC component (NCBI)	COG1263,COG1264	G				0			2.0026			1
b4409	1702575	1702700	+	blr	beta-lactam resistance membrane protein (NCBI)			2.4844			1						0
b1629	1704943	1707165	+	rsxC	electron transport complex protein RnfC (NCBI)	COG4656	C			2.07423	1						0
b1636	1713050	1713913	-	pdxY	pyridoxine kinase (NCBI)	COG2240	H	3.15623	3.19728		2						0
b1645	1720145	1722157	+	ydhK	conserved inner membrane protein (NCBI)	COG1289	S	3.96471			1						0
b1647	1722760	1723656	-	ydhF	predicted oxidoreductase (NCBI)						0	3.45093	3.32572	2.11679		2.23237	4
b1657	1734145	1735314	-	ydhP	predicted transporter (NCBI)	COG2814	G	2.05123			1		2.09565	2.48251			2
b1658	1735868	1736893	+	purR	DNA-binding transcriptional repressor, hypoxanthine-binding (NCBI)	COG1609	K				0	2.49035	3.8606	2.22675	3.80151	3.78569	5
b1660	1737935	1739146	+	ydhC	predicted transporter (NCBI)					2.20922	1						0
b1661	1739437	1740585	+	cfa	cyclopropane fatty acyl phospholipid synthase (unsaturated-phospholipid methyltransferase) (NCBI)	COG2230	I				0	4.60656	4.65126	5.22194	4.48206	3.68586	5
b1675	1752956	1753165	-	ydhZ	hypothetical protein (NCBI)						0	3.6366	4.15624	5.26618	4.11576	4.91615	5
b1680	1757327	1758547	-	sufS	selenocysteine lyase (NCBI)	COG0520	E			2.58652	1						0
b1692	1771813	1772679	+	ydiB	quinate/shikimate 5-dehydrogenase, NAD(P)-binding (NCBI)	COG0169	E	2.68621			1						0
b1695	1775220	1776371	+	b1695	putative oxidoreductase (VIMSS)						0		2.43851		2.2258		2
b1697	1777641	1778405	+	ydiQ	hypothetical protein (NCBI)	COG2086	C	2.1931			1						0
b1701	1781055	1782701	+	fadK	short chain acyl-CoA synthetase, anaerobic (RefSeq)					2.07564	1						0
b1702	1782758	1785136	-	pps	phosphoenolpyruvate synthase (NCBI)	COG0574	G				0				2.0211		1
b1706	1787832	1789268	-	ydiU	hypothetical protein (NCBI)	COG0397	S		2.12379		1						0
b1708	1790291	1790755	-	nlpC	predicted lipoprotein (NCBI)	COG0791	M	3.9966			1			4.47525	2.56335	2.35099	3
b1710	1791582	1792133	-	btuE	predicted glutathione peroxidase (NCBI)	COG0386	VI		2.68548		1						0
b1723	1804394	1805323	+	pfkB	6-phosphofructokinase II; suppressor of pfkA (VIMSS)						0				2.09185		1
b1732	1811891	1814152	+	katE	hydroperoxidase HPII(III) (catalase) (NCBI)			2.22224			1						0
b1743	1823164	1823649	-	spy	envelope stress induced periplasmic protein (NCBI)	COG3678	O		3.41619		1						0
b1745	1824940	1826283	-	astB	succinylarginine dihydrolase (NCBI)	COG3724	E		2.93103		1						0
b1746	1826280	1827758	-	astD	succinylglutamic semialdehyde dehydrogenase (NCBI)	COG1012	C		2.75051		1	3.85222	2.86018	2.94502	2.84865	3.19907	5
b1747	1827755	1828789	-	astA	arginine succinyltransferase (NCBI)	COG3138	E	2.0954	2.53157	2.56382	3	3.87205	4.10352	3.33126	2.70386	3.90808	5
b1748	1828786	1830006	-	astC	succinylornithine transaminase, PLP-dependent (NCBI)	COG4992	E				0			2.40479	2.82947	2.03012	3
b1755	1835236	1836771	+	ynjC	fused transporter subunits of ABC superfamily: membrane components (RefSeq)						0					2.28707	1
b1756	1836771	1837424	+	ynjD	predicted transporter subunit: ATP-binding component of ABC superfamily (NCBI)	COG4136	R	3.0585			1						0
b1767	1848884	1849900	+	ansA	cytoplasmic asparaginase I (NCBI)	COG0252	JU	3.07607	3.06471		2				2.21079		1
b1768	1849911	1850552	+	ydjB	orf, hypothetical protein (VIMSS)					2.97696	1	2.56498	2.79858		3.77491	2.94446	4
b1771	1853015	1853995	-	ydjG	predicted oxidoreductase (NCBI)	COG0667	CR			3.25808	1						0
b1780	1861874	1862758	+	yeaD	orf, hypothetical protein (VIMSS)			2.36464			1						0
b1781	1862806	1863660	-	yeaE	predicted oxidoreductase (NCBI)	COG0656	Q				0	3.02305	2.6606	3.06547			3
b1783	1864932	1866866	+	yeaG	conserved protein with nucleoside triphosphate hydrolase domain (NCBI)	COG2766	T		2.23229		1						0
b1796	1877427	1877609	-	yoaG	hypothetical protein (NCBI)				2.70072		1						0
b1800	1879936	1881021	+	yeaU	predicted dehydrogenase (NCBI)	COG0473	CE	2.32015			1						0
b1801	1881212	1882657	+	yeaV	predicted transporter (NCBI)	COG1292	M	2.17996		3.25216	2						0
b1806	1887975	1888556	-	yeaY	predicted lipoprotein (NCBI)	COG3065	M				0			2.86357		2.01493	2
b1808	1889349	1891259	-	yoaA	conserved protein with nucleoside triphosphate hydrolase domain (NCBI)	COG1199	L				0				2.17997		1
b1813	1894194	1894772	+	yeaB	predicted NUDIX hydrolase (NCBI)	COG0494	V	4.05879	3.29451		2						0
b1815	1896451	1898049	+	b1815	orf, hypothetical protein (VIMSS)			2.35982		2.66906	2						0
b1817	1900072	1901043	+	manX	fused mannose-specific PTS enzymes: IIA component/IIB component (NCBI)	COG2893,COG3444	G		2.66148		1		2.07221				1
b1820	1902825	1903283	+	yobD	hypothetical protein (NCBI)	COG4811	S	2.82297			1						0
b1829	1909719	1910600	-	htpX	heat shock protein HtpX (NCBI)	COG0501	O	2.969			1						0
b1831	1912860	1913558	-	proQ	putative solute/DNA competence effector (NCBI)						0	2.80857	3.80848	4.46434	5.36879	4.62044	5
b1833	1914282	1915565	+	yebS	conserved inner membrane protein (NCBI)	COG2995	S				0	3.80915		2.22983	2.07595		3
b1834	1915534	1918167	+	yebT	orf, hypothetical protein (VIMSS)	COG3008	S			2.35828	1						0
b1840	1921743	1922615	-	yebZ	predicted inner membrane protein (NCBI)	COG1276	P				0	2.94565		3.06663		2.0281	3
b1843	1923464	1924120	+	yobB	hypothetical protein (NCBI)	COG0388	R		2.83721		1			3.33984			1
b1844	1924144	1924806	+	exoX	exodeoxyribonuclease X (NCBI)	COG0847	L		3.27329		1						0
b1849	1928905	1930083	+	purT	phosphoribosylglycinamide formyltransferase 2 (NCBI)	COG0027	F		4.03696		1	3.34216	2.85805		2.08462	2.17953	4
b1851	1930817	1932628	-	edd	phosphogluconate dehydratase (NCBI)	COG0129	EG				0	2.18023	2.48486	2.43788	2.70263	2.23812	5
b1855	1937246	1938217	-	lpxM	lipid A biosynthesis (KDO)2-(lauroyl)-lipid IVA acyltransferase (NCBI)	COG1560	I		2.40849	2.75403	2						0
b1856	1938337	1939659	-	yebA	orf, hypothetical protein (VIMSS)	COG0739	M				0	2.3637		2.33257			2
b1858	1940686	1941441	+	znuC	high-affinity zinc transporter ATPase (NCBI)	COG1121	P	3.88384			1		2.491				1
b1859	1941438	1942223	+	znuB	high-affinity zinc transporter membrane component (NCBI)	COG1108	P	2.12159			1	3.86656	5.70996	4.82701	3.57201	4.66968	5
b1864	1945435	1946175	-	yebC	hypothetical protein (NCBI)	COG0217	KJ				0	2.62935	2.85461	3.80434	4.22205	3.05854	5
b1869	1950290	1950685	+	yecN	orf, hypothetical protein (VIMSS)					2.08358	1						0
b1875	1957304	1957870	-	yecM	orf, hypothetical protein (VIMSS)				2.37461		1						0
b1881	1964417	1965061	-	cheZ	chemotaxis regulator, protein phosphatase for CheY (NCBI)	COG3143	NT		4.71922		1	2.25974	2.50014	2.28014	2.68971	2.32779	5
b1885	1967407	1969008	-	tap	methyl-accepting protein IV (NCBI)	COG0840	NT			2.62914	1						0
b1887	1970860	1971363	-	cheW	purine-binding chemotaxis protein (NCBI)	COG0835	NT				0				2.05114		1
b1888	1971384	1973348	-	cheA	fused chemotactic sensory histidine kinase in two-component regulatory system with CheB and CheY: sensory histidine kinase/signal sensing protein (NCBI)	COG0643	NT			3.32226	1						0
b1892	1975871	1976221	-	flhD	DNA-binding transcriptional dual regulator with FlhC (RefSeq)				2.8444		1						0
b1897	1979611	1980411	-	otsB	trehalose-6-phosphate phosphatase, biosynthetic (NCBI)	COG1877	G				0		2.66214	2.36211			2
b1907	1987705	1988916	+	tyrP	tyrosine transporter (NCBI)	COG0814	E		2.4542		1	3.40976	3.70027	2.73298	3.0828		4
b1913	1990898	1992730	-	uvrC	excinuclease ABC, subunit C; repair of UV damage to DNA (VIMSS)					2.86739	1						0
b1924	2001896	2003302	+	fliD	flagellar capping protein (NCBI)	COG1345	N	3.63856	2.99152		2		2.17515				1
b1929	2006301	2007506	+	yedE	predicted inner membrane protein (NCBI)	COG2391	R				0	2.66606	2.73364	2.239	3.48415	3.59344	5
b1930	2007503	2007736	+	yedF	hypothetical protein (NCBI)	COG0425	O		3.35776		1	2.47027	2.67417	3.32817	3.20206	3.09422	5
b1938	2011253	2012911	+	fliF	flagellar M-ring protein (NCBI)	COG1766	NU				0			2.39845			1
b1941	2014578	2015951	+	fliI	flagellum-specific ATP synthase (NCBI)	COG1157	NU	2.28856			1						0
b1943	2016410	2017537	+	fliK	flagellar hook-length control protein (NCBI)	COG3144	N	3.64913			1	2.78936					1
b1944	2017642	2018106	+	fliL	flagellar basal body-associated protein FliL (NCBI)	COG1580	N	3.09788	2.48656		2						0
b1946	2019112	2019525	+	fliN	flagellar motor switch protein (NCBI)	COG1886	NU			2.40063	1	6.62414	6.34468	6.09688	3.19084	3.84549	5
b1948	2019893	2020630	+	fliP	flagellar biosynthesis protein P (NCBI)	COG1338	N	4.57489	4.17338		2						0
b1952	2022659	2022847	-	dsrB	hypothetical protein (NCBI)					3.377	1	2.08403					1
b1958	2026473	2027390	-	yedI	conserved inner membrane protein (NCBI)	COG2354	S	3.60591	2.40576		2	3.58457	3.829	2.71106	3.75691	3.86372	5
b1963	2031143	2031508	-	b1963	orf, hypothetical protein (VIMSS)			2.94398	3.15171		2						0
b1987	2057988	2058938	-	cbl	DNA-binding transcriptional activator of cysteine biosynthesis (NCBI)	COG0583	K			2.5359	1						0
b1999	2068684	2069235	+	yeeP	putative histone (VIMSS)	COG3596	R			3.32466	1						0
b2000	2069563	2072682	+	flu	CP4-44 prophage; antigen 43 (Ag43) phase-variable biofilm formation autotransporter (NCBI)						0	2.05091			2.09862		2
b2001	2072803	2074335	+	b2001	orf, hypothetical protein (VIMSS)			2.19042			1						0
b2002	2074332	2074778	+	yeeS	CP4-44 prophage; predicted DNA repair protein (NCBI)	COG2003	L				0				2.88078	2.06383	2
b2004	2075136	2075504	+	yeeU	CP4-44 prophage; antitoxin of the YeeV-YeeU toxin-antitoxin system (NCBI)			2.18947		2.1868	2						0
b2006	2075964	2076131	+	yeeW	CP4-44 prophage; predicted protein (RefSeq)			4.06391			1	4.34793	3.03653	4.26039	5.75919	4.66595	5
b2008	2077557	2078615	-	yeeA	conserved inner membrane protein (NCBI)	COG1289	S	4.20401			1				2.18232		1
b2015	2085353	2086282	-	yeeY	putative transcriptional regulator LYSR-type (VIMSS)			2.01747	3.44597		2						0
b2022	2091492	2092559	+	hisB	imidazoleglycerolphosphate dehydratase and histidinol-phosphate phosphatase (VIMSS)	COG0131,COG0241	E		2.53136		1						0
b2023	2092559	2093149	+	hisH	imidazole glycerol phosphate synthase subunit HisH (NCBI)	COG0118	E		2.32864		1						0
b2027	2095345	2096325	-	wzzB	regulator of length of O-antigen component of lipopolysaccharide chains (VIMSS)						0			3.15048	4.12176	2.23752	3
b4571	2099420	2099768	-	wbbL					2.03929		1						0
b2045	2115148	2116428	-	wcaK	predicted pyruvyl transferase (NCBI)	COG2327	S				0		3.24394				1
b2048	2119633	2121003	-	cpsG	phosphomannomutase (NCBI)	COG1109	G	3.40301			1						0
b2053	2125217	2126338	-	gmd	GDP-D-mannose dehydratase, NAD(P)-binding (NCBI)	COG1089	M	2.6247			1						0
b2063	2135926	2137509	+	yegH	putative transport protein (VIMSS)			3.25709	2.45581		2						0
b2064	2137783	2139636	-	asmA	predicted assembly protein (NCBI)	COG2982	M	2.05799		2.30691	2						0
b2066	2140331	2140972	-	udk	uridine/cytidine kinase (VIMSS)	COG0572	F	3.74568			1						0
b2072	2149735	2150496	-	yegK	hypothetical protein (NCBI)				3.1926		1						0
b2074	2152040	2153287	+	b2074	putative membrane protein (VIMSS)	COG0845	MV	3.74245	2.38157		2						0
b2078	2160900	2162303	+	baeS	sensory histidine kinase in two-component regulatory system with BaeR (NCBI)	COG0642	T		2.73552		1						0
b2097	2175534	2176586	-	b2097	orf, hypothetical protein (VIMSS)				3.30334		1						0
b2098	2176843	2178120	+	yegT	predicted nucleoside transporter (NCBI)	COG0477	GEPR		2.84553		1						0
b2099	2178117	2179121	+	yegU	predicted hydrolase (NCBI)	COG1397	O				0		2.35013	3.29022			2
b2100	2179118	2180083	+	yegV	predicted kinase (NCBI)	COG0524	G			2.19309	1						0
b2101	2180057	2180803	-	yegW	predicted DNA-binding transcriptional regulator (NCBI)	COG2188	K			2.31784	1			2.17423	4.61737	2.21287	3
b2113	2191081	2192190	-	mrp	putative ATPase (VIMSS)			2.39328	3.24645	2.08623	3		2.82855		2.1515	2.05056	3
b2120	2203717	2205996	+	yehM	hypothetical protein (NCBI)			2.38435			1						0
b2121	2205989	2207125	+	yehP	hypothetical protein (NCBI)				3.68603		1						0
b2124	2209748	2210218	-	yehS	hypothetical protein (NCBI)	COG4807	S				0	3.96578		2.32684	2.78261	2.43402	4
b2127	2212888	2213619	+	mlrA	DNA-binding transcriptional regulator (NCBI)	COG0789	K		2.6695		1						0
b2129	2214503	2215429	-	yehX	predicted transporter subunit: ATP-binding component of ABC superfamily (NCBI)	COG1125	E	4.40285		3.63848	2						0
b2130	2215422	2216579	-	yehY	predicted transporter subunit: membrane component of ABC superfamily (NCBI)	COG1174	E				0	2.15204		2.42845	2.4062		3
b2131	2216586	2217503	-	yehZ	predicted transporter subunit: periplasmic-binding component of ABC superfamily (NCBI)	COG1732	M	3.55755	2.82863		2	2.26751					1
b2134	2221960	2222892	-	pbpG	penicillin-binding protein 7 (VIMSS)	COG1686	M				0		2.64933	2.66661			2
b2135	2223066	2223653	-	yohC	orf, hypothetical protein (VIMSS)						0		3.20899	3.19301	2.79906	2.16835	4
b2147	2233287	2234522	+	yeiA	putative oxidoreductase (VIMSS)	COG0167,COG1146	F		2.50947		1						0
b2150	2237372	2238370	-	mglB	methyl-galactoside transporter subunit (NCBI)	COG1879	G			2.21884	1						0
b2154	2241932	2242768	+	yeiG	predicted esterase (NCBI)	COG0627	V			2.52352	1	3.28279					1
b2156	2245085	2246554	-	lysP	lysine transporter (NCBI)	COG0833	E				0			2.34188			1
b2158	2247739	2248788	+	yeiH	conserved inner membrane protein (NCBI)	COG2855	S				0	2.41377		3.01046	3.3454	2.66147	4
b2159	2248862	2249719	+	nfo	endonuclease IV (NCBI)	COG0648	L	2.94804			1	2.94721	2.70089	3.25241	2.71	2.96638	5
b2161	2250917	2252167	-	yeiJ	predicted nucleoside transporter (NCBI)	COG1972	F		3.42898		1						0
b2164	2254107	2255357	-	yeiM	predicted nucleoside transporter (NCBI)	COG1972	F				0	2.58728	3.35587	2.09994	3.14943		4
b2167	2257741	2259432	-	fruA	fused fructose-specific PTS enzymes: IIBcomponent/IIC components (NCBI)	COG1299,COG1445	G				0				2.01286		1
b2169	2260387	2261517	-	fruB	fused fructose-specific PTS enzymes: IIA component/HPr component (NCBI)	COG1925	TG				0	2.37317			2.61003		2
b2172	2264267	2265733	+	yeiQ	predicted dehydrogenase, NAD-dependent (NCBI)	COG0246	G	2.19502	3.40659		2						0
b2173	2265851	2266837	+	yeiR	predicted enzyme (NCBI)	COG0523	R		2.1175		1			2.54492			1
b2182	2276592	2277782	-	bcr	bicyclomycin/multidrug efflux system (NCBI)	COG0477	GEPR	2.45812			1						0
b2193	2288522	2289169	+	narP	DNA-binding response regulator in two-component regulatory system with NarQ or NarX (NCBI)	COG2197	TK				0				2.03605	2.00138	2
b2196	2290983	2292926	-	ccmF	heme lyase, CcmF subunit (NCBI)	COG1138	CO		2.05938	2.10405	2						0
b2201	2295043	2295666	-	ccmA	ATP binding protein of heme exporter A (VIMSS)	COG4133	O				0	3.97232	5.36139	3.36385	2.93812	3.57666	5
b2202	2295679	2296281	-	napC	nitrate reductase, cytochrome c-type, periplasmic (NCBI)	COG3005	C		2.11119		1			2.01704	2.92615		2
b2203	2296291	2296740	-	napB	cytochrome c-type protein (VIMSS)					2.44632	1				2.07882		1
b2204	2296737	2297600	-	napH	quinol dehydrogenase membrane component (NCBI)	COG0348	C			2.13619	1						0
b2205	2297587	2298282	-	napG	quinol dehydrogenase periplasmic component (NCBI)	COG1145	C		2.85868		1	2.89279		3.42358	2.69597	2.15462	4
b2210	2303130	2304776	-	mqo	malate:quinone oxidoreductase (NCBI)	COG0579	G				0			2.29365			1
b2213	2307363	2308427	-	ada	fused DNA-binding transcriptional dual regulator/O6-methylguanine-DNA methyltransferase (NCBI)	COG0350,COG2169	L	3.2372			1		2.53828	3.79132			2
b2214	2308501	2309556	-	yojL	predicted thiamine biosynthesis lipoprotein (NCBI)	COG1477	H				0					2.73713	1
b2217	2314199	2314849	+	rcsB	DNA-binding response regulator in two-component regulatory system with RcsC and YojN (NCBI)	COG2197	TK				0	3.09356	2.12238		2.39121	2.60757	4
b2222	2322131	2322781	+	atoA	acetyl-CoA:acetoacetyl-CoA transferase, beta subunit (NCBI)	COG2057	I		3.95443	3.33918	2						0
b2223	2322778	2324100	+	atoE	short chain fatty acid transporter (NCBI)	COG2031	I		2.11623		1	2.25635		2.47914	2.4938		3
b2225	2325389	2326165	-	yfaP	hypothetical protein (NCBI)	COG4676	S	3.50726			1						0
b2226	2326170	2327819	-	yfaQ	hypothetical protein (NCBI)						0			2.12213			1
b2230	2332978	2334666	-	yfaA	orf, hypothetical protein (VIMSS)			2.42122			1						0
b2237	2346844	2347494	-	inaA	hypothetical protein (NCBI)			4.17068	4.1286	3.18969	3						0
b2242	2352287	2353546	+	glpB	anaerobic glycerol-3-phosphate dehydrogenase subunit B (NCBI)	COG3075	E				0		2.04486				1
b2243	2353543	2354733	+	glpC	sn-glycerol-3-phosphate dehydrogenase (anaerobic), small subunit (NCBI)	COG0247	C				0			2.12222			1
b2244	2354926	2355825	+	yfaD	hypothetical protein (NCBI)				2.92941		1						0
b2245	2356064	2356867	-	yfaU	predicted 2,4-dihydroxyhept-2-ene-1,7-dioic acid aldolase (NCBI)	COG3836	G	3.99733	3.15715	2.22725	3		2.6139	2.98804	2.18203	2.01469	4
b2246	2356885	2358174	-	b2246	putative transport protein (VIMSS)						0		2.2023				1
b2249	2360453	2361655	-	yfaY	competence damage-inducible protein A (NCBI)	COG1058	R		2.74672		1						0
b2256	2368040	2368930	+	yfbH	hypothetical protein (NCBI)	COG0726	GM		2.139		1						0
b2261	2373022	2373984	-	menC	O-succinylbenzoate synthase (NCBI)	COG1441	H	3.55013			1				2.93998	4.13708	2
b2264	2375611	2377281	-	menD	2-succinyl-6-hydroxy-2, 4-cyclohexadiene-1-carboxylate synthase (NCBI)	COG1165	H	3.38409			1	2.47812	2.02226	2.20971			3
b2267	2379104	2379565	-	elaA	predicted acyltransferase with acyl-CoA N-acyltransferase domain (NCBI)	COG2153	R			2.83064	1						0
b2268	2379630	2380547	+	elaC	orf, hypothetical protein (VIMSS)			2.72864			1						0
b2276	2388070	2389527	-	nuoN	NADH:ubiquinone oxidoreductase, membrane subunit N (RefSeq)	COG1007	C				0	3.66063		3.1118	2.0701	2.46744	4
b2277	2389534	2391063	-	nuoM	NADH dehydrogenase subunit M (NCBI)	COG1008	C	2.16258			1						0
b2278	2391227	2393068	-	nuoL	NADH dehydrogenase subunit L (NCBI)	COG1009	CP				0				2.01154		1
b2283	2395461	2398187	-	nuoG	NADH:ubiquinone oxidoreductase, chain G (RefSeq)						0	2.588	2.5416	2.23852	2.65546	2.50907	5
b2286	2400077	2401867	-	nuoC	NADH:ubiquinone oxidoreductase, chain C,D (RefSeq)	COG0649,COG0852	C				0				2.08051		1
b2294	2410122	2410616	-	b2294	orf, hypothetical protein (VIMSS)	COG3013	S				0	3.47135	2.61721	3.50861			3
b2295	2410699	2411154	-	yfbV	hypothetical protein (NCBI)	COG3092	S		2.13288		1						0
b2302	2418643	2419290	+	yfcG	predicted glutathione S-transferase (NCBI)	COG0625	O	2.3933			1						0
b2310	2425031	2425813	-	argT	lysine/arginine/ornithine transporter subunit (NCBI)	COG0834	ET		2.59622		1						0
b2319	2433658	2434671	-	usg	hypothetical protein (NCBI)	COG0136	E				0	4.45297	3.80038	3.37244	2.64924	3.73649	5
b2321	2435972	2436967	+	flk	predicted flagella assembly protein (NCBI)				2.51426		1						0
b2326	2442225	2442773	-	yfcM	hypothetical protein (NCBI)	COG3101	J	4.40034	2.0394		2						0
b2327	2442773	2443582	-	yfcA	conserved inner membrane protein (NCBI)	COG0730	S		2.58682		1						0
b2328	2443582	2444406	-	mepA	penicillin-insensitive murein endopeptidase (NCBI)	COG3770	M		2.15688		1			2.0046			1
b2331	2446628	2447179	+	yfcN	hypothetical protein (NCBI)	COG2840	L			3.89428	1						0
b2336	2449606	2450358	-	yfcS	predicted periplasmic pilus chaperone (NCBI)	COG3121	W		2.93459		1						0
b2346	2462274	2463029	-	vacJ	predicted lipoprotein (NCBI)	COG2853	M				0					2.47822	1
b2349	2464567	2465724	+	intS	CPS-53 (KpLE1) prophage; predicted prophage CPS-53 integrase (NCBI)	COG0582	LX	2.89512	2.49145		2						0
b2353	2468837	2469127	+	tfaS	orf, hypothetical protein (VIMSS)					2.56437	1						0
b4501	2474332	2474532	+	torI	response regulator inhibitor for tor operon (NCBI)					2.21353	1						0
b2385	2503569	2504654	-	ypdF	predicted peptidase (NCBI)	COG0006	E	3.65442			1						0
b2387	2505938	2506264	-	ypdH	predicted enzyme IIB component of PTS (NCBI)	COG1445	G	2.33329			1						0
b2390	2509023	2509349	+	ypeC	hypothetical protein (NCBI)			2.96891		2.18348	2		2.76658	3.40749			2
b2393	2511064	2512266	+	nupC	nucleoside (except guanosine) transporter (NCBI)	COG1972	F	3.74631		2.27039	2						0
b2422	2537739	2538836	-	cysA	sulfate/thiosulfate transporter subunit (NCBI)	COG1118	P				0	2.91201	2.31308	2.30921	2.28351	2.33069	5
b2434	2549735	2550160	-	b2434	orf, hypothetical protein (VIMSS)			2.09662	3.47448		2						0
b2436	2551247	2552146	+	hemF	coproporphyrinogen III oxidase (NCBI)	COG0408	H	2.95152			1						0
b2437	2552152	2553204	-	yfeG	predicted DNA-binding transcriptional regulator (NCBI)	COG2207	K				0			2.35677		2.81913	2
b2438	2553250	2553750	-	b2438	orf, hypothetical protein (VIMSS)				2.18093		1						0
b2439	2553763	2554422	-	eutL	predicted carboxysome structural protein with predicted role in ethanolamine utilization (NCBI)	COG4816	E				0	2.18786	2.72186	2.82967			3
b2440	2554432	2555319	-	eutC	ethanolamine ammonia-lyase small subunit (NCBI)	COG4302	E			2.26688	1	2.95227		2.85042			2
b2443	2558279	2558920	+	yffL	CPZ-55 prophage; predicted protein (NCBI)					2.02479	1		2.34365				1
b2445	2559647	2560015	+	yffN	CPZ-55 prophage; predicted protein (RefSeq)				3.79065		1						0
b2447	2560546	2561139	+	yffP	CPZ-55 prophage; predicted protein (NCBI)				2.84742		1						0
b2449	2562002	2562394	+	yffR	CPZ-55 prophage; predicted protein (NCBI)				3.39165		1					2.05532	1
b2451	2563503	2564906	-	eutA	reactivating factor for ethanolamine ammonia lyase (NCBI)	COG4819	E		2.03916		1			2.94052	3.08084	2.33959	3
b2454	2567523	2568359	-	eutJ	predicted chaperonin, ethanolamine utilization protein (NCBI)	COG4820	E				0		2.27848				1
b2456	2569785	2570072	-	cchB	predicted carboxysome structural protein, ethanolamine utilization protein (NCBI)	COG4576	QC	3.66567			1	4.16454	4.36454	3.78323		5.10612	4
b2458	2570511	2571527	-	eutI	predicted phosphotransacetylase subunit (NCBI)	COG0280	C	3.23825			1						0
b2459	2571524	2572327	-	eutT	predicted cobalamin adenosyltransferase in ethanolamine utilization (NCBI)	COG4812	E	3.66579	2.46566		2						0
b2460	2572324	2573025	-	eutQ	hypothetical protein (NCBI)	COG4766	E	2.63149		2.77041	2						0
b2464	2576688	2577638	+	talA	transaldolase A (NCBI)	COG0176	G	4.69473			1						0
b2465	2577658	2579661	+	tktB	transketolase 2, thiamin-binding (NCBI)	COG0021	G				0		2.26792		2.70795		2
b2466	2579756	2580799	-	ypfG	hypothetical protein (NCBI)			3.57995		2.8116	2						0
b2467	2580925	2581500	-	yffH	predicted NUDIX hydrolase (NCBI)	COG0494	V	2.14967	2.46887		2						0
b4547	2590784	2590984	+	ypfN	hypothetical protein (NCBI)			3.70445	2.91017		2	2.32706			2.1651		2
b2475	2593896	2594759	-	ypfJ	hypothetical protein (NCBI)	COG2321	R	2.34598			1						0
b2481	2599223	2599840	+	hyfA	hydrogenase 4 Fe-S subunit (VIMSS)				2.48245		1						0
b2483	2601869	2602816	+	hyfC	hydrogenase 4 membrane subunit (VIMSS)			2.46065	2.28317		2						0
b2485	2604284	2604934	+	hyfE	hydrogenase 4, membrane subunit (NCBI)	COG4237	C	3.56611			1						0
b2486	2604939	2606519	+	hyfF	NADH dehydrogenase subunit N (NCBI)	COG0651	CP	2.06104			1						0
b2487	2606509	2608176	+	hyfG	hydrogenase 4, subunit (NCBI)	COG3261	C		3.22246		1						0
b2488	2608186	2608731	+	hyfH	hydrogenase 4, Fe-S subunit (NCBI)	COG1143	C	3.49068			1						0
b2489	2608728	2609486	+	hyfI	hydrogenase 4, Fe-S subunit (NCBI)	COG3260	C		2.76791		1	2.9053		2.7315	2.68804	3.43428	4
b2497	2616893	2618182	-	uraA	uracil transporter (NCBI)	COG2233	F	2.71872			1						0
b2512	2635496	2636674	-	yfgL	protein assembly complex, lipoprotein component (NCBI)	COG1520	M				0		2.16485		2.86108	3.30949	3
b2513	2636685	2637305	-	yfgM	hypothetical protein (NCBI)	COG2976	T				0	2.52363	3.03035	2.59387	2.00275		4
b2517	2641151	2642305	-	yfgB	predicted enzyme (NCBI)	COG0820	J				0			3.18107		2.38244	2
b2521	2650516	2651361	+	sseA	putative thiosulfate sulfurtransferase (VIMSS)						0	2.1961					1
b2535	2663457	2664737	+	csiE	orf, hypothetical protein (VIMSS)	COG3711	K	2.09877			1						0
b2536	2664729	2665868	-	hcaT	predicted 3-phenylpropionic transporter (NCBI)	COG0477	GEPR		2.28215		1						0
b2538	2667054	2668415	+	hcaE	3-phenylpropionate dioxygenase, large (alpha) subunit (NCBI)	COG4638	PR			2.12804	1						0
b2539	2668412	2668930	+	hcaF	3-phenylpropionate dioxygenase, small (beta) subunit (NCBI)			2.08825			1	2.14531					1
b2541	2669247	2670059	+	hcaB	2,3-dihydroxy-2,3-dihydrophenylpropionate dehydrogenase (NCBI)	COG1028	IQR		3.40571		1					2.86473	1
b2542	2670069	2671271	+	hcaD	phenylpropionate dioxygenase, ferredoxin reductase subunit (NCBI)	COG0446	I		2.85383		1			2.18963	2.69176		2
b2543	2671368	2671790	+	yphA	predicted inner membrane protein (RefSeq)					2.33571	1						0
b2544	2671838	2672710	-	yphB	hypothetical protein (NCBI)	COG2017	G		3.24183	2.66271	2						0
b2547	2674872	2676383	-	yphE	fused predicted sugar transporter subunits of ABC superfamily: ATP-binding components (NCBI)	COG1129	G	2.94453	2.49023	2.05273	3						0
b2553	2685092	2685430	-	glnB	regulatory protein P-II for glutamine synthetase (NCBI)	COG0347	TE	2.14208			1						0
b2554	2685491	2686825	-	yfhA	predicted DNA-binding response regulator in two-component system (NCBI)	COG2204	T			2.23172	1						0
b2555	2686815	2687528	-	yfhG	hypothetical protein (NCBI)			3.22526	2.58435		2						0
b2565	2699763	2700491	-	recO	DNA repair protein RecO (NCBI)	COG1381	L		2.03504		1						0
b2572	2706776	2707426	-	rseA	anti-sigma factor (NCBI)	COG3073	T				0	2.06365	2.60691	2.41493	2.62753	2.10488	5
b2577	2712461	2713342	-	yfiE	putative transcriptional regulator LYSR-type (VIMSS)						0		2.23853				1
b2578	2713445	2714032	+	yfiK	neutral amino-acid efflux system (NCBI)	COG1280	E		2.25831		1		2.45359				1
b2580	2714776	2715465	+	ung	uracil-DNA glycosylase (NCBI)	COG0692	L		3.16097	2.37652	2	2.68367		3.32376			2
b2583	2717245	2717943	+	yfiP	orf, hypothetical protein (VIMSS)				2.70108	2.20363	2						0
b2586	2722150	2722473	+	yfiM	predicted protein (RefSeq)			2.02124			1	2.75641					1
b2593	2732325	2733056	-	yfiH	hypothetical protein (NCBI)	COG1496	P				0			2.06214			1
b2600	2736970	2738091	-	tyrA	fused chorismate mutase T/prephenate dehydrogenase (NCBI)	COG0287,COG1605	E				0				2.0409	2.59087	2
b2601	2738102	2739172	-	aroF	3-deoxy-D-arabino-heptulosonate-7-phosphate synthase, tyrosine-repressible (NCBI)	COG0722	E			2.54589	1						0
b2602	2739382	2739747	+	yfiL	orf, hypothetical protein (VIMSS)			2.17674			1						0
b2618	2752030	2752320	-	b2618	orf, hypothetical protein (VIMSS)			2.49258		2.18778	2						0
b2632	2765732	2766595	+	yfjP	CP4-57 prophage; predicted GTP-binding protein (NCBI)			2.43166	2.03917	2.35718	3						0
b2633	2766687	2767508	+	yfjQ	CP4-57 prophage; predicted protein (NCBI)			3.6931			1						0
b2638	2770024	2770176	-	yfjU	CP4-57 prophage; conserved protein (RefSeq)	COG1393	P	3.26944		2.99723	2						0
b2643	2773941	2774399	+	yfjX	CP4-57 prophage; predicted antirestriction protein (NCBI)						0					2.24969	1
b2645	2775137	2775454	+	yfjZ	CP4-57 prophage; antitoxin of the YpjF-YfjZ toxin-antitoxin system (NCBI)					2.88345	1						0
b2660	2788004	2789272	+	ygaF	orf, hypothetical protein (VIMSS)	COG0579	G				0	2.79158		2.22261		2.11499	3
b2661	2789295	2790743	+	gabD	succinate-semialdehyde dehydrogenase I, NADP-dependent (NCBI)	COG1012	C	3.27697			1	2.33243		2.09912			2
b2664	2793696	2794358	+	ygaE	putative transcriptional regulator (VIMSS)				3.53559		1						0
b2672	2798156	2798497	+	ygaM	orf, hypothetical protein (VIMSS)						0	2.12537		2.94948	2.13828	2.46072	4
b2674	2798987	2799397	+	nrdI	hypothetical protein (NCBI)	COG1780	F		4.12941	3.165	2	2.04766					1
b2686	2810638	2812176	+	emrB	multidrug efflux system protein (NCBI)	COG0477	GEPR			2.22825	1						0
b2687	2812240	2812755	-	luxS	S-ribosylhomocysteinase (NCBI)	COG1854	T		2.21638		1	2.0447			2.07358		2
b2689	2814534	2814962	-	yqaA	conserved inner membrane protein (NCBI)	COG1238	S	3.35017			1						0
b2690	2814959	2815525	-	yqaB	predicted hydrolase (NCBI)	COG0637	GR		2.04198		1						0
b2700	2821871	2822368	-	ygaD	competence damage-inducible protein A (NCBI)	COG1546	H			2.79234	1						0
b2703	2824414	2825373	+	srlE	glucitol/sorbitol-specific enzyme IIB component of PTS (NCBI)			3.01833		2.42275	2						0
b2708	2827835	2828800	+	gutQ	orf, hypothetical protein (VIMSS)	COG0517,COG0794	GMT				0					2.36029	1
b2711	2831934	2833067	+	norW	nitric oxide reductase (NCBI)	COG0446	I				0		3.39178		2.49366		2
b2713	2835600	2836127	-	hydN	formate dehydrogenase-H, [4Fe-4S] ferredoxin subunit (NCBI)	COG1142	C				0			2.4165			1
b2715	2837546	2839003	+	ascF	fused cellobiose/arbutin/salicin-specific PTS enzymes: IIB component/IC component (NCBI)	COG1263,COG1264	G				0					2.46745	1
b2718	2841058	2841468	-	hycH	protein required for maturation of hydrogenase 3 (NCBI)					2.96534	1				2.10141		1
b2719	2841465	2842232	-	hycG	hydrogenase 3 and formate hydrogenase complex, HycG subunit (NCBI)	COG3260	C		2.28094		1			2.20394	2.78831	2.08906	3
b2720	2842232	2842774	-	hycF	formate hydrogenlyase complex iron-sulfur protein (NCBI)	COG1143	C				0	2.80586	3.43137	2.85891		2.20327	4
b2722	2844511	2845434	-	hycD	hydrogenase 3, membrane subunit (NCBI)	COG0650	C			2.53232	1		2.14579				1
b2723	2845437	2847263	-	hycC	NADH dehydrogenase subunit N (NCBI)	COG0651	CP	2.29365			1						0
b2724	2847260	2847871	-	hycB	hydrogenase 3, Fe-S subunit (NCBI)	COG1142	C				0	2.46487					1
b2725	2847996	2848457	-	hycA	regulator of the transcriptional regulator FhlA (NCBI)						0	4.74212		2.56996	2.40023	2.61313	4
b2727	2849023	2849895	+	hypB	GTP hydrolase involved in nickel liganding into hydrogenases (NCBI)	COG0378	O				0	2.2414					1
b2728	2849886	2850158	+	hypC	protein required for maturation of hydrogenases 1 and 3 (NCBI)	COG0298	O				0			2.13638			1
b2730	2851276	2852286	+	hypE	carbamoyl phosphate phosphatase, hydrogenase 3 maturation protein (RefSeq)	COG0309	O	2.85169			1						0
b2731	2852360	2854438	+	fhlA	DNA-binding transcriptional activator (NCBI)	COG3604	KT	2.07298			1						0
b2732	2854475	2854828	-	ygbA	hypothetical protein (NCBI)						0			2.23479			1
b2735	2858489	2859256	-	ygbI	predicted DNA-binding transcriptional regulator (RefSeq)	COG1349	KG				0				2.50014		1
b2736	2859452	2860360	+	ygbJ	predicted dehydrogenase, with NAD(P)-binding Rossmann-fold domain (NCBI)	COG2084	I		3.24843		1						0
b2738	2861615	2862253	+	ygbL	hypothetical protein (NCBI)	COG0235	G	2.59946	2.82067	2.02506	3	3.33377			2.47377	2.36526	3
b2742	2865636	2866775	-	nlpD	predicted outer membrane lipoprotein (NCBI)	COG0739	M		3.25609		1		2.22409				1
b2744	2867535	2868296	-	surE	acid phosphatase (NCBI)	COG0496	L	4.15043		3.2549	2						0
b2745	2868277	2869326	-	truD	tRNA pseudouridine synthase D (NCBI)	COG0585	J		2.13555		1						0
b2750	2871409	2872014	-	cysC	adenylylsulfate kinase (NCBI)	COG0529	P				0		2.72367	2.74122			2
b2751	2872014	2873441	-	cysN	sulfate adenylyltransferase subunit 1 (NCBI)	COG2895	P	4.07379		2.16403	2		3.07288				1
b2768	2892218	2892793	+	ygcP	predicted anti-terminator regulatory protein (NCBI)	COG1954	K	2.73658			1						0
b2790	2920557	2921006	-	yqcA	flavodoxin (NCBI)	COG0716	C	3.05984			1						0
b2791	2921024	2921806	-	yqcB	tRNA pseudouridine synthase (NCBI)	COG0564	J		3.23565		1						0
b2795	2924330	2925694	+	ygdH	hypothetical protein (NCBI)	COG1611	R	2.13781	2.17704		2						0
b2798	2929077	2929832	+	ygdG	Ssb-binding protein, misidentified as ExoIX (RefSeq)			4.1402			1			4.01033			1
b2803	2935460	2936908	+	fucK	L-fuculokinase (NCBI)	COG1070	G		2.23652		1						0
b2805	2937390	2938121	+	fucR	DNA-binding transcriptional activator (NCBI)	COG1349	KG			2.05511	1						0
b2807	2939258	2939653	-	ygdD	conserved inner membrane protein (NCBI)	COG2363	S				0		2.73159				1
b2811	2942564	2943007	+	ygdK	predicted Fe-S metabolism protein (NCBI)	COG2166	O	2.47462			1						0
b2812	2943058	2943864	-	ygdL	hypothetical protein (NCBI)	COG1179	J	2.27664			1						0
b2817	2945779	2947032	-	b2817	putative amidase (VIMSS)				3.10797		1						0
b2823	2960463	2960786	-	ppdC	hypothetical protein (NCBI)				2.42675		1						0
b2831	2967684	2968373	+	mutH	DNA mismatch repair protein (NCBI)	COG3066	L	3.18179			1						0
b2833	2969293	2969511	+	ygdR	hypothetical protein (NCBI)						0			2.03648			1
b2834	2969619	2970659	+	tas	predicted oxidoreductase, NADP(H)-dependent aldo-keto reductase (NCBI)	COG0667	CR	2.90206			1						0
b2839	2977043	2977978	+	lysR	DNA-binding transcriptional dual regulator (NCBI)	COG0583	K	2.37198			1						0
b2868	3001511	3001990	+	xdhC	xanthine dehydrogenase, Fe-S binding subunit (NCBI)	COG2080	C		3.90614		1			2.06739			1
b2872	3006786	3007997	+	ygeY	hypothetical protein (NCBI)	COG0624	E	3.89312			1						0
b2875	3010636	3012261	-	yqeB	conserved protein with NAD(P)-binding Rossman fold (NCBI)	COG1975	O			2.32168	1						0
b2876	3012309	3013079	-	b2876	orf, hypothetical protein (VIMSS)				2.72423		1						0
b2892	3034395	3036128	-	recJ	ssDNA exonuclease, 5' --> 3'-specific (NCBI)	COG0608	L	2.00697			1	2.06566					1
b2902	3043180	3043923	-	ygfF	predicted NAD(P)-binding oxidoreductase with NAD(P)-binding Rossmann-fold domain (NCBI)	COG1028	IQR				0	2.01429					1
b2905	3047595	3048689	-	gcvT	glycine cleavage system aminomethyltransferase T (NCBI)	COG0404	E		3.22085		1						0
b2909	3052888	3053466	-	ygfB	orf, hypothetical protein (VIMSS)						0	2.016	2.52756		2.76814	2.54632	4
b2910	3053634	3053963	+	zapA	protein that localizes to the cytokinetic ring (NCBI)	COG3027	D	2.87485			1						0
b2913	3055200	3056432	-	serA	D-3-phosphoglycerate dehydrogenase (NCBI)	COG0111	HR				0			2.26368			1
b2918	3061009	3062004	+	argK	arginine/ornithine transport system ATPase (NCBI)	COG1703	O				0	2.38819		2.04638	4.1242	3.20621	4
b2928	3071998	3072711	-	yggC	hypothetical protein (NCBI)	COG1072	H		3.33556	2.66352	2						0
b2929	3072708	3073217	-	yggD	predicted DNA-binding transcriptional regulator (NCBI)	COG3722	K		2.6572		1						0
b2945	3088369	3089076	+	endA	DNA-specific endonuclease I (NCBI)	COG2356	L				0	2.15218					1
b2946	3089156	3089887	+	yggJ	orf, hypothetical protein (VIMSS)						0			2.00085			1
b2952	3093842	3094408	+	yggT	predicted inner membrane protein (NCBI)	COG0762	S				0	3.08195				2.13914	2
b2954	3094703	3095296	+	yggV	putative deoxyribonucleotide triphosphate pyrophosphatase (NCBI)	COG0127	F	3.30469			1	3.16502			2.07248	2.49606	3
b2958	3098926	3099645	-	yggN	hypothetical protein (NCBI)				3.38217		1						0
b2959	3099829	3100155	-	yggL	orf, hypothetical protein (VIMSS)					3.43768	1						0
b2963	3102455	3103534	+	mltC	membrane-bound lytic murein transglycosylase C (VIMSS)	COG0741	M		2.6862		1						0
b2966	3107575	3108282	+	yqgA	predicted inner membrane protein (NCBI)	COG1811	S				0				2.58128		1
b2970	3110115	3110963	-	yghF	predicted secretion pathway protein, C-type protein (NCBI)	COG3031	U	2.47258		2.0164	2						0
b2989	3136749	3137615	+	b2989	orf, hypothetical protein (VIMSS)					2.67369	1						0
b2991	3137999	3138340	-	hybF	protein involved with the maturation of hydrogenases 1 and 2 (NCBI)	COG0375	R		3.5774		1		2.5275		2.79852	3.30385	3
b2992	3138333	3138821	-	hybE	hydrogenase 2-specific chaperone (NCBI)						0	2.21299				2.1326	2
b2997	3143165	3144283	-	hybO	hydrogenase 2, small subunit (NCBI)	COG1740	C		2.83868		1						0
b3005	3148840	3149265	-	exbD	membrane spanning protein in TonB-ExbB-ExbD complex (NCBI)	COG0848	U	3.98613		2.07074	2						0
b3009	3151585	3152244	+	yghB	conserved inner membrane protein (NCBI)	COG0586	S				0	2.38058		3.42155		2.33197	3
b3010	3152284	3153240	-	yqhC	putative ARAC-type regulatory protein (VIMSS)	COG2207	K		2.26692		1						0
b3011	3153377	3154540	+	yqhD	alcohol dehydrogenase, NAD(P)-dependent (NCBI)	COG1979	C	2.35218	2.58966		2						0
b3013	3155672	3156598	+	yqhG	hypothetical protein (NCBI)			4.03831			1						0
b3014	3156649	3156906	+	yqhH	predicted outer membrane lipoprotein (NCBI)	COG4238	M		2.85174		1						0
b4469	3156949	3159168	-	ygiQ	hypothetical protein (NCBI)				2.081		1						0
b3033	3174880	3175302	-	yqiB	predicted dehydrogenase (NCBI)	COG3151	S			2.65673	1						0
b3039	3179641	3180429	-	ygiD	predicted dioxygenase (RefSeq)	COG3384	Q	2.22288			1						0
b3040	3180572	3181345	+	ygiE	zinc transporter ZupT (NCBI)	COG0428	P				0	2.45314					1
b3054	3197686	3198987	-	ygiF	predicted adenylate cyclase (NCBI)	COG3025	P	3.36823			1						0
b3059	3202716	3203333	+	ygiH	hypothetical protein (NCBI)	COG0344	I		2.44719	2.26465	2						0
b3070	3213749	3214513	-	yqjH	predicted siderophore interacting protein (NCBI)	COG2375	P	2.80959	2.22164	2.45995	3	2.62727	2.85491	3.43674	2.41971	2.50032	5
b3080	3226910	3229261	+	ygjK	predicted glycosyl hydrolase (NCBI)					2.06873	1						0
b3083	3232163	3232477	-	ygjN	hypothetical protein (NCBI)	COG4680	J	5.2077			1						0
b3084	3232761	3233897	-	ygjO	putative enzyme (VIMSS)			2.56573	2.59693		2						0
b3085	3233982	3234485	+	ygjP	orf, hypothetical protein (VIMSS)	COG1451	R	2.34895			1						0
b3086	3234562	3235254	+	ygjQ	predicted thioredoxin-like (NCBI)	COG2949	M		2.47841		1						0
b3087	3235333	3236319	+	ygjR	predicted NAD(P)-binding dehydrogenase (RefSeq)	COG0673	R	3.37382		3.0958	2						0
b3090	3239215	3239766	-	ygjV	conserved inner membrane protein (NCBI)				3.15368		1						0
b3097	3246991	3247359	+	yqjC	orf, hypothetical protein (VIMSS)				2.19644		1	2.34344				2.92679	2
b3099	3247705	3248109	+	yqjE	conserved inner membrane protein (NCBI)						0	2.09919					1
b3100	3248099	3248398	+	yqjK	hypothetical protein (NCBI)			2.49784	2.23722		2					2.88814	1
b4470	3253363	3254673	-	yhaM	hypothetical protein (NCBI)						0		2.01517		2.00872		2
b3113	3257743	3258132	-	yhaR	orf, hypothetical protein (VIMSS)			3.9276			1						0
b3126	3270809	3271579	-	garL	alpha-dehydro-beta-deoxy-D-glucarate aldolase (NCBI)	COG3836	G	2.18228			1						0
b3130	3275359	3275823	+	yhaV	hypothetical protein (NCBI)				2.14144	2.42697	2						0
b3134	3278723	3279097	+	agaW	N-acetylgalactosamine-specific enzyme IIC component of PTS, fragment (pseudogene) (RefSeq)	COG3715	G	2.1618			1						0
b3135	3279093	3279647	+	agaA	predicted truncated N-acetylgalactosamine-6-phosphate deacetylase (RefSeq)						0			2.52966			1
b3136	3279998	3281152	+	agaS	tagatose-6-phosphate ketose/aldose isomerase (NCBI)	COG2222	M	2.80428	2.44394	2.6956	3						0
b3140	3283500	3284291	+	agaD	N-acetylgalactosamine-specific enzyme IID component of PTS (NCBI)	COG3716	G				0	2.17139					1
b3153	3296996	3297514	+	yhbO	orf, hypothetical protein (VIMSS)	COG0693	R		3.11494		1						0
b3155	3297988	3298290	+	yhbQ	hypothetical protein (NCBI)	COG2827	L				0	2.56031					1
b3180	3325812	3326105	+	yhbY	predicted RNA-binding protein (NCBI)	COG1534	J				0			2.60744	2.90588	2.08928	3
b3192	3335278	3335913	-	yrbC	predicted ABC-type organic solvent transporter (NCBI)	COG2854	I	2.26808			1						0
b3203	3344195	3344482	+	yhbH	predicted ribosome-associated, sigma 54 modulation protein (NCBI)	COG1544	J	3.17685			1						0
b3206	3345988	3346260	+	npr	phosphohistidinoprotein-hexose phosphotransferase component of N-regulated PTS system (Npr) (NCBI)	COG1925	TG	3.77789			1						0
b3207	3346474	3347106	+	yrbL	hypothetical protein (NCBI)			2.06045			1						0
b3226	3371720	3372511	-	yhcK	putative FADA-type transcriptional regulator (VIMSS)				2.88694	2.10635	2						0
b3236	3381352	3382290	-	mdh	malate dehydrogenase (NCBI)	COG0039	C		2.53742		1						0
b3237	3382725	3383195	+	argR	arginine repressor (NCBI)	COG1438	K				0				2.16636		1
b3241	3386216	3387148	-	aaeA	p-hydroxybenzoic acid efflux system component (NCBI)	COG1566	V		2.14353		1						0
b3243	3387542	3388471	+	aaeR	predicted DNA-binding transcriptional regulator, efflux system (NCBI)	COG0583	K	3.74062			1						0
b4697	3402517	3402659	+	yrdF				3.99697	3.43889		2	2.99079	3.32059				2
b3262	3409675	3410559	+	yhdJ	putative methyltransferase (VIMSS)				3.07146	2.0068	2						0
b4550	3436453	3436671	-	yhdL	hypothetical protein (NCBI)			2.95364			1						0
b3293	3437163	3437531	-	yhdN	hypothetical protein (NCBI)			3.29443			1						0
b3334	3463104	3463565	+	pshM	putative general secretion (VIMSS)					2.62845	1						0
b3349	3475929	3476519	-	slyD	FKBP-type peptidyl prolyl cis-trans isomerase (rotamase) (NCBI)	COG1047	O	3.26316		2.34731	2						0
b3355	3482512	3483381	+	prkB	predicted phosphoribulokinase (NCBI)	COG3954	G	3.07165			1						0
b3361	3488883	3489485	-	fic	stationary-phase protein, cell division (NCBI)	COG2184	T	2.90064	2.00824		2						0
b3362	3489475	3489642	-	yhfG	hypothetical protein (NCBI)				2.98153		1						0
b3375	3502074	3502805	+	yhfR	putative transcriptional regulator (VIMSS)			2.47172			1						0
b3378	3505370	3505723	-	yhfU	orf, hypothetical protein (VIMSS)					2.09939	1						0
b3382	3509082	3509444	-	yhfY	orf, hypothetical protein (VIMSS)				4.44117	3.16431	2						0
b3389	3515420	3516508	-	aroB	3-dehydroquinate synthase (NCBI)	COG0337	E	2.76133			1						0
b3393	3519031	3519471	-	yrfB	hypothetical protein (NCBI)			3.98265			1						0
b3395	3519994	3520773	-	yrfD	orf, hypothetical protein (VIMSS)				2.53882		1						0
b3401	3527796	3528674	+	yrfI	orf, hypothetical protein (VIMSS)	COG1281	O				0			2.21156			1
b3427	3561810	3562028	-	yzgL	orf, hypothetical protein (VIMSS)				2.3646		1						0
b3437	3575088	3575615	-	gntK	gluconokinase 2, thermoresistant (VIMSS)	COG3265	G	2.18226			1						0
b3438	3575754	3576749	-	gntR	DNA-binding transcriptional repressor (NCBI)			2.76318	2.4277		2					2.14731	1
b3449	3585393	3586136	-	ugpQ	cytoplasmic glycerophosphodiester phosphodiesterase (NCBI)	COG0584	I	4.02818	3.19234		2	2.56239	2.32255				2
b3450	3586133	3587203	-	ugpC	ATP-binding component of sn-glycerol 3-phosphate transport system (VIMSS)	COG3839	GN	2.51167			1						0
b3452	3588047	3588934	-	ugpA	glycerol-3-phosphate transporter subunit (NCBI)	COG1175	G			2.47032	1						0
b3456	3592226	3593503	-	livM	leucine/isoleucine/valine transporter subunit (NCBI)	COG4177	E		2.27735		1						0
b3459	3596007	3596390	+	yhhK	hypothetical protein (NCBI)			3.18153			1						0
b3467	3603274	3603633	-	yhhM	hypothetical protein (NCBI)			3.75143			1						0
b3471	3607240	3607905	+	yhhQ	conserved inner membrane protein (NCBI)	COG1738	S			2.69005	1						0
b3481	3616611	3617012	+	nikR	nickel responsive regulator (NCBI)	COG0864	K			2.06876	1						0
b3484	3622401	3623537	+	yhhI	predicted transposase (NCBI)				2.41537		1						0
b3499	3643408	3644250	+	yhiR	predicted DNA (exogenous) processing protein (NCBI)	COG2961	J		2.62975	2.09944	2						0
b3501	3646551	3646904	+	arsR	DNA-binding transcriptional repressor (NCBI)	COG0640	K				0				2.49749		1
b3503	3648260	3648685	+	arsC	arsenate reductase (NCBI)	COG1393	P			2.27675	1						0
b3517	3664203	3665603	-	gadA	glutamate decarboxylase A, PLP-dependent (NCBI)	COG0076	E	3.66769			1						0
b3521	3670437	3671336	+	yhjC	predicted DNA-binding transcriptional regulator (RefSeq)	COG0583	K		2.16082		1						0
b3525	3676443	3677210	-	yhjH	orf, hypothetical protein (VIMSS)	COG2200	T	3.97398			1						0
b3535	3694020	3694208	-	yhjR	hypothetical protein (NCBI)			3.87759			1						0
b4454	3698159	3698224	+	rdlD	sRNA antisense regulator affects LdrD translation; proposed addiction module in LDR-D repeat, with toxic peptide LdrD (RefSeq)				3.01466		1					2.75973	1
b3550	3711675	3712115	+	yiaC	predicted acyltransferase with acyl-CoA N-acyltransferase domain (NCBI)	COG0454	KR	2.92393	2.64422		2						0
b3573	3739132	3739605	-	yiaI	predicted hydrogenase, 4Fe-4S ferredoxin-type component (NCBI)	COG1142	C	3.96607			1						0
b3581	3746600	3747262	+	sgbH	3-keto-L-gulonate 6-phosphate decarboxylase (NCBI)	COG0269	G			2.7159	1				2.1512		1
b3582	3747255	3748115	+	sgbU	probable 3-hexulose-6-phosphate isomerase (VIMSS)	COG3623	G		2.77499	2.03492	2						0
b4554	3774194	3774403	-	yibT	hypothetical protein (NCBI)			2.48902			1				2.07219		1
b3604	3777077	3777853	+	lldR	DNA-binding transcriptional repressor (NCBI)	COG2186	K				0		2.17293				1
b3606	3779238	3779711	+	yibK	predicted rRNA methylase (NCBI)	COG0219	J			2.01009	1						0
b3610	3782214	3782465	-	grxC	glutaredoxin 3 (NCBI)	COG0695	O				0	3.35865	2.1815				2
b3635	3808366	3809175	-	mutM	formamidopyrimidine-DNA glycosylase (NCBI)	COG0266	L		2.1812		1						0
b3641	3812517	3813113	+	ttk	putative transcriptional regulator (VIMSS)				2.82956		1				2.03288		1
b3644	3814699	3815562	+	yicC	hypothetical protein (NCBI)	COG1561	S	5.45897	2.14422	2.46422	3						0
b3651	3822538	3823227	+	trmH	tRNA (Guanosine-2'-O-)-methyltransferase (NCBI)	COG0566	J	3.31348		2.71539	2						0
b3663	3839973	3840425	-	yicN	orf, hypothetical protein (VIMSS)						0	2.38066					1
b3666	3843799	3845190	-	uhpT	sugar phosphate antiporter (NCBI)	COG2271	G		2.11256		1						0
b3672	3850913	3851011	-	ivbL	ilvB operon leader peptide (NCBI)				2.02746	2.26379	2						0
b4618	3851576	3851665	+	tisB	lexA-regulated toxic peptide (RefSeq)			3.91735		2.50493	2						0
b3688	3865751	3866083	+	yidQ	orf, hypothetical protein (VIMSS)			3.07089			1						0
b4477	3871018	3871635	-	dgoA	2-dehydro-3-deoxy-6-phosphogalactonate aldolase (NCBI)				2.43666		1			3.00912			1
b3693	3871619	3872497	-	dgoK	2-oxo-3-deoxygalactonate kinase (NCBI)	COG3734	G	2.49224			1						0
b4479	3872494	3873183	-	dgoR	predicted DNA-binding transcriptional regulator (NCBI)			3.32136			1						0
b3698	3875090	3875488	-	yidB	orf, hypothetical protein (VIMSS)			3.68519	3.67879		2						0
b3726	3906572	3907462	-	pstA	phosphate transporter subunit (NCBI)	COG0581	P	2.04259			1						0
b3748	3931374	3931793	+	rbsD	D-ribose high-affinity transport system; membrane-associated protein (VIMSS)	COG1869	G	2.24658			1						0
b3751	3934301	3935191	+	rbsB	D-ribose transporter subunit (NCBI)	COG1879	G	2.32917			1						0
b3753	3936250	3937242	+	rbsR	DNA-binding transcriptional repressor of ribose metabolism (NCBI)	COG1609	K	2.18527			1						0
b3766	3948345	3948443	+	ilvL	ilvG operon leader peptide (NCBI)						0	3.92394	3.05063	2.23813	3.3718	2.15183	5
b3769	3950224	3950487	+	ilvM	acetolactate synthase II, small subunit (NCBI)	COG3978	C		2.73765		1	2.42564	2.70319				2
b3772	3953354	3954898	+	ilvA	threonine dehydratase (NCBI)	COG1171	E		2.04909		1				2.10654		1
b3773	3954950	3955843	-	ilvY	DNA-binding transcriptional dual regulator (NCBI)	COG0583	K			2.12868	1						0
b3775	3957555	3957836	-	ppiC	peptidyl-prolyl cis-trans isomerase C (rotamase C) (NCBI)	COG0760	O		3.0388		1	3.68499			2.92683		2
b3778	3958700	3960721	+	rep	DNA helicase and single-stranded DNA-dependent ATPase (NCBI)				2.31848		1	2.07254			2.43435	3.03509	3
b3780	3962388	3963653	-	rhlB	ATP-dependent RNA helicase (NCBI)	COG0513	L	2.21427		2.97001	2				2.16269		1
b3781	3963784	3964113	+	trxA	thioredoxin 1 (VIMSS)	COG0526	C	2.70516			1	2.52359			2.51623		2
b3806	3989176	3991722	+	cyaA	adenylate cyclase (NCBI)	COG3072	F				0			2.0234			1
b3807	3991762	3992082	-	cyaY	frataxin-like protein (NCBI)	COG1965	P	2.63227	2.33041		2		3.29884		2.60948	4.40445	3
b4558	3992545	3992748	+	yifL	predicted lipoprotein (NCBI)			3.24584	2.44993	2.23684	3						0
b3813	3996006	3998168	+	uvrD	DNA-dependent ATPase I and helicase II (NCBI)	COG0210	L		2.19905		1						0
b3834	4017647	4018252	+	yigP	hypothetical protein (NCBI)	COG3165	H			2.10637	1	3.25854					1
b3836	4019968	4020237	+	b3836	orf, hypothetical protein (VIMSS)						0	2.19479			2.65221		2
b3857	4039438	4040022	-	mobA	molybdopterin-guanine dinucleotide biosynthesis protein A (NCBI)	COG0746	H			2.00477	1						0
b4686	4051670	4051780	-	yshB	expressed protein (RefSeq)				2.68558		1						0
b3869	4053313	4054362	-	glnL	sensory histidine kinase in two-component regulatory system with GlnG (NCBI)	COG3852	T				0		2.08758				1
b3899	4088938	4090389	-	frvB	PTS system, fructose-like enzyme IIBC component (VIMSS)	COG1299,COG1445	G		2.37814		1						0
b3908	4098833	4099453	+	sodA	superoxide dismutase, manganese (VIMSS)				2.51322	2.51435	2						0
b3909	4099713	4100696	+	kdgT	2-keto-3-deoxy-D-gluconate transport system (VIMSS)				3.02116		1						0
b3929	4116868	4117353	-	rraA	ribonuclease activity regulator protein RraA (NCBI)	COG0684	J	2.48626			1						0
b3933	4120403	4121362	-	ftsN	essential cell division protein (NCBI)	COG3087	D			2.90517	1						0
b3934	4121454	4122479	-	cytR	DNA-binding transcriptional dual regulator (NCBI)	COG1609	K	3.19988			1						0
b3937	4125309	4125917	-	yiiX	predicted peptidoglycan peptidase (NCBI)			3.62899			1						0
b3943	4134131	4135036	+	yijE	orf, hypothetical protein (VIMSS)			2.17299			1						0
b3944	4135063	4135680	-	yijF	hypothetical protein (NCBI)	COG3738	S			2.68719	1						0
b3952	4144281	4145159	+	pflC	probable pyruvate formate lyase activating enzyme 2 (VIMSS)			2.63472			1						0
b3999	4197527	4198117	+	yjaG	hypothetical protein (NCBI)	COG3068	S				0				2.02764		1
b4000	4198304	4198576	+	hupA	HU, DNA-binding transcriptional regulator, alpha subunit (NCBI)	COG0776	L	3.07416			1						0
b4012	4211703	4212146	-	yjaB	predicted acetyltransferase (NCBI)	COG0454	KR		3.52133	2.79294	2						0
b4013	4212303	4213232	+	metA	homoserine O-succinyltransferase (NCBI)	COG1897	E		3.03732	2.2454	2			2.07239			1
b4015	4215132	4216436	+	aceA	isocitrate lyase (NCBI)	COG2224	C			2.38128	1						0
b4026	4233929	4234171	+	yjbE	hypothetical protein (NCBI)					2.14215	1						0
b4030	4238348	4238758	+	yjbA	phosphate-starvation-inducible protein PsiE (NCBI)	COG3223	R	3.93624			1	2.98457		3.69241			2
b4034	4243252	4244442	-	malE	maltose ABC transporter periplasmic protein (NCBI)	COG2182	G		2.21703		1						0
b4037	4247577	4248497	+	malM	maltose regulon periplasmic protein (NCBI)						0	2.11855	2.48545				2
b4049	4259737	4260729	+	dusA	tRNA-dihydrouridine synthase A (RefSeq)	COG0042	J	3.3105	2.8129		2						0
b4051	4261271	4262254	-	qor	quinone oxidoreductase, NADPH-dependent (NCBI)	COG0604	CR		3.0063		1						0
b4056	4268261	4268677	+	yjbQ	hypothetical protein (NCBI)	COG0432	H				0			2.38487			1
b4057	4268681	4269037	+	yjbR	hypothetical protein (NCBI)	COG2315	K	2.9046			1						0
b4060	4272783	4273064	-	yjcB	orf, hypothetical protein (VIMSS)					2.45525	1						0
b4062	4275083	4275406	-	soxS	DNA-binding transcriptional dual regulator (NCBI)	COG2207	K				0			3.09854	2.1843		2
b4063	4275492	4275956	+	soxR	DNA-binding transcriptional dual regulator, Fe-S center for redox-sensing (NCBI)	COG0789	K		2.95404	2.61101	2						0
b4067	4281276	4282925	-	actP	acetate permease (NCBI)	COG4147	C	2.65474			1						0
b4071	4287268	4287834	+	nrfB	formate-dependent nitrite reductase; a penta-haeme cytochrome c (VIMSS)			3.0665			1						0
b4082	4301101	4302132	-	yjcR	predicted membrane fusion protein of efflux pump (NCBI)	COG1566	V	2.51118			1						0
b4085	4305806	4306501	-	alsE	allulose-6-phosphate 3-epimerase (NCBI)	COG0036	G		3.16005		1						0
b4086	4306512	4307492	-	alsC	D-allose transporter subunit (NCBI)	COG1172	G		3.7419		1						0
b4092	4312367	4313125	-	phnP	carbon-phosphorus lyase complex accessory protein (NCBI)	COG1235	P				0					2.16613	1
b4094	4313548	4314105	-	phnN	ribose 1,5-bisphosphokinase (NCBI)	COG3709	G				0					2.22359	1
b4095	4314105	4315241	-	phnM	carbon-phosphorus lyase complex subunit (NCBI)	COG3454	P	2.8911	2.01396		2						0
b4097	4316029	4316787	-	phnK	carbon-phosphorus lyase complex subunit (NCBI)			3.24715			1						0
b4098	4316784	4317629	-	phnJ	carbon-phosphorus lyase complex subunit (NCBI)	COG3627	P	2.10413	2.72793		2						0
b4099	4317622	4318686	-	phnI	carbon-phosphorus lyase complex subunit (NCBI)	COG3626	P				0			2.1017			1
b4100	4318686	4319270	-	phnH	carbon-phosphorus lyase complex subunit (NCBI)	COG3625	P	3.4502			1	3.49684		2.30595			2
b4101	4319267	4319719	-	phnG	carbon-phosphorus lyase complex subunit (NCBI)	COG3624	P	2.01364			1						0
b4102	4319720	4320445	-	phnF	predicted DNA-binding transcriptional regulator of phosphonate uptake and biodegradation (NCBI)	COG2188	K	3.00212			1						0
b4107	4323321	4323764	-	phnB	hypothetical protein (NCBI)	COG2764	R				0			2.00425			1
b4115	4333717	4335054	-	adiC	arginine:agmatin (NCBI)	COG0531	E	2.11208			1						0
b4119	4339934	4341289	+	melA	alpha-galactosidase, NAD(P)-binding (NCBI)	COG1486	G			2.41322	1						0
b4654	4360214	4360376	-	yjdQ						2.05923	1						0
b4137	4363041	4363379	-	cutA	copper binding protein, copper sensitivity (NCBI)	COG1324	P		2.50278		1						0
b4144	4370832	4371185	+	yjeI	orf, hypothetical protein (VIMSS)			5.19909	3.28189		2						0
b4411	4374576	4374722	+	ecnB	entericidin B membrane lipoprotein (NCBI)			4.02347		3.13428	2	3.70893					1
b4157	4383416	4383730	+	yjeN	hypothetical protein (NCBI)			3.30396	2.96059		2						0
b4173	4398695	4399975	+	hflX	predicted GTPase (NCBI)	COG2262	J				0	2.90893			2.28726		2
b4176	4402409	4402606	+	yjeT	conserved inner membrane protein (NCBI)	COG3242	S		2.66809	3.05564	2						0
b4186	4411051	4412214	+	yjfC	predicted synthetase/amidase (NCBI)	COG0754	E		2.03772		1						0
b4192	4416584	4417648	-	yjfR	orf, hypothetical protein (VIMSS)	COG2220	G			2.33647	1						0
b4194	4419416	4419721	+	ulaB	L-ascorbate-specific enzyme IIB component of PTS (NCBI)	COG3414	G	4.77145	2.55368		2				2.80409		1
b4196	4420209	4420859	+	ulaD	3-keto-L-gulonate 6-phosphate decarboxylase (NCBI)	COG0269	G				0					2.39289	1
b4207	4426958	4427578	+	fklB	FKBP-type 22KD peptidyl-prolyl cis-trans isomerase (rotamase) (VIMSS)				2.12227		1						0
b4209	4429344	4430006	-	ytfE	predicted regulator of cell morphogenesis and cell wall metabolism (NCBI)	COG2846	O	2.16336	2.69862		2						0
b4211	4431187	4432047	-	ytfG	NAD(P)H:quinone oxidoreductase (NCBI)	COG0702	GM		2.45718	2.52196	2			2.30479			1
b4212	4432136	4432516	+	ytfH	orf, hypothetical protein (VIMSS)			4.08338	3.62039	2.27134	3				2.37045	4.40901	2
b4217	4437610	4437816	+	ytfK	orf, hypothetical protein (VIMSS)				2.55091		1						0
b4219	4439561	4440199	-	msrA	methionine sulfoxide reductase A (NCBI)	COG0225	O			2.35479	1						0
b4222	4445917	4446258	+	ytfP	hypothetical protein (NCBI)	COG2105	R				0	2.40447					1
b4485	4449081	4450583	+	ytfR	predicted sugar transporter subunit: ATP-binding component of ABC superfamily (NCBI)				3.1079		1						0
b4234	4455337	4455888	-	yjgA	hypothetical protein (NCBI)	COG3028	J	5.03642		2.81297	2	3.42697	4.46709	3.83711	2.47034	2.02722	5
b4236	4457513	4457878	+	cybC	cytochrome b(562) (VIMSS)						0		2.13869	2.28513			2
b4237	4457923	4458387	-	nrdG	anaerobic ribonucleotide reductase activating protein (NCBI)	COG0602	OR				0		2.44083		2.30284		2
b4248	4470837	4471232	-	yjgH	predicted mRNA endoribonuclease (NCBI)	COG0251	V		2.90399		1						0
b4249	4471363	4472076	-	yjgI	predicted oxidoreductase with NAD(P)-binding Rossmann-fold domain (NCBI)	COG1028	IQR	2.78472			1	2.20756					1
b4255	4476496	4476912	+	yjgD	hypothetical protein (NCBI)	COG3076	J				0				2.47793	2.10231	2
b4260	4482463	4483974	-	pepA	leucyl aminopeptidase (NCBI)	COG0260	E				0					2.11762	1
b4269	4493213	4494232	-	yjgB	putative oxidoreductase (VIMSS)				2.3221		1						0
b4277	4499283	4499612	+	yjgZ	KpLE2 phage-like element; predicted protein (NCBI)			3.45291			1		2.12475			2.16676	2
b4561	4506699	4506965	-	insM	transposase (RefSeq)				2.4069		1						0
b4576	4516744	4517247	+	insB-7							0					2.0753	1
b4295	4517361	4518347	-	yjhU	orf, hypothetical protein (VIMSS)	COG2390	K			2.79401	1						0
b4301	4524928	4525560	-	sgcE	ribulose-phosphate 3-epimerase (NCBI)	COG0036	G				0	2.94219					1
b4302	4525572	4526003	-	sgcA	KpLE2 phage-like element; predicted phosphotransferase enzyme IIA component (NCBI)	COG1762	GT				0	2.14166		3.43869		2.29473	3
b4305	4528553	4529674	-	sgcX	putative lyase/synthase (VIMSS)			2.35161			1						0
b4307	4531262	4531807	-	yjhQ	KpLE2 phage-like element; predicted acetyltransferase (NCBI)	COG3153	R	3.39492			1			2.48449			1
b4566	4531819	4532076	-	yjhX	hypothetical protein (NCBI)				2.61653		1						0
b4314	4541138	4541686	+	fimA	major type 1 subunit fimbrin (pilin) (NCBI)	COG3539	N			2.96558	1						0
b4323	4550924	4552384	+	uxuB	D-mannonate oxidoreductase, NAD-binding (NCBI)	COG0246	G				0		2.16968	2.01443		2.16	3
b4327	4555401	4556312	-	yjiE	predicted DNA-binding transcriptional regulator (NCBI)	COG0583	K	3.27393	3.13995		2						0
b4328	4556377	4557549	-	iadA	isoaspartyl dipeptidase (NCBI)						0			2.43582	2.10239		2
b4329	4557562	4558023	-	yjiG	conserved inner membrane protein (NCBI)	COG0700	S	3.20379			1			3.04751			1
b4330	4558020	4558703	-	yjiH	orf, hypothetical protein (VIMSS)	COG3314	S		2.72144		1						0
b4331	4558953	4559507	+	yjiI	orf, hypothetical protein (VIMSS)				3.21767		1						0
b4332	4559520	4560698	-	yjiJ	predicted inner membrane protein (NCBI)	COG0477	GEPR	2.02308			1						0
b4334	4561945	4562712	-	yjiL	putative enzyme (VIMSS)	COG1924	I	3.08659			1						0
b4335	4562722	4563873	-	yjiM	orf, hypothetical protein (VIMSS)			3.45482			1						0
b4340	4568185	4569597	-	yjiR	fused predicted DNA-binding transcriptional regulator/predicted aminotransferase (NCBI)	COG1167	KE		2.29995		1						0
b4352	4585932	4586888	-	yjiA	orf, hypothetical protein (VIMSS)				2.25545		1						0
b4567	4603827	4604063	+	yjjZ	hypothetical protein (NCBI)					2.47857	1						0
b4377	4610434	4611507	+	yjjU	predicted esterase (NCBI)	COG4667	I				0			2.03751			1
b4378	4611504	4612283	+	yjjV	predicted DNase (NCBI)				2.59179		1						0
b4381	4615346	4616125	+	deoC	deoxyribose-phosphate aldolase (NCBI)	COG0274	F	2.54821			1						0
b4384	4618906	4619625	+	deoD	purine nucleoside phosphorylase (NCBI)	COG0813	F				0	2.20649					1
b4386	4621124	4622140	-	lplA	lipoate-protein ligase A (NCBI)	COG0095	H		2.72758		1				2.33792		1
b4387	4622168	4622812	-	ytjB	hypothetical protein (NCBI)	COG3726	S				0	2.8727					1
b4389	4623935	4625317	+	radA	predicted repair protein (NCBI)	COG1066	O			2.60454	1						0
b4390	4625338	4626570	+	nadR	probable nadAB transcriptional regulator (VIMSS)	COG1056,COG1396	HK	2.66697			1						0
b4393	4630783	4631109	+	trpR	Trp operon repressor (NCBI)	COG2973	K				0	2.36086	2.86051		3.02064	2.57432	4

## Sheet: TnLib_cydB-GFP
								TnLib/cydB-GFP, 100 µM IPTG, R_High/Low
sysName	begin	end	strand	name	desc	COG_no	COG	Rep1	Rep2	Rep3	Rep4	Replicate Count
b0005	5234	5530	+	yaaX	hypothetical protein (NCBI)			2.27257				1
b0019	17489	18655	+	nhaA	pH-dependent sodium/proton antiporter (NCBI)	COG3004	CP	2.61667	2.70125	2.91565	3.25611	4
b0020	18715	19620	+	nhaR	DNA-binding transcriptional activator (NCBI)	COG0583	K		2.38707		2.12872	2
b0028	25826	26275	+	fkpB	FKBP-type peptidyl-prolyl cis-trans isomerase (rotamase) (NCBI)	COG1047	O			2.82322		1
b0059	60358	63264	-	hepA	ATP-dependent helicase HepA (NCBI)	COG0553	KL	2.46882	2.33942	3.11197	3.21456	4
b0122	136570	136917	-	yacC	orf, hypothetical protein (VIMSS)					2.38845		1
b0125	141431	141967	+	hpt	hypoxanthine phosphoribosyltransferase (VIMSS)			3.24307	4.64932	4.14799	2.8316	4
b0167	185978	188650	-	glnD	PII uridylyl-transferase (NCBI)	COG2844	OT			3.69024	3.48177	2
b0189	213678	213932	-	yaeO	orf, hypothetical protein (VIMSS)	COG4568	K	2.45118				1
b0196	219591	219995	-	rcsF	predicted outer membrane protein, signal (NCBI)			2.09118				1
b0239	256527	257771	+	frsA	fermentation/respiration switch protein (NCBI)	COG1073	T	2.32472				1
b0353	374683	375894	+	mhpT	putative transport protein (VIMSS)	COG0477	GEPR	2.00369				1
b0378	397096	398190	+	yaiW	predicted DNA-binding transcriptional regulator (NCBI)				2.49082			1
b0384	402505	402825	+	psiF	induced by phosphate starvation (VIMSS)			2.29083				1
b0386	404059	404868	-	proC	pyrroline-5-carboxylate reductase (NCBI)	COG0345	E				2.18837	1
b0398	414974	416176	-	sbcD	exonuclease, dsDNA, ATP-dependent (NCBI)	COG0420	L		2.82631			1
b0412	431536	432075	-	yajI	orf, hypothetical protein (VIMSS)				2.7101			1
b0437	455901	456524	+	clpP	ATP-dependent Clp protease proteolytic subunit (NCBI)	COG0740	O		2.45152	2.85977	2.45907	3
b0438	456650	457924	+	clpX	ATP-dependent protease ATP-binding subunit (NCBI)	COG1219	O			2.34029	2.27963	2
b4508	565599	565910	+	peaD	putative sensory transduction regulator (VIMSS)			2.33575				1
b0583	608682	609302	-	entD	phosphopantetheinyltransferase component of enterobactin synthase multienzyme complex (NCBI)	COG2977	Q			2.0951		1
b0616	648805	649713	-	citE	citrate lyase beta chain (acyl lyase subunit) (VIMSS)			2.77438				1
b0632	661975	663186	-	dacA	D-alanyl-D-alanine carboxypeptidase (penicillin-binding protein 5) (NCBI)	COG1686	M	3.68258	4.31193	3.73542	3.92048	4
b0643	674241	674723	+	ybeL	hypothetical protein (NCBI)			2.1164				1
b0652	683753	684478	-	gltL	glutamate and aspartate transporter subunit (NCBI)	COG1126	E		2.43432			1
b0660	691561	692601	-	ybeZ	predicted protein with nucleoside triphosphate hydrolase domain (RefSeq)	COG1702	T		2.80353	3.60281		2
b0675	698797	699549	-	nagD	UMP phosphatase (NCBI)	COG0647	F		2.4522			1
b0735	773532	773825	+	ybgE	conserved inner membrane protein (NCBI)	COG3790	S		3.7719		2.02877	2
b0763	794312	795085	+	modA	molybdate transporter subunit (NCBI)	COG0725	P			2.25788		1
b0765	795777	796835	+	modC	molybdate transporter subunit (NCBI)	COG4148	P			2.27734		1
b0776	809604	810758	+	bioF	8-amino-7-oxononanoate synthase (NCBI)	COG0156	H		3.18441			1
b0790	822959	823720	-	ybhP	predicted DNase (NCBI)	COG3568	R		2.0222			1
b0800	834471	835433	+	ybiB	hypothetical protein (NCBI)	COG0547	E				2.01107	1
b0920	971845	972624	-	ycbC	conserved inner membrane protein (NCBI)	COG1434	R	2.44352	2.30405	2.40137	2.83355	4
b0955	1015762	1017522	-	ycbZ	predicted peptidase (NCBI)	COG1067	O	2.02885				1
b0964	1026334	1026996	-	yccT	hypothetical protein (NCBI)	COG3110	S	2.49907				1
b1084	1140405	1143590	-	rne	fused ribonucleaseE: endoribonuclease/RNA-binding protein/RNA degradosome binding protein (NCBI)	COG1530	J	3.32216	3.63958	2.07539		3
b1088	1146017	1146538	+	yceD	hypothetical protein (NCBI)	COG1399	S	2.69894			2.36235	2
b1132	1191213	1191854	-	hflD	hypothetical protein (NCBI)	COG2915	XT	2.83971	2.27075			2
b1135	1193521	1194174	-	ymfC	orf, hypothetical protein (VIMSS)	COG1187	J		2.16521			1
b1153	1206136	1206720	+	ymfQ	e14 prophage; conserved protein (NCBI)	COG3778	X		2.64893			1
b1175	1223772	1224584	-	minD	membrane ATPase of the MinC-MinD-MinE system (NCBI)	COG2894	D	3.77749	3.51278	3.87678		3
b1190	1238102	1239172	+	dadX	alanine racemase (NCBI)	COG0787	M			2.19355		1
b1216	1269972	1271072	-	chaA	calcium/sodium:proton antiporter (NCBI)	COG0387	P	3.74886	2.80882	3.80509	2.60615	4
b1223	1277180	1278571	+	narK	nitrate/nitrite transporter (NCBI)	COG2223	P				2.26083	1
b1226	1284362	1285072	+	narJ	molybdenum-cofactor-assembly chaperone subunit (delta subunit) of nitrate reductase 1 (NCBI)	COG2180	CPO			2.14013		1
b1301	1362256	1363536	+	puuB	gamma-Glu-putrescine oxidase, FAD/NAD(P)-binding (NCBI)	COG0665	E	2.77306				1
b1308	1367713	1368027	+	pspE	thiosulfate:cyanide sulfurtransferase (rhodanese) (NCBI)	COG0607	P		2.65809			1
b1323	1384744	1386285	+	tyrR	DNA-binding transcriptional dual regulator, tyrosine-binding (NCBI)	COG3283	KE			2.01141		1
b1413	1481085	1484987	+	hrpA	ATP-dependent helicase (RefSeq)			4.58918	4.24958	4.39358	3.84843	4
b1415	1486256	1487695	+	aldA	aldehyde dehydrogenase A, NAD-linked (NCBI)	COG1012	C		2.83244	2.51779		2
b1421	1490494	1492134	+	trg	methyl-accepting chemotaxis protein III, ribose and galactose sensor receptor (NCBI)	COG0840	NT	3.38379				1
b1464	1532989	1533882	-	yddE	hypothetical protein (NCBI)	COG0384	R				2.21542	1
b1484	1556055	1557041	-	ddpD	D-ala-D-ala transporter subunit (NCBI)	COG0444	EP	2.08266				1
b1598	1669984	1670805	+	ydgD	predicted peptidase (NCBI)	COG3591	E				2.43289	1
b1615	1689610	1690875	-	uidC	membrane-associated protein (VIMSS)					2.30254		1
b1675	1752956	1753165	-	ydhZ	hypothetical protein (NCBI)				2.90949			1
b1682	1759790	1760536	-	sufC	cysteine desulfurase ATPase component (NCBI)	COG0396	O		2.05812			1
b1693	1772710	1773468	+	aroD	3-dehydroquinate dehydratase (NCBI)	COG0710	E	2.60931	2.26336		2.91593	3
b1695	1775220	1776371	+	b1695	putative oxidoreductase (VIMSS)			2.06895				1
b1708	1790291	1790755	-	nlpC	predicted lipoprotein (NCBI)	COG0791	M		2.74115	2.62192		2
b1808	1889349	1891259	-	yoaA	conserved protein with nucleoside triphosphate hydrolase domain (NCBI)	COG1199	L	2.38193				1
b1813	1894194	1894772	+	yeaB	predicted NUDIX hydrolase (NCBI)	COG0494	V		2.51621			1
b1817	1900072	1901043	+	manX	fused mannose-specific PTS enzymes: IIA component/IIB component (NCBI)	COG2893,COG3444	G		2.98964			1
b1831	1912860	1913558	-	proQ	putative solute/DNA competence effector (NCBI)						2.61641	1
b1881	1964417	1965061	-	cheZ	chemotaxis regulator, protein phosphatase for CheY (NCBI)	COG3143	NT		2.01375			1
b1924	2001896	2003302	+	fliD	flagellar capping protein (NCBI)	COG1345	N		2.07998			1
b1958	2026473	2027390	-	yedI	conserved inner membrane protein (NCBI)	COG2354	S	2.35239				1
b2154	2241932	2242768	+	yeiG	predicted esterase (NCBI)	COG0627	V				2.13673	1
b2181	2275915	2276259	-	yejG	hypothetical protein (NCBI)					2.45219		1
b2237	2346844	2347494	-	inaA	hypothetical protein (NCBI)			2.2408				1
b2261	2373022	2373984	-	menC	O-succinylbenzoate synthase (NCBI)	COG1441	H			2.37957		1
b2366	2477224	2478552	+	dsdA	D-serine dehydratase (NCBI)	COG3048	E			4.07222	2.4327	2
b2384	2502532	2503569	-	ypdE	predicted peptidase (NCBI)	COG1363	EG	2.57244				1
b2434	2549735	2550160	-	b2434	orf, hypothetical protein (VIMSS)			3.5351				1
b2439	2553763	2554422	-	eutL	predicted carboxysome structural protein with predicted role in ethanolamine utilization (NCBI)	COG4816	E		3.36505			1
b2449	2562002	2562394	+	yffR	CPZ-55 prophage; predicted protein (NCBI)				3.44107			1
b2456	2569785	2570072	-	cchB	predicted carboxysome structural protein, ethanolamine utilization protein (NCBI)	COG4576	QC	3.6677				1
b2517	2641151	2642305	-	yfgB	predicted enzyme (NCBI)	COG0820	J	2.23434			2.41941	2
b2547	2674872	2676383	-	yphE	fused predicted sugar transporter subunits of ABC superfamily: ATP-binding components (NCBI)	COG1129	G		2.61982			1
b2583	2717245	2717943	+	yfiP	orf, hypothetical protein (VIMSS)				2.23801			1
b2593	2732325	2733056	-	yfiH	hypothetical protein (NCBI)	COG1496	P		2.37864		2.05781	2
b2666	2794892	2795050	-	yqaE	predicted membrane protein (NCBI)	COG0401	S		2.55377			1
b2683	2808366	2808701	+	ygaH	predicted inner membrane protein (NCBI)			2.42788				1
b2688	2812905	2814461	-	gshA	glutamate--cysteine ligase (NCBI)	COG2918	H	2.33054		2.79242	2.64387	3
b2727	2849023	2849895	+	hypB	GTP hydrolase involved in nickel liganding into hydrogenases (NCBI)	COG0378	O		2.25311			1
b2744	2867535	2868296	-	surE	acid phosphatase (NCBI)	COG0496	L			2.98837		1
b2810	2941359	2942564	+	csdA	cysteine sulfinate desulfinase (NCBI)	COG0520	E	2.8536				1
b2905	3047595	3048689	-	gcvT	glycine cleavage system aminomethyltransferase T (NCBI)	COG0404	E			2.98875		1
b2954	3094703	3095296	+	yggV	putative deoxyribonucleotide triphosphate pyrophosphatase (NCBI)	COG0127	F		2.7812		2.08944	2
b2991	3137999	3138340	-	hybF	protein involved with the maturation of hydrogenases 1 and 2 (NCBI)	COG0375	R		2.19348			1
b3100	3248099	3248398	+	yqjK	hypothetical protein (NCBI)			2.47938	2.11713		2.0187	3
b3113	3257743	3258132	-	yhaR	orf, hypothetical protein (VIMSS)			2.78856				1
b3131	3275878	3276687	-	agaR	DNA-binding transcriptional dual regulator (NCBI)	COG1349	KG	2.79694			2.50684	2
b3150	3294431	3295006	+	yraP	hypothetical protein (NCBI)	COG2823	S			2.00334		1
b3181	3326261	3326737	-	greA	transcription elongation factor: cleaves 3' nucleotide of paused mRNA (VIMSS)			2.89046	3.71089	2.99778	2.90489	4
b3203	3344195	3344482	+	yhbH	predicted ribosome-associated, sigma 54 modulation protein (NCBI)	COG1544	J	2.47577				1
b3281	3428042	3428860	-	aroE	dehydroshikimate reductase, NAD(P)-binding (NCBI)	COG0169	E	3.25534	3.55218	3.73605	3.44288	4
b3361	3488883	3489485	-	fic	stationary-phase protein, cell division (NCBI)	COG2184	T			2.3403		1
b3537	3696049	3696240	+	yhjT	orf, hypothetical protein (VIMSS)			2.29744				1
b3604	3777077	3777853	+	lldR	DNA-binding transcriptional repressor (NCBI)	COG2186	K		2.11029			1
b3677	3854438	3854887	+	yidI	predicted inner membrane protein (NCBI)						3.09086	1
b3778	3958700	3960721	+	rep	DNA helicase and single-stranded DNA-dependent ATPase (NCBI)			4.01646	3.55714	4.51744	4.16475	4
b3781	3963784	3964113	+	trxA	thioredoxin 1 (VIMSS)	COG0526	C	2.8361	3.29996	3.32045	2.49622	4
b3806	3989176	3991722	+	cyaA	adenylate cyclase (NCBI)	COG3072	F	4.08576	4.17024	3.19771	3.00939	4
b4000	4198304	4198576	+	hupA	HU, DNA-binding transcriptional regulator, alpha subunit (NCBI)	COG0776	L	2.54633				1
b4025	4231781	4233430	+	pgi	glucose-6-phosphate isomerase (NCBI)	COG0166	G	2.18332		2.92063	2.621	3
b4028	4234920	4235657	+	yjbG	hypothetical protein (NCBI)			2.59253				1
b4062	4275083	4275406	-	soxS	DNA-binding transcriptional dual regulator (NCBI)	COG2207	K			2.54776		1
b4063	4275492	4275956	+	soxR	DNA-binding transcriptional dual regulator, Fe-S center for redox-sensing (NCBI)	COG0789	K		2.12506			1
b4093	4313127	4313561	-	phnO	predicted acyltransferase with acyl-CoA N-acyltransferase domain (NCBI)	COG0454	KR		2.24331			1
b4101	4319267	4319719	-	phnG	carbon-phosphorus lyase complex subunit (NCBI)	COG3624	P			2.1862		1
b4411	4374576	4374722	+	ecnB	entericidin B membrane lipoprotein (NCBI)			4.66621	2.00118			2
b4178	4404213	4404638	+	yjeB	predicted DNA-binding transcriptional regulator (NCBI)	COG1959	K				2.3618	1
b4190	4414975	4415724	+	yjfP	predicted hydrolase (NCBI)	COG1073	T	2.42141				1
b4194	4419416	4419721	+	ulaB	L-ascorbate-specific enzyme IIB component of PTS (NCBI)	COG3414	G	2.04793				1

## Sheet: TnLib_lepI-GFP
								TnLib/lepI-GFP, 100 µM IPTG, R_High/Low
sysName	begin	end	strand	name	desc	COG_no	COG	Rep1	Rep2	Replicate Count
b0005	5234	5530	+	yaaX	hypothetical protein (NCBI)			3.49209	3.53199	2
b0011	10643	11356	-	yaaW	hypothetical protein (NCBI)	COG4735	S	2.75295		1
b0020	18715	19620	+	nhaR	DNA-binding transcriptional activator (NCBI)	COG0583	K	2.87651		1
b0058	59687	60346	-	rluA	pseudouridine synthase for 23S rRNA (position 746) and tRNAphe(position 32) (NCBI)	COG0564	J	2.00539		1
b0065	71351	72115	+	yabI	conserved inner membrane protein (NCBI)	COG0586	S	2.0398		1
b0099	111044	111433	+	mutT	nucleoside triphosphate pyrophosphohydrolase, marked preference for dGTP (NCBI)	COG0494	V		3.04091	1
b0113	122092	122856	+	pdhR	transcriptional regulator of pyruvate dehydrogenase complex (NCBI)	COG2186	K		3.23446	1
b0122	136570	136917	-	yacC	orf, hypothetical protein (VIMSS)				2.76453	1
b0125	141431	141967	+	hpt	hypoxanthine phosphoribosyltransferase (VIMSS)			3.17437	3.45116	2
b0164	184257	185069	-	yaeI	orf, hypothetical protein (VIMSS)	COG1408	R	2.204		1
b0187	211877	212266	+	yaeR	orf, hypothetical protein (VIMSS)				2.40756	1
b0225	245961	246239	-	yafQ	predicted toxin of the YafQ-DinJ toxin-antitoxin system (NCBI)	COG3041	J	2.60446		1
b0226	246242	246502	-	dinJ	predicted antitoxin of YafQ-DinJ toxin-antitoxin system (NCBI)	COG3077	V	2.66394		1
b0230	250072	250827	+	mbhA	putative motility protein (VIMSS)	COG1360	N	2.19534		1
b0250	264844	265311	-	ykfB	CP4-6 prophage; predicted protein (NCBI)				3.01063	1
b0271	286013	287623	+	yagH	CP4-6 prophage; predicted xylosidase/arabinosidase (NCBI)	COG3507	G	2.08498		1
b0284	297960	300158	-	yagR	predicted oxidoreductase with molybdenum-binding domain (NCBI)	COG1529	C	2.25599	2.27243	2
b0285	300155	301111	-	yagS	predicted oxidoreductase with FAD-binding domain (NCBI)	COG1319	C		2.60369	1
b0307	321562	322989	+	ykgF	predicted amino acid dehydrogenase with NAD(P)-binding domain and ferridoxin-like domain (NCBI)	COG1139	C	2.13994		1
b0331	347906	348796	+	prpB	2-methylisocitrate lyase (NCBI)	COG2513	G	2.04125		1
b0351	372145	373095	+	mhpF	acetaldehyde dehydrogenase (NCBI)	COG0119	E	2.11267		1
b0353	374683	375894	+	mhpT	putative transport protein (VIMSS)	COG0477	GEPR		3.24997	1
b0384	402505	402825	+	psiF	induced by phosphate starvation (VIMSS)			2.76573		1
b0387	404988	405446	+	yaiI	orf, hypothetical protein (VIMSS)	COG1671	S		2.59171	1
b0398	414974	416176	-	sbcD	exonuclease, dsDNA, ATP-dependent (NCBI)	COG0420	L		2.014	1
b0412	431536	432075	-	yajI	orf, hypothetical protein (VIMSS)			2.75525		1
b0428	446039	446929	-	cyoE	protoheme IX farnesyltransferase (NCBI)	COG0109	HI	2.0564	2.30837	2
b0432	449887	450834	-	cyoA	cytochrome o ubiquinol oxidase subunit II (NCBI)	COG1622	C	2.06933		1
b0442	463161	463532	+	ybaV	hypothetical protein (NCBI)	COG1555	L		2.29324	1
b0454	475206	475595	-	ybaZ	predicted methyltransferase (NCBI)	COG3695	K	2.09523	2.4387	2
b0456	475896	476249	+	ybaA	hypothetical protein (NCBI)			3.0312		1
b0468	490106	490483	+	ybaN	conserved inner membrane protein (NCBI)	COG2832	S	3.46518		1
b0469	490636	491187	+	apt	adenine phosphoribosyltransferase (NCBI)	COG0503	F	2.05355		1
b0473	494344	496218	+	htpG	heat shock protein 90 (NCBI)	COG0326	O	2.74428	2.66036	2
b0492	516649	517503	-	ybbN	putative thioredoxin-like protein (VIMSS)				2.03067	1
b0520	548850	549665	+	ylbF	hypothetical protein (NCBI)			4.31354		1
b0527	555255	555776	-	ybcI	conserved inner membrane protein (NCBI)	COG1988	R		2.03002	1
b0588	618607	619422	-	fepC	iron-enterobactin transporter subunit (NCBI)	COG1120	PH		2.62451	1
b0597	628523	628936	+	ybdB	hypothetical protein (NCBI)	COG2050	Q	3.69083		1
b0616	648805	649713	-	citE	citrate lyase beta chain (acyl lyase subunit) (VIMSS)			2.47327	4.62031	2
b4581	657254	658041	+	ybeM					2.00666	1
b0643	674241	674723	+	ybeL	hypothetical protein (NCBI)			2.19039		1
b0660	691561	692601	-	ybeZ	predicted protein with nucleoside triphosphate hydrolase domain (RefSeq)	COG1702	T	3.58213	2.83336	2
b0675	698797	699549	-	nagD	UMP phosphatase (NCBI)	COG0647	F		2.43658	1
b0686	711261	712025	-	ybfF	hypothetical protein (NCBI)	COG0596	HR		3.37906	1
b0692	716169	717488	-	potE	putrescine/proton symporter: putrescine/ornithine antiporter (NCBI)	COG0531	E	2.28647		1
b0735	773532	773825	+	ybgE	conserved inner membrane protein (NCBI)	COG3790	S	5.39957	3.10915	2
b0766	796836	797654	-	ybhA	predicted hydrolase (NCBI)	COG0561	HR	2.11394		1
b0781	816267	817256	+	moaA	molybdenum cofactor biosynthesis protein A (NCBI)	COG2896	H	2.00623		1
b0790	822959	823720	-	ybhP	predicted DNase (NCBI)	COG3568	R		2.16756	1
b0800	834471	835433	+	ybiB	hypothetical protein (NCBI)	COG0547	E	2.88889		1
b0813	848433	849320	-	rhtA	threonine and homoserine efflux system (NCBI)	COG5006	E	2.04016		1
b0817	852406	852873	+	mntR	DNA-binding transcriptional regulator of mntH (NCBI)	COG1321	K	2.45364		1
b0819	854047	854967	-	ybiS	hypothetical protein (NCBI)	COG1376	M	2.28958		1
b0838	879077	879703	-	yliJ	putative transferase (VIMSS)			2.07668		1
b0860	899067	899798	-	artJ	arginine transporter subunit (NCBI)	COG0834	ET	2.21724		1
b0861	900089	900757	-	artM	arginine transporter subunit (NCBI)	COG4160	E	2.75467		1
b0882	922487	924763	+	clpA	ATPase and specificity subunit of ClpA-ClpP ATP-dependent serine protease, chaperone activity (NCBI)	COG0542	O	2.73736		1
b0885	925951	926655	-	aat	leucyl/phenylalanyl-tRNA--protein transferase (NCBI)	COG2360	O		4.40366	1
b0902	949563	950303	-	pflA	pyruvate formate lyase activating enzyme 1 (NCBI)	COG1180	O		2.60957	1
b0920	971845	972624	-	ycbC	conserved inner membrane protein (NCBI)	COG1434	R	2.6296	3.80323	2
b0928	983742	984932	-	aspC	aspartate aminotransferase, PLP-dependent (NCBI)	COG1448	E	2.12692		1
b0957	1018236	1019276	-	ompA	outer membrane protein A (3a;II*;G;d) (NCBI)	COG2885	M	2.54253	2.54899	2
b0966	1027627	1027944	-	hspQ	DNA-binding protein, hemimethylated (RefSeq)			2.8433	2.65472	2
b0982	1043453	1043899	-	yccY	putative phosphatase (VIMSS)			2.35198		1
b0994	1055484	1056512	+	torT	periplasmic sensory protein associated with the TorRS two-component regulatory system (NCBI)	COG1879	G		2.82908	1
b1012	1072086	1073234	-	b1012	orf, hypothetical protein (VIMSS)				5.88691	1
b1020	1084215	1085279	+	phoH	conserved protein with nucleoside triphosphate hydrolase domain (NCBI)	COG1702	T	2.06083	2.71473	2
b1036	1099519	1100010	+	ycdZ	orf, hypothetical protein (VIMSS)			2.22656		1
b1061	1120465	1120710	-	dinI	DNA damage-inducible protein I (NCBI)			2.37529		1
b1064	1122630	1123277	-	grxB	glutaredoxin 2 (Grx2) (NCBI)	COG2999	O	2.19633		1
b1078	1133952	1134734	+	flgG	flagellar component of cell-distal portion of basal-body rod (NCBI)	COG4786	N	2.23237		1
b1084	1140405	1143590	-	rne	fused ribonucleaseE: endoribonuclease/RNA-binding protein/RNA degradosome binding protein (NCBI)	COG1530	J	2.7769	2.03357	2
b1088	1146017	1146538	+	yceD	hypothetical protein (NCBI)	COG1399	S	3.20737	5.51409	2
b1095	1151162	1152403	+	fabF	3-oxoacyl-(acyl carrier protein) synthase (NCBI)	COG0304	IQ	4.65491	3.30693	2
b1110	1166822	1167361	+	ycfJ	hypothetical protein (NCBI)	COG3134	S	2.99653	3.20429	2
b1128	1186342	1187463	-	ycfD	orf, hypothetical protein (VIMSS)				2.09911	1
b1132	1191213	1191854	-	hflD	hypothetical protein (NCBI)	COG2915	XT	6.69522	6.12512	2
b1175	1223772	1224584	-	minD	membrane ATPase of the MinC-MinD-MinE system (NCBI)	COG2894	D	2.43935		1
b1187	1234161	1234880	+	fadR	fatty acid metabolism regulator (NCBI)	COG2186	K	3.5545	2.69944	2
b1190	1238102	1239172	+	dadX	alanine racemase (NCBI)	COG0787	M		2.00168	1
b1216	1269972	1271072	-	chaA	calcium/sodium:proton antiporter (NCBI)	COG0387	P		2.14762	1
b1223	1277180	1278571	+	narK	nitrate/nitrite transporter (NCBI)	COG2223	P		2.00613	1
b1225	1282827	1284365	+	narH	nitrate reductase 1, beta (Fe-S) subunit (NCBI)	COG1140	CP		3.59917	1
b1226	1284362	1285072	+	narJ	molybdenum-cofactor-assembly chaperone subunit (delta subunit) of nitrate reductase 1 (NCBI)	COG2180	CPO		2.91999	1
b1243	1299206	1300837	+	oppA	oligopeptide transporter subunit (NCBI)	COG4166	E	2.00365	3.02072	2
b1244	1300923	1301843	+	oppB	oligopeptide permease ABC transporter membrane protein (NCBI)	COG0601	EP		2.21824	1
b1245	1301858	1302766	+	oppC	oligopeptide transporter subunit (NCBI)	COG1173	EP	2.90271	3.04033	2
b1246	1302778	1303791	+	oppD	oligopeptide transporter ATP-binding component (NCBI)			2.64078	2.68333	2
b1247	1303788	1304792	+	oppF	oligopeptide transporter subunit (NCBI)	COG4608	E	4.69125	5.80819	2
b1255	1310944	1311687	-	yciC	hypothetical protein (NCBI)				2.3326	1
b1256	1312044	1312682	+	ompW	outer membrane protein W (NCBI)	COG3047	M		3.07586	1
b1272	1327356	1328405	+	sohB	predicted inner membrane peptidase (NCBI)	COG0616	O		2.11463	1
b1308	1367713	1368027	+	pspE	thiosulfate:cyanide sulfurtransferase (rhodanese) (NCBI)	COG0607	P	2.8704	3.03038	2
b1314	1374058	1374846	+	b1314	putative transient receptor potential locus (VIMSS)	COG1082	G	3.02745		1
b1323	1384744	1386285	+	tyrR	DNA-binding transcriptional dual regulator, tyrosine-binding (NCBI)	COG3283	KE	2.57616	2.42944	2
b1349	1412008	1412817	-	recT	Rac prophage; recombination and repair protein (NCBI)	COG3723	L	3.74089		1
b1350	1412810	1415410	-	recE	Rac prophage; exonuclease VIII, 5' -> 3' specific dsDNA exonuclease (NCBI)				2.22766	1
b1387	1449621	1451666	-	maoC	fused aldehyde dehydrogenase/enoyl-CoA hydratase (NCBI)	COG1012,COG2030	CI		2.43022	1
b1392	1454454	1455524	+	paaE	predicted multicomponent oxygenase/reductase subunit for phenylacetic acid degradation (NCBI)	COG1018	C	2.03099		1
b1395	1457078	1458505	+	paaH	3-hydroxybutyryl-CoA dehydrogenase (NCBI)	COG1250	I	2.1295	2.02641	2
b1413	1481085	1484987	+	hrpA	ATP-dependent helicase (RefSeq)				2.44593	1
b1415	1486256	1487695	+	aldA	aldehyde dehydrogenase A, NAD-linked (NCBI)	COG1012	C		2.12287	1
b1421	1490494	1492134	+	trg	methyl-accepting chemotaxis protein III, ribose and galactose sensor receptor (NCBI)	COG0840	NT	2.42289		1
b1441	1510841	1511854	+	ydcT	predicted spermidine/putrescine transporter subunit (NCBI)	COG3842	E	4.3252		1
b1442	1511855	1512796	+	ydcU	predicted spermidine/putrescine transporter subunit (NCBI)	COG1176	E		2.02564	1
b1444	1513602	1515026	+	ydcW	medium chain aldehyde dehydrogenase (NCBI)	COG1012	C	2.23022	2.86575	2
b1452	1521331	1522392	+	yncE	hypothetical protein (NCBI)	COG3391	R	3.0263	2.22448	2
b1464	1532989	1533882	-	yddE	hypothetical protein (NCBI)	COG0384	R	2.43935	3.71547	2
b1467	1535333	1536877	-	narY	nitrate reductase 2 (NRZ), beta subunit (NCBI)	COG1140	CP	2.15274	2.46494	2
b1474	1545425	1548472	+	fdnG	formate dehydrogenase-N, alpha subunit, nitrate-inducible (NCBI)	COG0243	C	2.29632		1
b1479	1551996	1553693	-	sfcA	NAD-linked malate dehydrogenase (malic enzyme) (VIMSS)	COG0281	C	2.1969	2.35221	2
b1511	1596641	1598233	-	ydeV	putative kinase (VIMSS)			2.02052		1
b1522	1608931	1609878	-	yneF	predicted diguanylate cyclase (NCBI)	COG2199	T	2.42561	2.3285	2
b1525	1611339	1612727	-	b1525	putative aldehyde dehydrogenase (VIMSS)	COG1012	C	2.38159		1
b1615	1689610	1690875	-	uidC	membrane-associated protein (VIMSS)			3.07708	3.01636	2
b1657	1734145	1735314	-	ydhP	predicted transporter (NCBI)	COG2814	G	2.0077		1
b1658	1735868	1736893	+	purR	DNA-binding transcriptional repressor, hypoxanthine-binding (NCBI)	COG1609	K		3.19677	1
b1661	1739437	1740585	+	cfa	cyclopropane fatty acyl phospholipid synthase (unsaturated-phospholipid methyltransferase) (NCBI)	COG2230	I	3.21701	3.95015	2
b1664	1742895	1744151	-	ydhQ	hypothetical protein (NCBI)	COG3468	MU	2.38426		1
b1675	1752956	1753165	-	ydhZ	hypothetical protein (NCBI)			3.44722	4.67297	2
b1693	1772710	1773468	+	aroD	3-dehydroquinate dehydratase (NCBI)	COG0710	E		2.10794	1
b1695	1775220	1776371	+	b1695	putative oxidoreductase (VIMSS)				2.67385	1
b1708	1790291	1790755	-	nlpC	predicted lipoprotein (NCBI)	COG0791	M	2.07645	2.19962	2
b1711	1792196	1793176	-	btuC	vtamin B12-transporter permease (NCBI)	COG4139	H		2.51882	1
b1746	1826280	1827758	-	astD	succinylglutamic semialdehyde dehydrogenase (NCBI)	COG1012	C	2.35339	2.66833	2
b1747	1827755	1828789	-	astA	arginine succinyltransferase (NCBI)	COG3138	E	2.35737	3.37818	2
b1748	1828786	1830006	-	astC	succinylornithine transaminase, PLP-dependent (NCBI)	COG4992	E		4.80154	1
b1768	1849911	1850552	+	ydjB	orf, hypothetical protein (VIMSS)			3.50269	3.3059	2
b1781	1862806	1863660	-	yeaE	predicted oxidoreductase (NCBI)	COG0656	Q	4.3515		1
b1782	1863750	1864496	-	mipA	scaffolding protein for murein synthesizing machinery (NCBI)	COG3713	M	2.08821		1
b1806	1887975	1888556	-	yeaY	predicted lipoprotein (NCBI)	COG3065	M		6.35442	1
b1809	1891391	1891735	+	b1809	orf, hypothetical protein (VIMSS)			3.22182	2.39136	2
b1831	1912860	1913558	-	proQ	putative solute/DNA competence effector (NCBI)			5.01496	3.28026	2
b1833	1914282	1915565	+	yebS	conserved inner membrane protein (NCBI)	COG2995	S	2.48929	3.63017	2
b1840	1921743	1922615	-	yebZ	predicted inner membrane protein (NCBI)	COG1276	P	2.15679	3.17462	2
b1851	1930817	1932628	-	edd	phosphogluconate dehydratase (NCBI)	COG0129	EG	2.79386	2.08984	2
b1864	1945435	1946175	-	yebC	hypothetical protein (NCBI)	COG0217	KJ	3.76609	3.65661	2
b1881	1964417	1965061	-	cheZ	chemotaxis regulator, protein phosphatase for CheY (NCBI)	COG3143	NT	2.83339		1
b1897	1979611	1980411	-	otsB	trehalose-6-phosphate phosphatase, biosynthetic (NCBI)	COG1877	G	2.46123	3.20901	2
b1902	1984949	1985452	+	yecI	predicted ferritin-like protein (NCBI)	COG1528	P		2.67344	1
b1922	1999094	1999813	-	fliA	flagellar biosynthesis; alternative sigma factor 28; regulation of flagellar operons (VIMSS)				2.9033	1
b1924	2001896	2003302	+	fliD	flagellar capping protein (NCBI)	COG1345	N	2.02529	2.0538	2
b1929	2006301	2007506	+	yedE	predicted inner membrane protein (NCBI)	COG2391	R	3.24749	3.68284	2
b1940	2013892	2014578	+	fliH	flagellar biosynthesis; export of flagellar proteins? (VIMSS)	COG1317	NU	2.31661		1
b1946	2019112	2019525	+	fliN	flagellar motor switch protein (NCBI)	COG1886	NU	2.85281	3.56913	2
b1958	2026473	2027390	-	yedI	conserved inner membrane protein (NCBI)	COG2354	S	2.50067	3.69964	2
b2006	2075964	2076131	+	yeeW	CP4-44 prophage; predicted protein (RefSeq)			6.2609	6.21112	2
b2026	2094638	2095249	+	hisI	bifunctional phosphoribosyl-AMP cyclohydrolase/phosphoribosyl-ATP pyrophosphatase protein (NCBI)	COG0139	E	3.14885		1
b2027	2095345	2096325	-	wzzB	regulator of length of O-antigen component of lipopolysaccharide chains (VIMSS)				2.02812	1
b2075	2153287	2156409	+	mdtB	multidrug efflux system, subunit B (NCBI)	COG0841	V	2.40839		1
b2078	2160900	2162303	+	baeS	sensory histidine kinase in two-component regulatory system with BaeR (NCBI)	COG0642	T		2.64579	1
b2099	2178117	2179121	+	yegU	predicted hydrolase (NCBI)	COG1397	O	2.45877		1
b2101	2180057	2180803	-	yegW	predicted DNA-binding transcriptional regulator (NCBI)	COG2188	K	2.00367	3.34241	2
b2103	2181738	2182538	-	thiD	phosphomethylpyrimidine kinase (NCBI)	COG0351	H	2.27007		1
b2113	2191081	2192190	-	mrp	putative ATPase (VIMSS)				2.27289	1
b2124	2209748	2210218	-	yehS	hypothetical protein (NCBI)	COG4807	S	2.26764		1
b2134	2221960	2222892	-	pbpG	penicillin-binding protein 7 (VIMSS)	COG1686	M	2.5914		1
b2135	2223066	2223653	-	yohC	orf, hypothetical protein (VIMSS)				2.0823	1
b2140	2227460	2228407	-	dusC	tRNA-dihydrouridine synthase C (NCBI)	COG0042	J	2.0849		1
b2150	2237372	2238370	-	mglB	methyl-galactoside transporter subunit (NCBI)	COG1879	G		2.61344	1
b2154	2241932	2242768	+	yeiG	predicted esterase (NCBI)	COG0627	V	2.92061		1
b2158	2247739	2248788	+	yeiH	conserved inner membrane protein (NCBI)	COG2855	S	2.06011	3.83356	2
b2159	2248862	2249719	+	nfo	endonuclease IV (NCBI)	COG0648	L	3.21812	2.4468	2
b2169	2260387	2261517	-	fruB	fused fructose-specific PTS enzymes: IIA component/HPr component (NCBI)	COG1925	TG	4.327		1
b2171	2263472	2264044	+	yeiP	putative elongation factor (VIMSS)				2.44179	1
b2200	2294384	2295046	-	ccmB	heme exporter subunit (NCBI)	COG2386	O	2.69108		1
b2201	2295043	2295666	-	ccmA	ATP binding protein of heme exporter A (VIMSS)	COG4133	O	4.07034	2.46075	2
b2202	2295679	2296281	-	napC	nitrate reductase, cytochrome c-type, periplasmic (NCBI)	COG3005	C	2.49345	2.32115	2
b2205	2297587	2298282	-	napG	quinol dehydrogenase periplasmic component (NCBI)	COG1145	C	2.58534	3.57964	2
b2210	2303130	2304776	-	mqo	malate:quinone oxidoreductase (NCBI)	COG0579	G	2.03275		1
b2213	2307363	2308427	-	ada	fused DNA-binding transcriptional dual regulator/O6-methylguanine-DNA methyltransferase (NCBI)	COG0350,COG2169	L	2.59236		1
b2223	2322778	2324100	+	atoE	short chain fatty acid transporter (NCBI)	COG2031	I		2.09148	1
b2226	2326170	2327819	-	yfaQ	hypothetical protein (NCBI)			2.31378		1
b2276	2388070	2389527	-	nuoN	NADH:ubiquinone oxidoreductase, membrane subunit N (RefSeq)	COG1007	C	3.12406		1
b2278	2391227	2393068	-	nuoL	NADH dehydrogenase subunit L (NCBI)	COG1009	CP	2.39582		1
b2280	2393364	2393918	-	nuoJ	NADH dehydrogenase subunit J (NCBI)	COG0839	C	2.06663	2.62847	2
b2283	2395461	2398187	-	nuoG	NADH:ubiquinone oxidoreductase, chain G (RefSeq)				2.5773	1
b2385	2503569	2504654	-	ypdF	predicted peptidase (NCBI)	COG0006	E		2.77979	1
b2390	2509023	2509349	+	ypeC	hypothetical protein (NCBI)			2.46196		1
b2422	2537739	2538836	-	cysA	sulfate/thiosulfate transporter subunit (NCBI)	COG1118	P	3.70324	3.61746	2
b2429	2544695	2546119	+	murP	N-acetylmuramic acid phosphotransfer permease (NCBI)	COG1263,COG1264	G	2.12792	2.01648	2
b2439	2553763	2554422	-	eutL	predicted carboxysome structural protein with predicted role in ethanolamine utilization (NCBI)	COG4816	E	4.65465	3.12176	2
b2440	2554432	2555319	-	eutC	ethanolamine ammonia-lyase small subunit (NCBI)	COG4302	E	2.21768		1
b2445	2559647	2560015	+	yffN	CPZ-55 prophage; predicted protein (RefSeq)			2.17362		1
b2451	2563503	2564906	-	eutA	reactivating factor for ethanolamine ammonia lyase (NCBI)	COG4819	E	2.50459		1
b2456	2569785	2570072	-	cchB	predicted carboxysome structural protein, ethanolamine utilization protein (NCBI)	COG4576	QC		2.39599	1
b2459	2571524	2572327	-	eutT	predicted cobalamin adenosyltransferase in ethanolamine utilization (NCBI)	COG4812	E		2.5595	1
b2465	2577658	2579661	+	tktB	transketolase 2, thiamin-binding (NCBI)	COG0021	G		2.3106	1
b2466	2579756	2580799	-	ypfG	hypothetical protein (NCBI)			3.13623		1
b2489	2608728	2609486	+	hyfI	hydrogenase 4, Fe-S subunit (NCBI)	COG3260	C		3.27003	1
b2512	2635496	2636674	-	yfgL	protein assembly complex, lipoprotein component (NCBI)	COG1520	M	3.21626	2.36785	2
b2513	2636685	2637305	-	yfgM	hypothetical protein (NCBI)	COG2976	T	3.8354		1
b2541	2669247	2670059	+	hcaB	2,3-dihydroxy-2,3-dihydrophenylpropionate dehydrogenase (NCBI)	COG1028	IQR	2.2639		1
b2544	2671838	2672710	-	yphB	hypothetical protein (NCBI)	COG2017	G		2.86521	1
b2572	2706776	2707426	-	rseA	anti-sigma factor (NCBI)	COG3073	T	2.92484		1
b2661	2789295	2790743	+	gabD	succinate-semialdehyde dehydrogenase I, NADP-dependent (NCBI)	COG1012	C	2.82373	3.45218	2
b2678	2804032	2805096	+	proW	glycine betaine transporter subunit (NCBI)	COG4176	E		2.32758	1
b2715	2837546	2839003	+	ascF	fused cellobiose/arbutin/salicin-specific PTS enzymes: IIB component/IC component (NCBI)	COG1263,COG1264	G		2.16883	1
b2718	2841058	2841468	-	hycH	protein required for maturation of hydrogenase 3 (NCBI)			2.06836		1
b2719	2841465	2842232	-	hycG	hydrogenase 3 and formate hydrogenase complex, HycG subunit (NCBI)	COG3260	C	4.30737	2.72992	2
b2720	2842232	2842774	-	hycF	formate hydrogenlyase complex iron-sulfur protein (NCBI)	COG1143	C		2.19676	1
b2721	2842784	2844493	-	hycE	hydrogenase 3, large subunit (NCBI)	COG3261	C	2.30475		1
b2725	2847996	2848457	-	hycA	regulator of the transcriptional regulator FhlA (NCBI)				2.53491	1
b2735	2858489	2859256	-	ygbI	predicted DNA-binding transcriptional regulator (RefSeq)	COG1349	KG	2.07408		1
b2744	2867535	2868296	-	surE	acid phosphatase (NCBI)	COG0496	L		2.25782	1
b2763	2886409	2888121	-	cysI	sulfite reductase, beta subunit, NAD(P)-binding, heme-binding (NCBI)	COG0155	P		2.30578	1
b2798	2929077	2929832	+	ygdG	Ssb-binding protein, misidentified as ExoIX (RefSeq)				2.27383	1
b2826	2961729	2962199	-	ppdA	hypothetical protein (NCBI)	COG2165	NUW	2.83648		1
b2871	3005532	3006728	+	ygeX	diaminopropionate ammonia-lyase (NCBI)	COG1171	E		2.1652	1
b2905	3047595	3048689	-	gcvT	glycine cleavage system aminomethyltransferase T (NCBI)	COG0404	E	2.3192		1
b2918	3061009	3062004	+	argK	arginine/ornithine transport system ATPase (NCBI)	COG1703	O		2.03577	1
b2977	3121849	3122253	-	glcG	hypothetical protein (NCBI)	COG3193	S		2.50967	1
b4468	3123492	3124544	-	glcE	glycolate oxidase FAD binding subunit (NCBI)				2.92927	1
b2991	3137999	3138340	-	hybF	protein involved with the maturation of hydrogenases 1 and 2 (NCBI)	COG0375	R	4.4696	2.69332	2
b3009	3151585	3152244	+	yghB	conserved inner membrane protein (NCBI)	COG0586	S	2.74616	2.57037	2
b3055	3199229	3199849	+	htrG	predicted signal transduction protein (SH3 domain) (NCBI)	COG3103	T	2.74367		1
b3070	3213749	3214513	-	yqjH	predicted siderophore interacting protein (NCBI)	COG2375	P		2.11593	1
b3090	3239215	3239766	-	ygjV	conserved inner membrane protein (NCBI)			2.50785		1
b3131	3275878	3276687	-	agaR	DNA-binding transcriptional dual regulator (NCBI)	COG1349	KG		3.08907	1
b3132	3276936	3278216	+	kbaZ	tagatose 6-phosphate aldolase 1, kbaZ subunit (NCBI)	COG4573	G		2.13563	1
b3188	3332931	3333209	+	sfsB	DNA-binding transcriptional activator of maltose metabolism (NCBI)	COG3423	K		2.41488	1
b3203	3344195	3344482	+	yhbH	predicted ribosome-associated, sigma 54 modulation protein (NCBI)	COG1544	J		2.75168	1
b3349	3475929	3476519	-	slyD	FKBP-type peptidyl prolyl cis-trans isomerase (rotamase) (NCBI)	COG1047	O	2.93036		1
b3362	3489475	3489642	-	yhfG	hypothetical protein (NCBI)			2.04278		1
b3449	3585393	3586136	-	ugpQ	cytoplasmic glycerophosphodiester phosphodiesterase (NCBI)	COG0584	I	2.33793	2.16379	2
b3467	3603274	3603633	-	yhhM	hypothetical protein (NCBI)			2.6408		1
b4454	3698159	3698224	+	rdlD	sRNA antisense regulator affects LdrD translation; proposed addiction module in LDR-D repeat, with toxic peptide LdrD (RefSeq)				2.26284	1
b3601	3773595	3774182	+	mtlR	DNA-binding repressor (NCBI)	COG3722	K	3.20806		1
b3604	3777077	3777853	+	lldR	DNA-binding transcriptional repressor (NCBI)	COG2186	K	2.6259	2.49066	2
b3610	3782214	3782465	-	grxC	glutaredoxin 3 (NCBI)	COG0695	O	2.25474	2.37173	2
b3643	3813886	3814572	-	rph	ribonuclease PH (NCBI)	COG0689	J	2.30261		1
b4477	3871018	3871635	-	dgoA	2-dehydro-3-deoxy-6-phosphogalactonate aldolase (NCBI)				2.40674	1
b3766	3948345	3948443	+	ilvL	ilvG operon leader peptide (NCBI)			2.98582		1
b3778	3958700	3960721	+	rep	DNA helicase and single-stranded DNA-dependent ATPase (NCBI)			2.5477	2.02122	2
b3806	3989176	3991722	+	cyaA	adenylate cyclase (NCBI)	COG3072	F	2.3184	2.8572	2
b3836	4019968	4020237	+	b3836	orf, hypothetical protein (VIMSS)			2.14287	2.14974	2
b4484	4103843	4104343	+	cpxP	periplasmic protein combats stress (NCBI)				2.15214	1
b3991	4189888	4190658	-	thiG	thiamin biosynthesis, thiazole moiety (VIMSS)			2.59684		1
b3992	4190844	4191599	-	thiF	thiamin biosynthesis, thiazole moiety (VIMSS)			2.28553		1
b4062	4275083	4275406	-	soxS	DNA-binding transcriptional dual regulator (NCBI)	COG2207	K	2.65504	2.23146	2
b4063	4275492	4275956	+	soxR	DNA-binding transcriptional dual regulator, Fe-S center for redox-sensing (NCBI)	COG0789	K		2.31313	1
b4093	4313127	4313561	-	phnO	predicted acyltransferase with acyl-CoA N-acyltransferase domain (NCBI)	COG0454	KR	2.44241		1
b4094	4313548	4314105	-	phnN	ribose 1,5-bisphosphokinase (NCBI)	COG3709	G	2.93954		1
b4099	4317622	4318686	-	phnI	carbon-phosphorus lyase complex subunit (NCBI)	COG3626	P		2.05061	1
b4107	4323321	4323764	-	phnB	hypothetical protein (NCBI)	COG2764	R	2.4377		1
b4411	4374576	4374722	+	ecnB	entericidin B membrane lipoprotein (NCBI)			3.25526		1
b4173	4398695	4399975	+	hflX	predicted GTPase (NCBI)	COG2262	J	2.27682	2.41028	2
b4194	4419416	4419721	+	ulaB	L-ascorbate-specific enzyme IIB component of PTS (NCBI)	COG3414	G	2.02868	3.23144	2
b4196	4420209	4420859	+	ulaD	3-keto-L-gulonate 6-phosphate decarboxylase (NCBI)	COG0269	G	3.70186	3.31923	2
b4198	4421723	4422409	+	ulaF	L-ribulose 5-phosphate 4-epimerase (NCBI)	COG0235	G	3.03211		1
b4211	4431187	4432047	-	ytfG	NAD(P)H:quinone oxidoreductase (NCBI)	COG0702	GM		2.33416	1
b4222	4445917	4446258	+	ytfP	hypothetical protein (NCBI)	COG2105	R		2.54043	1
b4234	4455337	4455888	-	yjgA	hypothetical protein (NCBI)	COG3028	J	4.33165		1
b4236	4457513	4457878	+	cybC	cytochrome b(562) (VIMSS)				2.97251	1
b4249	4471363	4472076	-	yjgI	predicted oxidoreductase with NAD(P)-binding Rossmann-fold domain (NCBI)	COG1028	IQR	3.12539	3.02799	2
b4576	4516744	4517247	+	insB-7					2.30834	1
b4328	4556377	4557549	-	iadA	isoaspartyl dipeptidase (NCBI)			2.12801	2.38561	2
b4371	4604692	4605723	-	rsmC	16S ribosomal RNA m2G1207 methyltransferase (NCBI)	COG2813	J		2.78778	1
b4376	4609419	4610024	+	osmY	periplasmic protein (NCBI)	COG2823	S		3.29894	1
b4384	4618906	4619625	+	deoD	purine nucleoside phosphorylase (NCBI)	COG0813	F		2.20159	1

## Sheet: TnLib_mdlB-GFP
								TnLib/mdlB-GFP, 100 µM IPTG, R_High/Low			TnLib/mdlB-GFP,200 µM IPTG, R_High/Low
sysName	begin	end	strand	name	desc	COG_no	COG	Rep1	Rep2	Replicate Count	Rep1	Rep2	Replicate Count
b0183	204493	205089	+	rnhB	ribonuclease HII (NCBI)	COG0164	L			0	2.77405		1
b0228	247637	248134	+	yafM	hypothetical protein (NCBI)	COG1943	X			0	2.45648		1
b0454	475206	475595	-	ybaZ	predicted methyltransferase (NCBI)	COG3695	K			0		2.05234	1
b0469	490636	491187	+	apt	adenine phosphoribosyltransferase (NCBI)	COG0503	F	2.00228		1			0
b0503	529356	530450	-	ybbB	tRNA 2-selenouridine synthase, selenophosphate-dependent (NCBI)	COG2603	J			0	3.83159		1
b0505	531675	532157	+	allA	ureidoglycolate hydrolase (NCBI)	COG3194	F			0	2.01185		1
b4588	571591	571692	+	ylcH	hypothetical protein, DLP12 prophage (RefSeq)					0		2.56105	1
b0589	619419	620411	-	fepG	iron-enterobactin transporter subunit (NCBI)	COG4779	P			0		2.22648	1
b0605	638168	638731	+	ahpC	alkyl hydroperoxide reductase, C22 subunit (NCBI)	COG0450	V			0		2.79092	1
b0660	691561	692601	-	ybeZ	predicted protein with nucleoside triphosphate hydrolase domain (RefSeq)	COG1702	T			0	4.04413		1
b0677	700826	701974	-	nagA	N-acetylglucosamine-6-phosphate deacetylase (NCBI)	COG1820	G			0		2.23848	1
b0764	795085	795774	+	modB	molybdate ABC transporter permease protein (NCBI)	COG4149	P		2.27666	1			0
b0765	795777	796835	+	modC	molybdate transporter subunit (NCBI)	COG4148	P			0	2.80533		1
b0774	807191	808480	-	bioA	adenosylmethionine--8-amino-7-oxononanoate transaminase (NCBI)	COG0161	H			0	2.40942		1
b0776	809604	810758	+	bioF	8-amino-7-oxononanoate synthase (NCBI)	COG0156	H			0	2.43293		1
b0777	810745	811500	+	bioC	predicted methltransferase, enzyme of biotin synthesis (NCBI)	COG0500	QR			0		2.84325	1
b0789	821721	822962	-	ybhO	cardiolipin synthase 2 (NCBI)	COG1502	I	2.03727		1			0
b0791	823853	824263	+	ybhQ	predicted inner membrane protein (NCBI)			2.63637		1			0
b0804	837753	838430	-	ybiX	putative enzyme (VIMSS)					0	2.65124		1
b0950	1011224	1012477	+	pqiA	paraquat-inducible membrane protein A (NCBI)	COG2995	S	2.2393		1			0
b0994	1055484	1056512	+	torT	periplasmic sensory protein associated with the TorRS two-component regulatory system (NCBI)	COG1879	G			0	2.63388		1
b1061	1120465	1120710	-	dinI	DNA damage-inducible protein I (NCBI)					0	2.49312		1
b1078	1133952	1134734	+	flgG	flagellar component of cell-distal portion of basal-body rod (NCBI)	COG4786	N			0	2.10652		1
b1095	1151162	1152403	+	fabF	3-oxoacyl-(acyl carrier protein) synthase (NCBI)	COG0304	IQ	2.69043	2.64532	2			0
b1123	1181006	1182052	-	potD	spermidine/putrescine ABC transporter periplasmic substrate-binding protein (NCBI)	COG0687	E			0		4.11796	1
b1175	1223772	1224584	-	minD	membrane ATPase of the MinC-MinD-MinE system (NCBI)	COG2894	D			0		2.32199	1
b1187	1234161	1234880	+	fadR	fatty acid metabolism regulator (NCBI)	COG2186	K		2.51805	1			0
b1189	1236794	1238092	+	dadA	D-amino acid dehydrogenase small subunit (NCBI)	COG0665	E			0		2.37893	1
b1190	1238102	1239172	+	dadX	alanine racemase (NCBI)	COG0787	M			0	2.226	3.31728	2
b1303	1364959	1365936	-	pspF	psp operon transcriptional activator (VIMSS)				2.33025	1			0
b1322	1383535	1384596	+	ycjF	hypothetical protein (NCBI)	COG3768	S		2.37771	1			0
b1392	1454454	1455524	+	paaE	predicted multicomponent oxygenase/reductase subunit for phenylacetic acid degradation (NCBI)	COG1018	C			0		2.09765	1
b1415	1486256	1487695	+	aldA	aldehyde dehydrogenase A, NAD-linked (NCBI)	COG1012	C			0	2.52693		1
b1421	1490494	1492134	+	trg	methyl-accepting chemotaxis protein III, ribose and galactose sensor receptor (NCBI)	COG0840	NT			0	2.79792		1
b1452	1521331	1522392	+	yncE	hypothetical protein (NCBI)	COG3391	R			0		2.1082	1
b1467	1535333	1536877	-	narY	nitrate reductase 2 (NRZ), beta subunit (NCBI)	COG1140	CP			0		2.40579	1
b1483	1555136	1556062	-	ddpF	D-ala-D-ala transporter subunit (NCBI)	COG1124	EP	2.65203		1			0
b1502	1584844	1585758	-	ydeQ	predicted fimbrial-like adhesin protein (NCBI)					0		2.29628	1
b1559	1640513	1641265	-	b1559	orf, hypothetical protein (VIMSS)					0		2.54773	1
b1596	1667723	1668976	+	ynfM	predicted transporter (NCBI)	COG0477	GEPR			0	2.12315		1
b1610	1682283	1683212	+	tus	DNA replication terminus site-binding protein (NCBI)			3.33306		1			0
b1615	1689610	1690875	-	uidC	membrane-associated protein (VIMSS)				3.0058	1			0
b1624	1701292	1702332	-	b1624	orf, hypothetical protein (VIMSS)				2.26619	1			0
b1636	1713050	1713913	-	pdxY	pyridoxine kinase (NCBI)	COG2240	H			0		2.18201	1
b1647	1722760	1723656	-	ydhF	predicted oxidoreductase (NCBI)					0		3.96349	1
b1681	1758544	1759815	-	sufD	component of SufBCD complex (NCBI)	COG0719	O			0	2.27049		1
b1682	1759790	1760536	-	sufC	cysteine desulfurase ATPase component (NCBI)	COG0396	O			0		2.92279	1
b1693	1772710	1773468	+	aroD	3-dehydroquinate dehydratase (NCBI)	COG0710	E	2.62842	2.20281	2	2.71449	2.67584	2
b1708	1790291	1790755	-	nlpC	predicted lipoprotein (NCBI)	COG0791	M			0		2.41931	1
b1755	1835236	1836771	+	ynjC	fused transporter subunits of ABC superfamily: membrane components (RefSeq)					0	3.05689		1
b1767	1848884	1849900	+	ansA	cytoplasmic asparaginase I (NCBI)	COG0252	JU			0	2.12652		1
b1796	1877427	1877609	-	yoaG	hypothetical protein (NCBI)					0	2.09248		1
b1897	1979611	1980411	-	otsB	trehalose-6-phosphate phosphatase, biosynthetic (NCBI)	COG1877	G			0	2.1799		1
b1902	1984949	1985452	+	yecI	predicted ferritin-like protein (NCBI)	COG1528	P			0	3.32853		1
b1907	1987705	1988916	+	tyrP	tyrosine transporter (NCBI)	COG0814	E			0	2.08179		1
b1944	2017642	2018106	+	fliL	flagellar basal body-associated protein FliL (NCBI)	COG1580	N			0		2.11894	1
b1958	2026473	2027390	-	yedI	conserved inner membrane protein (NCBI)	COG2354	S		2.43636	1			0
b1962	2030408	2031103	-	yedJ	predicted phosphohydrolase (NCBI)	COG1418	JR			0	5.09066		1
b1993	2063243	2063788	-	cobU	adenosylcobinamide kinase/adenosylcobinamide-phosphate guanylyltransferase (NCBI)	COG2087	H			0	2.69849		1
b2004	2075136	2075504	+	yeeU	CP4-44 prophage; antitoxin of the YeeV-YeeU toxin-antitoxin system (NCBI)					0		2.65769	1
b2021	2090422	2091492	+	hisC	histidinol-phosphate aminotransferase (NCBI)	COG0079	E	2.22333		1			0
b2022	2091492	2092559	+	hisB	imidazoleglycerolphosphate dehydratase and histidinol-phosphate phosphatase (VIMSS)	COG0131,COG0241	E			0	2.18769		1
b2029	2097886	2099292	-	gnd	6-phosphogluconate dehydrogenase (NCBI)	COG0362	G		2.26443	1	3.65592		1
b2042	2111458	2112351	-	galF	predicted subunit with GalU (NCBI)	COG1210	M		2.42301	1			0
b2076	2156410	2159487	+	mdtC	multidrug efflux system, subunit C (NCBI)	COG0841	V			0		2.10402	1
b2181	2275915	2276259	-	yejG	hypothetical protein (NCBI)			2.45336	4.70462	2			0
b2203	2296291	2296740	-	napB	cytochrome c-type protein (VIMSS)					0		2.08439	1
b2214	2308501	2309556	-	yojL	predicted thiamine biosynthesis lipoprotein (NCBI)	COG1477	H			0		5.79332	1
b2276	2388070	2389527	-	nuoN	NADH:ubiquinone oxidoreductase, membrane subunit N (RefSeq)	COG1007	C		2.46205	1			0
b2286	2400077	2401867	-	nuoC	NADH:ubiquinone oxidoreductase, chain C,D (RefSeq)	COG0649,COG0852	C		2.35706	1			0
b2390	2509023	2509349	+	ypeC	hypothetical protein (NCBI)					0		2.03631	1
b2435	2550374	2551243	+	amiA	N-acetylmuramoyl-l-alanine amidase I (NCBI)	COG0860	M	4.36261	2.62912	2			0
b2541	2669247	2670059	+	hcaB	2,3-dihydroxy-2,3-dihydrophenylpropionate dehydrogenase (NCBI)	COG1028	IQR	2.522		1			0
b2542	2670069	2671271	+	hcaD	phenylpropionate dioxygenase, ferredoxin reductase subunit (NCBI)	COG0446	I	2.06136		1			0
b2546	2673849	2674847	-	yphD	predicted sugar transporter subunit: membrane component of ABC superfamily (NCBI)	COG1172	G	2.30808		1			0
b2553	2685092	2685430	-	glnB	regulatory protein P-II for glutamine synthetase (NCBI)	COG0347	TE		2.03186	1			0
b2618	2752030	2752320	-	b2618	orf, hypothetical protein (VIMSS)			2.11721		1			0
b2738	2861615	2862253	+	ygbL	hypothetical protein (NCBI)	COG0235	G	2.32199		1			0
b2910	3053634	3053963	+	zapA	protein that localizes to the cytokinetic ring (NCBI)	COG3027	D	2.11169	2.01332	2			0
b2946	3089156	3089887	+	yggJ	orf, hypothetical protein (VIMSS)			3.45258	2.66002	2			0
b2952	3093842	3094408	+	yggT	predicted inner membrane protein (NCBI)	COG0762	S			0		4.07548	1
b2954	3094703	3095296	+	yggV	putative deoxyribonucleotide triphosphate pyrophosphatase (NCBI)	COG0127	F			0		2.4104	1
b3071	3214801	3215424	+	yqjI	predicted transcriptional regulator (NCBI)	COG1695	K		2.75035	1			0
b3095	3245795	3246457	+	yqjA	conserved inner membrane protein (NCBI)	COG0586	S		2.53515	1			0
b3131	3275878	3276687	-	agaR	DNA-binding transcriptional dual regulator (NCBI)	COG1349	KG	2.40534	4.7013	2	2.0165		1
b3149	3293831	3294421	+	yraO	DnaA initiator-associating factor for replication initiation (NCBI)	COG0279	G	2.74776		1	2.25891	2.09182	2
b3180	3325812	3326105	+	yhbY	predicted RNA-binding protein (NCBI)	COG1534	J	2.15885	2.31549	2			0
b3203	3344195	3344482	+	yhbH	predicted ribosome-associated, sigma 54 modulation protein (NCBI)	COG1544	J	2.55889		1		2.03394	1
b3204	3344600	3345091	+	ptsN	sugar-specific enzyme IIA component of PTS (NCBI)	COG1762	GT	2.43354	3.45283	2			0
b3237	3382725	3383195	+	argR	arginine repressor (NCBI)	COG1438	K		2.14988	1			0
b3271	3420458	3421216	+	yhdZ	predicted amino-acid transporter subunit (NCBI)	COG1126	E		2.35278	1			0
b3281	3428042	3428860	-	aroE	dehydroshikimate reductase, NAD(P)-binding (NCBI)	COG0169	E	3.60646	4.19355	2			0
b3389	3515420	3516508	-	aroB	3-dehydroquinate synthase (NCBI)	COG0337	E	2.21509	2.47487	2			0
b3414	3543646	3544221	+	gntY	predicted gluconate transport associated protein (NCBI)	COG0316,COG0694	O		3.62058	1			0
b3425	3559520	3559846	-	glpE	thiosulfate sulfurtransferase (NCBI)	COG0607	P			0		3.11772	1
b3641	3812517	3813113	+	ttk	putative transcriptional regulator (VIMSS)			2.96634	3.37795	2	2.11074	3.04254	2
b3755	3938658	3939350	-	yieP	predicted transcriptional regulator (NCBI)				2.20835	1			0
b3778	3958700	3960721	+	rep	DNA helicase and single-stranded DNA-dependent ATPase (NCBI)			2.2379	2.50343	2			0
b3780	3962388	3963653	-	rhlB	ATP-dependent RNA helicase (NCBI)	COG0513	L	4.99335	4.01848	2			0
b3781	3963784	3964113	+	trxA	thioredoxin 1 (VIMSS)	COG0526	C		2.74836	1			0
b3807	3991762	3992082	-	cyaY	frataxin-like protein (NCBI)	COG1965	P	2.58451	2.00478	2			0
b3813	3996006	3998168	+	uvrD	DNA-dependent ATPase I and helicase II (NCBI)	COG0210	L	2.447		1	2.21825	2.66569	2
b3836	4019968	4020237	+	b3836	orf, hypothetical protein (VIMSS)					0	3.88886	4.97291	2
b3838	4020241	4020756	+	tatB	sec-independent translocase (NCBI)			2.10363		1			0
b4178	4404213	4404638	+	yjeB	predicted DNA-binding transcriptional regulator (NCBI)	COG1959	K			0		3.0217	1
b4188	4414040	4414315	-	yjfN	orf, hypothetical protein (VIMSS)					0		2.05994	1
b4206	4426102	4426740	-	ytfB	orf, hypothetical protein (VIMSS)	COG3061	S		2.14897	1			0

## Sheet: TnLib_yidC-GFP
								TnLib/yidC-GFP, 200 µM IPTG, R_High/Low
sysName	begin	end	strand	name	desc	COG_no	COG	Rep1	Rep2	Replicate Count
b0015	14168	15298	+	dnaJ	chaperone Hsp40, co-chaperone with DnaK (NCBI)	COG0484	O		2.17181	1
b0099	111044	111433	+	mutT	nucleoside triphosphate pyrophosphohydrolase, marked preference for dGTP (NCBI)	COG0494	V		2.1372	1
b0113	122092	122856	+	pdhR	transcriptional regulator of pyruvate dehydrogenase complex (NCBI)	COG2186	K	2.1698		1
b0161	180884	182308	+	degP	serine endoprotease (protease Do), membrane-associated (NCBI)	COG0265	O	2.01311		1
b0167	185978	188650	-	glnD	PII uridylyl-transferase (NCBI)	COG2844	OT	2.22028		1
b0468	490106	490483	+	ybaN	conserved inner membrane protein (NCBI)	COG2832	S	2.30289		1
b0605	638168	638731	+	ahpC	alkyl hydroperoxide reductase, C22 subunit (NCBI)	COG0450	V	2.10291		1
b0607	640662	641090	-	uspG	universal stress protein UP12 (NCBI)	COG0589	T	2.08196		1
b4581	657254	658041	+	ybeM					2.26582	1
b0677	700826	701974	-	nagA	N-acetylglucosamine-6-phosphate deacetylase (NCBI)	COG1820	G	2.03189	2.15982	2
b0791	823853	824263	+	ybhQ	predicted inner membrane protein (NCBI)			2.03343		1
b0926	982298	982846	+	ycbK	hypothetical protein (NCBI)	COG3108	S	3.39226	3.12844	2
b0966	1027627	1027944	-	hspQ	DNA-binding protein, hemimethylated (RefSeq)			2.11397		1
b1044	1104637	1104948	+	ymdA	hypothetical protein (NCBI)				2.18115	1
b1048	1108558	1110093	+	mdoG	glucan biosynthesis protein, periplasmic (NCBI)	COG3131	P	2.15293	2.07219	2
b1055	1116030	1117082	+	yceA	hypothetical protein (NCBI)	COG1054	R		2.21358	1
b1057	1117703	1118269	-	yceJ	predicted cytochrome b561 (NCBI)	COG3038	C	2.26912		1
b1088	1146017	1146538	+	yceD	hypothetical protein (NCBI)	COG1399	S	2.33025	2.77844	2
b1095	1151162	1152403	+	fabF	3-oxoacyl-(acyl carrier protein) synthase (NCBI)	COG0304	IQ		2.37557	1
b1107	1163318	1164343	+	nagZ	beta-hexosaminidase (NCBI)	COG1472	G		2.61476	1
b1124	1182049	1182843	-	potC	spermidine/putrescine ABC transporter membrane protein (NCBI)	COG1177	E	3.97416	2.38362	2
b1132	1191213	1191854	-	hflD	hypothetical protein (NCBI)	COG2915	XT	3.22742	2.91227	2
b1152	1205366	1206145	+	ymfP	orf, hypothetical protein (VIMSS)	COG3299	S	2.70192		1
b1175	1223772	1224584	-	minD	membrane ATPase of the MinC-MinD-MinE system (NCBI)	COG2894	D	2.91821	4.05698	2
b1187	1234161	1234880	+	fadR	fatty acid metabolism regulator (NCBI)	COG2186	K	4.44	4.41791	2
b1190	1238102	1239172	+	dadX	alanine racemase (NCBI)	COG0787	M	3.48848		1
b1236	1290680	1291588	+	galU	glucose-1-phosphate uridylyltransferase (NCBI)	COG1210	M	4.1964		1
b1242	1297821	1298468	+	ychE	predicted inner membrane protein (NCBI)	COG2095	E	3.48606	5.1787	2
b1245	1301858	1302766	+	oppC	oligopeptide transporter subunit (NCBI)	COG1173	EP	2.179		1
b1246	1302778	1303791	+	oppD	oligopeptide transporter ATP-binding component (NCBI)				2.85466	1
b1298	1359144	1359908	+	ycjL	probable amidotransferase subunit (VIMSS)			2.81308		1
b1303	1364959	1365936	-	pspF	psp operon transcriptional activator (VIMSS)			2.1413		1
b1308	1367713	1368027	+	pspE	thiosulfate:cyanide sulfurtransferase (rhodanese) (NCBI)	COG0607	P	3.30584		1
b1315	1374856	1375911	+	ycjS	predicted oxidoreductase, NADH-binding (NCBI)	COG0673	R		2.69639	1
b1322	1383535	1384596	+	ycjF	hypothetical protein (NCBI)	COG3768	S	2.5332	2.47759	2
b1323	1384744	1386285	+	tyrR	DNA-binding transcriptional dual regulator, tyrosine-binding (NCBI)	COG3283	KE	2.8237		1
b1328	1390015	1390914	+	ycjZ	predicted DNA-binding transcriptional regulator (NCBI)	COG0583	K	2.36358	2.11647	2
b1353	1416695	1417183	+	sieB	phage superinfection exclusion protein (VIMSS)				2.10327	1
b1377	1433784	1434917	-	ompN	outer membrane pore protein N, non-specific (NCBI)	COG3203	M	2.00065		1
b1387	1449621	1451666	-	maoC	fused aldehyde dehydrogenase/enoyl-CoA hydratase (NCBI)	COG1012,COG2030	CI	2.49526		1
b1397	1458917	1460122	+	paaJ	acetyl-CoA acetyltransferase (NCBI)	COG0183	I	2.47436		1
b1407	1473168	1475474	+	ydbD	orf, hypothetical protein (VIMSS)			2.04587	2.00694	2
b1408	1475645	1476250	+	b1408	probable enzyme (VIMSS)			2.05805		1
b1409	1476250	1477146	+	ynbB	predicted CDP-diglyceride synthase (NCBI)	COG4589	R	2.07518		1
b1423	1493312	1494655	+	ydcJ	hypothetical protein (NCBI)	COG5383	R	5.84096		1
b1453	1522505	1524004	-	ansP	L-asparagine permease (VIMSS)			2.94104		1
b1478	1550852	1551862	-	adhP	alcohol dehydrogenase (VIMSS)			2.83638		1
b1481	1554089	1554304	-	b1481	orf, hypothetical protein (VIMSS)			2.85052		1
b1489	1561358	1563757	-	b1489	putative enzyme (VIMSS)	COG2199,COG2202	T	2.85433		1
b1503	1585817	1586320	-	ydeR	predicted fimbrial-like adhesin protein (NCBI)	COG3539	N	2.00512		1
b1505	1586877	1588103	-	ydeT	hypothetical protein (RefSeq)	COG3188	NW	2.03707		1
b1521	1607253	1608704	-	uxaB	tagaturonate reductase (NCBI)			2.47325	3.82451	2
b1536	1622129	1622521	-	ydeI	hypothetical protein (NCBI)	COG3111	S	2.11007		1
b1579	1649575	1650732	+	intQ	Qin prophage; predicted defective integrase (RefSeq)	COG0582	LX	2.12762		1
b1597	1669400	1669708	+	asr	acid shock protein (VIMSS)			2.7205		1
b1610	1682283	1683212	+	tus	DNA replication terminus site-binding protein (NCBI)			2.63033		1
b1625	1702973	1703188	+	ydgT	predicted regulator (NCBI)			2.15756	2.0874	2
b1657	1734145	1735314	-	ydhP	predicted transporter (NCBI)	COG2814	G	2.53759	2.66523	2
b1661	1739437	1740585	+	cfa	cyclopropane fatty acyl phospholipid synthase (unsaturated-phospholipid methyltransferase) (NCBI)	COG2230	I		2.00493	1
b1668	1745155	1746759	+	ydhS	conserved protein with FAD/NAD(P)-binding domain (NCBI)	COG4529	R	2.40563		1
b1675	1752956	1753165	-	ydhZ	hypothetical protein (NCBI)			2.19005		1
b1676	1753722	1755134	+	pykF	pyruvate kinase (NCBI)	COG0469	G	2.03455	2.01775	2
b1688	1767098	1768210	+	ydiK	predicted inner membrane protein (NCBI)	COG0628	R	2.07208		1
b1689	1768639	1768995	+	b1689	orf, hypothetical protein (VIMSS)			2.26347	2.02508	2
b1690	1769095	1770309	+	ydiM	predicted transporter (NCBI)	COG0477	GEPR	2.05925	2.02142	2
b1691	1770536	1771801	+	ydiN	predicted transporter (RefSeq)				2.0081	1
b1692	1771813	1772679	+	ydiB	quinate/shikimate 5-dehydrogenase, NAD(P)-binding (NCBI)	COG0169	E	2.07634		1
b1694	1773611	1775206	+	ydiF	fused predicted acetyl-CoA:acetoacetyl-CoA transferase: alpha subunit/beta subunit (NCBI)	COG4670	I	2.08308		1
b1707	1789331	1790044	-	ydiV	hypothetical protein (NCBI)	COG2200	T	2.09228		1
b4494	1801118	1803017	+	arpB				2.09234		1
b1734	1815172	1816524	-	chbF	cryptic phospho-beta-glucosidase, NAD(P)-binding (NCBI)	COG1486	G	2.04687		1
b1735	1816629	1817471	-	chbR	DNA-binding transcriptional dual regulator (NCBI)	COG2207	K	2.07069		1
b1737	1817880	1819238	-	chbC	N,N'-diacetylchitobiose-specific enzyme IIC component of PTS (NCBI)	COG1455	G	2.01397		1
b1746	1826280	1827758	-	astD	succinylglutamic semialdehyde dehydrogenase (NCBI)	COG1012	C	2.35295	2.15325	2
b1748	1828786	1830006	-	astC	succinylornithine transaminase, PLP-dependent (NCBI)	COG4992	E	2.09699		1
b1750	1831425	1832135	+	ydjX	orf, hypothetical protein (VIMSS)			2.1561		1
b1762	1841855	1842895	-	b1762	orf, hypothetical protein (VIMSS)			2.15846	2.09052	2
b1768	1849911	1850552	+	ydjB	orf, hypothetical protein (VIMSS)				2.18349	1
b1769	1850645	1852003	-	ydjE	predicted transporter (NCBI)	COG0477	GEPR	2.14927	2.13496	2
b1772	1854005	1854952	-	b1772	putative kinase (VIMSS)			2.14403		1
b1773	1854957	1855793	-	ydjI	predicted aldolase (NCBI)	COG0191	G	2.16591	2.09794	2
b1785	1868409	1869884	+	yeaI	predicted diguanylate cyclase (NCBI)	COG2199	T	2.10155	2.00756	2
b1787	1871598	1872101	+	yeaK	hypothetical protein (NCBI)	COG2606	J		3.30707	1
b1798	1878145	1878783	-	yeaS	neutral amino-acid efflux system (NCBI)	COG1280	E	2.18443	2.04481	2
b1799	1878910	1879833	-	yeaT	putative transcriptional regulator LYSR-type (VIMSS)			2.17649	2.03685	2
b1806	1887975	1888556	-	yeaY	predicted lipoprotein (NCBI)	COG3065	M	2.42777		1
b1812	1892829	1894190	+	pabB	para-aminobenzoate synthase component I (NCBI)	COG0147	EH		2.93034	1
b1816	1898053	1899609	-	yoaE	fused predicted membrane protein/conserved protein (NCBI)	COG0861,COG1253	PR		2.32972	1
b1829	1909719	1910600	-	htpX	heat shock protein HtpX (NCBI)	COG0501	O	2.15002		1
b1830	1910792	1912840	-	prc	carboxy-terminal protease for penicillin-binding protein 3 (NCBI)	COG0793	O	2.1893	2.03089	2
b1831	1912860	1913558	-	proQ	putative solute/DNA competence effector (NCBI)			2.30648	3.43368	2
b1851	1930817	1932628	-	edd	phosphogluconate dehydratase (NCBI)	COG0129	EG	2.08798		1
b1856	1938337	1939659	-	yebA	orf, hypothetical protein (VIMSS)	COG0739	M	2.44183	2.27189	2
b1859	1941438	1942223	+	znuB	high-affinity zinc transporter membrane component (NCBI)	COG1108	P		2.16837	1
b1862	1944275	1944877	+	yebB	orf, hypothetical protein (VIMSS)			2.06341		1
b1877	1959996	1960484	+	yecT	orf, hypothetical protein (VIMSS)				2.08423	1
b1897	1979611	1980411	-	otsB	trehalose-6-phosphate phosphatase, biosynthetic (NCBI)	COG1877	G	2.20139		1
b1908	1988978	1989643	-	yecA	conserved metal-binding protein (NCBI)	COG3318	S		2.94803	1
b1922	1999094	1999813	-	fliA	flagellar biosynthesis; alternative sigma factor 28; regulation of flagellar operons (VIMSS)				3.00881	1
b1929	2006301	2007506	+	yedE	predicted inner membrane protein (NCBI)	COG2391	R	2.03909		1
b1930	2007503	2007736	+	yedF	hypothetical protein (NCBI)	COG0425	O	2.54409	2.07937	2
b1931	2007845	2008513	+	yedK	hypothetical protein (NCBI)				2.86951	1
b1943	2016410	2017537	+	fliK	flagellar hook-length control protein (NCBI)	COG3144	N	2.04553		1
b1946	2019112	2019525	+	fliN	flagellar motor switch protein (NCBI)	COG1886	NU		2.25423	1
b1950	2020917	2021702	+	fliR	flagellar biosynthesis protein R (NCBI)	COG1684	N	2.19028	2.02893	2
b1951	2021992	2022615	+	rcsA	DNA-binding transcriptional activator, co-regulator with RcsB (NCBI)	COG2771	K	2.17419	2.04374	2
b1968	2034818	2036176	-	yedV	predicted sensory kinase in two-component regulatory system with YedW (NCBI)	COG0642	T	2.19439		1
b1969	2036176	2036847	-	yedW	putative 2-component transcriptional regulator (VIMSS)	COG0745	TK	2.47298		1
b1970	2036980	2037393	+	yedX	hypothetical protein (NCBI)	COG2351	F	2.50339	2.28729	2
b1973	2039399	2040049	+	yodA	conserved metal-binding protein (NCBI)	COG3443	P	2.1788	2.13716	2
b4497	2050300	2051352	-	yeeL				2.15788	2.00513	2
b1983	2054882	2055598	+	yeeN	hypothetical protein (NCBI)	COG0217	KJ	2.12327		1
b1985	2056227	2057714	-	yeeO	predicted multidrug efflux system (RefSeq)	COG0534	V		2.2671	1
b1988	2059040	2059957	-	nac	DNA-binding transcriptional dual regulator of nitrogen assimilation (NCBI)	COG0583	K	2.6332		1
b2002	2074332	2074778	+	yeeS	CP4-44 prophage; predicted DNA repair protein (NCBI)	COG2003	L	2.07456		1
b2006	2075964	2076131	+	yeeW	CP4-44 prophage; predicted protein (RefSeq)			2.31776	2.95345	2
b2014	2083728	2085086	-	yeeF	putative amino acid/amine transport protein (VIMSS)	COG0531	E	3.58282		1
b2027	2095345	2096325	-	wzzB	regulator of length of O-antigen component of lipopolysaccharide chains (VIMSS)			2.53428	2.18542	2
b2049	2121108	2122544	-	cpsB	mannose-1-phosphate guanyltransferase (NCBI)	COG0662,COG0836	GM	3.24692	3.50605	2
b2054	2126364	2126912	-	wcaF	predicted acyl transferase (NCBI)	COG0110	R		2.39663	1
b2099	2178117	2179121	+	yegU	predicted hydrolase (NCBI)	COG1397	O	2.14551		1
b2129	2214503	2215429	-	yehX	predicted transporter subunit: ATP-binding component of ABC superfamily (NCBI)	COG1125	E	3.46073		1
b2130	2215422	2216579	-	yehY	predicted transporter subunit: membrane component of ABC superfamily (NCBI)	COG1174	E	2.1126		1
b2156	2245085	2246554	-	lysP	lysine transporter (NCBI)	COG0833	E	2.27131		1
b2170	2261885	2263066	+	setB	lactose/glucose efflux system (NCBI)	COG0477	GEPR		2.14826	1
b2181	2275915	2276259	-	yejG	hypothetical protein (NCBI)				3.04569	1
b2186	2280962	2281969	-	yejK	nucleoid-associated protein NdpA (NCBI)	COG3081	S	2.10222		1
b2204	2296737	2297600	-	napH	quinol dehydrogenase membrane component (NCBI)	COG0348	C	4.25952	4.70317	2
b2239	2347957	2349033	-	glpQ	periplasmic glycerophosphodiester phosphodiesterase (NCBI)	COG0584	I	2.42183		1
b2250	2361755	2362297	-	b2250	orf, hypothetical protein (VIMSS)				3.22848	1
b2267	2379104	2379565	-	elaA	predicted acyltransferase with acyl-CoA N-acyltransferase domain (NCBI)	COG2153	R	4.05098	2.93195	2
b2445	2559647	2560015	+	yffN	CPZ-55 prophage; predicted protein (RefSeq)				2.49646	1
b2495	2615600	2615959	+	yfgD	predicted oxidoreductase (NCBI)	COG1393	P		4.01676	1
b2512	2635496	2636674	-	yfgL	protein assembly complex, lipoprotein component (NCBI)	COG1520	M		2.69856	1
b2517	2641151	2642305	-	yfgB	predicted enzyme (NCBI)	COG0820	J		2.03015	1
b2745	2868277	2869326	-	truD	tRNA pseudouridine synthase D (NCBI)	COG0585	J	2.66907		1
b2910	3053634	3053963	+	zapA	protein that localizes to the cytokinetic ring (NCBI)	COG3027	D	2.38279	7.16215	2
b2946	3089156	3089887	+	yggJ	orf, hypothetical protein (VIMSS)				2.14502	1
b3052	3193342	3194775	-	rfaE	fused heptose 7-phosphate kinase/heptose 1-phosphate adenyltransferase (NCBI)	COG2870	M	3.93894	4.29899	2
b3149	3293831	3294421	+	yraO	DnaA initiator-associating factor for replication initiation (NCBI)	COG0279	G	2.25334		1
b3157	3298774	3299298	-	yhbT	predicted lipid carrier protein (NCBI)	COG3154	I	2.32783		1
b3237	3382725	3383195	+	argR	arginine repressor (NCBI)	COG1438	K	2.58975		1
b3389	3515420	3516508	-	aroB	3-dehydroquinate synthase (NCBI)	COG0337	E	2.31435	2.58377	2
b3392	3518637	3519041	-	yrfA	orf, hypothetical protein (VIMSS)			2.01489		1
b3462	3599051	3600109	-	ftsX	predicted transporter subunit: membrane component of ABC superfamily (NCBI)	COG2177	D	2.65443		1
b3501	3646551	3646904	+	arsR	DNA-binding transcriptional repressor (NCBI)	COG0640	K		2.14432	1
b3574	3739707	3740555	-	yiaJ	predicted DNA-binding transcriptional repressor (NCBI)	COG1414	K		3.52169	1
b3616	3788343	3789368	-	tdh	L-threonine 3-dehydrogenase (NCBI)	COG1063	ER		2.07058	1
b3620	3792952	3793998	+	rfaF	ADP-heptose:LPS heptosyltransferase II (NCBI)	COG0859	M		3.50228	1
b3778	3958700	3960721	+	rep	DNA helicase and single-stranded DNA-dependent ATPase (NCBI)			2.78733	2.77083	2
b3781	3963784	3964113	+	trxA	thioredoxin 1 (VIMSS)	COG0526	C		2.91128	1
b3836	4019968	4020237	+	b3836	orf, hypothetical protein (VIMSS)			5.00962	5.19612	2
b3838	4020241	4020756	+	tatB	sec-independent translocase (NCBI)			2.37106		1
b3932	4119780	4120310	-	hslV	ATP-dependent protease peptidase subunit (NCBI)	COG5405	O	2.05573		1
b3933	4120403	4121362	-	ftsN	essential cell division protein (NCBI)	COG3087	D		2.45202	1
b4188	4414040	4414315	-	yjfN	orf, hypothetical protein (VIMSS)				2.85349	1

## Sheet: TnLib_gstA-GFP
								TnLib/gstA-GFP, 400 µM IPTG, R_High/Low
sysName	begin	end	strand	name	desc	COG_no	COG	Rep1	Rep2	Replicate Count
b0006	5683	6459	-	yaaA	hypothetical protein (NCBI)	COG3022	P	2.57438		1
b0013	11382	11786	-	yaaI	hypothetical protein (NCBI)			3.37495		1
b0020	18715	19620	+	nhaR	DNA-binding transcriptional activator (NCBI)	COG0583	K		2.44867	1
b0030	27293	28207	+	rihC	ribonucleoside hydrolase 3 (NCBI)	COG1957	F	2.83371		1
b0032	29651	30799	+	carA	carbamoyl-phosphate synthase small subunit (NCBI)	COG0505	EF		3.3117	1
b0037	36271	37824	-	caiC	predicted crotonobetaine CoA ligase:carnitine CoA ligase (RefSeq)				2.15537	1
b0038	37898	39115	-	caiB	crotonobetainyl-CoA:carnitineCoA-transferase (NCBI)	COG1804	I	2.30692		1
b0039	39244	40386	-	caiA	crotonobetaine reductase subunit II, FAD-binding (NCBI)	COG1960	I	3.95726	2.58023	2
b0047	47769	49631	+	kefC	glutathione-regulated potassium-efflux system protein (NCBI)	COG0475,COG1226	P	2.34965		1
b0050	51229	51606	-	apaG	hypothetical protein (NCBI)	COG2967	P		2.44907	1
b0052	52427	53416	-	pdxA	4-hydroxythreonine-4-phosphate dehydrogenase (NCBI)	COG1995	H	2.23032	2.32379	2
b0058	59687	60346	-	rluA	pseudouridine synthase for 23S rRNA (position 746) and tRNAphe(position 32) (NCBI)	COG0564	J	3.93281		1
b0064	70387	71265	+	araC	DNA-binding transcriptional dual regulator (NCBI)	COG2207	K	3.68146		1
b0065	71351	72115	+	yabI	conserved inner membrane protein (NCBI)	COG0586	S		4.19583	1
b0066	72229	72927	-	thiQ	thiamin transporter subunit (NCBI)	COG3840	H		2.81724	1
b0068	74497	75480	-	tbpA	thiamin transporter subunit (NCBI)	COG4143	H		2.1467	1
b0075	83622	83708	-	leuL	leu operon leader peptide (NCBI)			2.18086	2.04811	2
b0077	85630	87354	+	ilvI	acetolactate synthase III large subunit (NCBI)			2.61907		1
b0078	87357	87848	+	ilvH	acetolactate synthase small subunit (NCBI)	COG0440	E		3.73091	1
b0104	113444	114487	+	guaC	guanosine 5'-monophosphate oxidoreductase (NCBI)	COG0516	F	3.42194		1
b0109	117752	118645	-	nadC	nicotinate-nucleotide pyrophosphorylase (NCBI)	COG0157	H	2.88845		1
b0110	118733	119284	+	ampD	N-acetyl-anhydromuranmyl-L-alanine amidase (NCBI)	COG3023	M		2.74282	1
b0111	119281	120135	+	ampE	predicted inner membrane protein (NCBI)	COG3725	V	2.57426		1
b0132	146968	147870	+	yadD	predicted transposase (NCBI)			2.32138		1
b0134	148807	149601	-	panB	3-methyl-2-oxobutanoate hydroxymethyltransferase (NCBI)	COG0413	H		4.05908	1
b0146	160782	161486	-	sfsA	sugar fermentation stimulation protein A (NCBI)	COG1489	GT	3.01907	3.77828	2
b0147	161501	162031	-	yadP	orf, hypothetical protein (VIMSS)			2.16008	2.24396	2
b0151	169778	170575	+	fhuC	iron-hydroxamate transporter subunit (NCBI)	COG1120	PH	3.59394		1
b0155	175107	176528	+	clcA	chloride channel protein (NCBI)	COG0038	P	2.78223		1
b0157	177001	177624	-	yadS	conserved inner membrane protein (NCBI)	COG2860	S	3.35339		1
b0158	177662	178462	-	btuF	vitamin B12-transporter protein BtuF (NCBI)	COG0614	P	4.02876		1
b0162	182463	183620	+	yaeG	orf, hypothetical protein (VIMSS)			3.06566		1
b0163	183709	184095	-	yaeH	hypothetical protein (NCBI)			4.47334		1
b0164	184257	185069	-	yaeI	orf, hypothetical protein (VIMSS)	COG1408	R	3.25409		1
b0186	209679	211820	+	ldcC	lysine decarboxylase 2, constitutive (NCBI)	COG1982	E	2.29665		1
b0193	216179	217003	-	yaeF	orf, hypothetical protein (VIMSS)				2.64913	1
b0198	220968	221621	-	metI	DL-methionine transporter subunit (NCBI)	COG2011	E	2.79472		1
b0220	240343	240816	+	ivy	inhibitor of vertebrate C-lysozyme (NCBI)				2.51232	1
b0221	240859	243303	-	yafH	putative acyl-CoA dehydrogenase (EC 1.3.99.-) (VIMSS)	COG1960	I	2.52783		1
b0224	245065	245805	-	yafK	hypothetical protein (NCBI)	COG3034	M	2.25473		1
b0225	245961	246239	-	yafQ	predicted toxin of the YafQ-DinJ toxin-antitoxin system (NCBI)	COG3041	J		3.63663	1
b0240	257829	258230	+	crl	DNA-binding transcriptional regulator (NCBI)				2.22896	1
b0248	263972	264430	-	yafX	CP4-6 prophage; predicted protein (NCBI)				5.14167	1
b0253	267321	268184	-	ykfA	putative GTP-binding protein (VIMSS)				2.26909	1
b4587	269502	269759	+	insN				4.676		1
b0260	274549	275952	+	ykfD	putative amino acid/amine transport protein (VIMSS)			2.83499		1
b0267	280053	281207	-	yagA	CP4-6 prophage; predicted DNA-binding transcriptional regulator (NCBI)	COG2801	X	2.92886	2.61576	2
b0272	287628	288386	-	yagI	CP4-6 prophage; predicted DNA-binding transcriptional regulator (NCBI)	COG1414	K		2.72031	1
b0280	294363	294803	-	yagN	CP4-6 prophage; predicted protein (NCBI)			2.80605	2.33727	2
b0285	300155	301111	-	yagS	predicted oxidoreductase with FAD-binding domain (NCBI)	COG1319	C	4.56156		1
b0288	303077	303406	-	ykgJ	predicted ferredoxin (NCBI)	COG0727	R	2.13106		1
b0291	306031	308556	-	yagX	predicted aromatic compound dioxygenase (NCBI)			2.0788		1
b0292	308582	309250	-	yagY	hypothetical protein (NCBI)			2.91016		1
b0306	320832	321551	+	ykgE	predicted oxidoreductase (NCBI)	COG0247	C	2.9205		1
b0307	321562	322989	+	ykgF	predicted amino acid dehydrogenase with NAD(P)-binding domain and ferridoxin-like domain (NCBI)	COG1139	C	4.73067	4.1047	2
b0313	327971	328558	-	betI	probably transcriptional repressor of bet genes (VIMSS)			3.30651	3.09212	2
b0316	332725	333657	-	yahB	predicted DNA-bindng transcriptional regulator (NCBI)	COG0583	K	2.99394		1
b0318	334504	335109	+	yahD	predicted transcriptional regulator with ankyrin domain (NCBI)	COG0666	T	2.07897		1
b0320	336002	337549	+	yahF	predicted acyl-CoA synthetase with NAD(P)-binding domain and succinyl-CoA synthetase domain (NCBI)	COG0074	C		2.26216	1
b0321	337549	338967	+	yahG	hypothetical protein (NCBI)			4.7946	2.61822	2
b0323	339389	340339	+	yahI	predicted carbamate kinase-like protein (NCBI)	COG0549	E	4.98328	3.71223	2
b0324	340349	341731	+	yahJ	deaminase (NCBI)	COG0402	FR		2.32263	1
b0325	342108	343157	+	yahK	predicted oxidoreductase, Zn-dependent and NAD(P)-binding (NCBI)	COG1064	G		2.53318	1
b0329	345708	345983	+	yahO	hypothetical protein (NCBI)				2.2609	1
b0334	350439	351890	+	prpD	2-methylcitrate dehydratase (NCBI)	COG2079	G		2.83949	1
b0337	355395	356678	+	codA	cytosine deaminase (NCBI)	COG0402	FR	2.7668		1
b0341	359216	360370	+	cynX	predicted cyanate transporter (NCBI)	COG2807	P		2.19213	1
b0344	362455	365529	-	lacZ	beta-D-galactosidase (NCBI)	COG3250	G	5.18857	2.25506	2
b0347	367835	369499	+	mhpA	3-(3-hydroxyphenyl)propionate hydroxylase (NCBI)	COG0654	HC	2.4614	3.66617	2
b0348	369501	370445	+	mhpB	2,3-dihydroxyphenylpropionate 1,2-dioxygenase (NCBI)			4.18747		1
b0349	370448	371329	+	mhpC	2-hydroxy-6-ketonona-2,4-dienedioic acid hydrolase (VIMSS)			3.74297	3.45588	2
b0350	371339	372148	+	mhpD	2-keto-4-pentenoate hydratase (VIMSS)	COG3971	Q	2.81217		1
b0351	372145	373095	+	mhpF	acetaldehyde dehydrogenase (NCBI)	COG0119	E		5.33179	1
b0356	377686	378795	-	frmA	alcohol dehydrogenase class III/glutathione-dependent formaldehyde dehydrogenase (NCBI)	COG1062	C	3.70523		1
b0383	400971	402386	+	phoA	alkaline phosphatase (VIMSS)			2.30637		1
b0385	402927	404042	+	yaiC	predicted diguanylate cyclase (NCBI)	COG2199	T		2.71489	1
b0387	404988	405446	+	yaiI	orf, hypothetical protein (VIMSS)	COG1671	S		4.07354	1
b0393	408332	409243	-	rdgC	recombination associated protein (NCBI)	COG2974	L	2.58417	3.24905	2
b0394	409368	410276	+	yajF	possible NAGC-like transcriptional regulator (VIMSS)	COG1940	KG	2.34317	2.01103	2
b0396	410521	411705	-	araJ	involved in either transport or processing of arabinose polymers (VIMSS)				2.23819	1
b0399	416366	417055	+	phoB	DNA-binding response regulator in two-component regulatory system with PhoR (or CreC) (NCBI)	COG0745	TK		4.30583	1
b0403	421742	423556	+	malZ	maltodextrin glucosidase (NCBI)	COG0366	G		2.15554	1
b0405	424235	425305	+	queA	S-adenosylmethionine:tRNA ribosyltransferase-isomerase (NCBI)	COG0809	J	2.66847		1
b0406	425361	426488	+	tgt	queuine tRNA-ribosyltransferase (NCBI)	COG0343	J		2.5958	1
b0411	430353	431237	-	tsx	nucleoside channel, receptor of phage T6 and colicin K (NCBI)	COG3248	M		3.19569	1
b0412	431536	432075	-	yajI	orf, hypothetical protein (VIMSS)				2.96545	1
b0424	442275	442865	-	thiJ	4-methyl-5(beta-hydroxyethyl)-thiazole monophosphate synthesis (VIMSS)				3.55332	1
b0438	456650	457924	+	clpX	ATP-dependent protease ATP-binding subunit (NCBI)	COG1219	O	2.17169	3.09657	2
b0440	460675	460947	+	hupB	HU, DNA-binding transcriptional regulator, beta subunit (NCBI)	COG0776	L	2.55703	3.88317	2
b0442	463161	463532	+	ybaV	hypothetical protein (NCBI)	COG1555	L	4.02465		1
b0446	466636	467454	+	cof	orf, hypothetical protein (VIMSS)	COG0561	HR	2.60035		1
b0447	467607	468065	+	ybaO	putative LRP-like transcriptional regulator (VIMSS)			3.57297		1
b0452	473525	474385	-	tesB	acyl-CoA thioesterase II (NCBI)	COG1946	I	2.08442	2.15022	2
b0453	474603	475175	+	ybaY	glycoprotein/polysaccharide metabolism (VIMSS)				3.17261	1
b0458	478005	478475	-	ylaC	orf, hypothetical protein (VIMSS)			3.2126	3.0056	2
b0469	490636	491187	+	apt	adenine phosphoribosyltransferase (NCBI)	COG0503	F	2.6795		1
b0472	493629	494234	+	recR	recombination protein RecR (NCBI)	COG0353	L	3.11708	4.05424	2
b0473	494344	496218	+	htpG	heat shock protein 90 (NCBI)	COG0326	O	2.33618		1
b0478	500786	502462	-	ybaL	predicted transporter with NAD(P)-binding Rossmann-fold domain (NCBI)	COG1226,COG4651	P	2.46492		1
b0485	510865	511797	+	ybaS	predicted glutaminase (NCBI)	COG2066	E	2.96926	3.27052	2
b0487	513217	513624	+	cueR	DNA-binding transcriptional activator of copper-responsive regulon genes (NCBI)	COG0789	K		4.70545	1
b0490	515143	515820	+	ybbL	predicted transporter subunit: ATP-binding component of ABC superfamily (NCBI)	COG4619	P	2.27199		1
b0492	516649	517503	-	ybbN	putative thioredoxin-like protein (VIMSS)			3.19164	2.05419	2
b0493	517564	518373	-	ybbO	short chain dehydrogenase (NCBI)	COG1028	IQR	4.73715		1
b4632	528724	528816	+	ylbI					4.54366	1
b0503	529356	530450	-	ybbB	tRNA 2-selenouridine synthase, selenophosphate-dependent (NCBI)	COG2603	J		4.29921	1
b0512	538371	539732	+	allB	allantoinase (NCBI)	COG0044	F		2.36161	1
b0518	545904	547571	+	fdrA	membrane protein FdrA (NCBI)	COG0074	C	2.35136		1
b0537	564038	565201	-	intD	DLP12 prophage; predicted integrase (NCBI)	COG0582	LX		2.00223	1
b0543	567538	567870	+	emrE	multidrug efflux protein (NCBI)	COG2076	V		2.19823	1
b0551	573179	573562	+	ybcQ	DLP12 prophage; predicted antitermination protein (NCBI)			2.45613		1
b0561	580883	581320	+	tfaD	orf, hypothetical protein (VIMSS)				4.8652	1
b0569	590164	592401	-	nfrB	bacteriophage N4 receptor, inner membrane subunit (NCBI)				2.96495	1
b0570	592551	593993	-	cusS	sensory histidine kinase in two-component regulatory system with CusR, senses copper ions (NCBI)	COG0642	T	2.06268		1
b0571	593983	594666	-	cusR	DNA-binding response regulator in two-component regulatory system with CusS (NCBI)	COG0745	TK		2.68852	1
b0574	596702	597925	+	cusB	copper/silver efflux system, membrane fusion protein (NCBI)	COG0845	MV	2.78878		1
b0576	601182	602558	+	pheP	phenylalanine transporter (NCBI)	COG1113	E	2.56942		1
b0578	603994	604647	-	nfnB	dihydropteridine reductase, NAD(P)H-dependent, oxygen-insensitive (NCBI)	COG0778	C	3.90511		1
b0581	605488	606606	-	ybdK	gamma-glutamyl:cysteine ligase (NCBI)	COG2170	O		2.85512	1
b4415	607059	607211	+	hokE	toxic polypeptide, small (NCBI)				5.30068	1
b0583	608682	609302	-	entD	phosphopantetheinyltransferase component of enterobactin synthase multienzyme complex (NCBI)	COG2977	Q	7.344	7.29543	2
b0584	609477	611717	-	fepA	iron-enterobactin outer membrane transporter (NCBI)	COG4771	P		2.81329	1
b0588	618607	619422	-	fepC	iron-enterobactin transporter subunit (NCBI)	COG1120	PH		3.56427	1
b0591	621523	622773	+	ybdA	predicted transporter (NCBI)	COG0477	GEPR	2.02485		1
b0598	629117	631222	+	cstA	carbon starvation protein (NCBI)	COG1966	T	2.4094	2.57897	2
b0601	633970	634599	-	ybdM	hypothetical protein (NCBI)	COG1475	D		2.94765	1
b0602	634572	635792	-	ybdN	hypothetical protein (NCBI)	COG3969	R	2.91695		1
b0604	637050	637796	-	dsbG	thiol:disulfide interchange protein (VIMSS)	COG1651	O	5.12486	4.25654	2
b0616	648805	649713	-	citE	citrate lyase beta chain (acyl lyase subunit) (VIMSS)			4.55265		1
b0621	653806	655191	-	dcuC	anaerobic C4-dicarboxylate transport (NCBI)	COG3069	C		2.49237	1
b0633	663325	664413	-	rlpA	minor lipoprotein (NCBI)	COG0797	M		3.6522	1
b0636	667471	667938	-	ybeA	hypothetical protein (NCBI)	COG1576	J		2.88831	1
b0643	674241	674723	+	ybeL	hypothetical protein (NCBI)				4.60519	1
b0650	680946	682616	-	hscC	Hsp70 family chaperone Hsc62, binds to RpoD and inhibits transcription (NCBI)	COG0443	O	2.21115		1
b0661	692754	694178	-	miaB	isopentenyl-adenosine A37 tRNA methylthiolase (NCBI)	COG0621	J	2.14196		1
b0674	696736	698400	-	asnB	asparagine synthetase B (NCBI)	COG0367	E	2.54139		1
b0677	700826	701974	-	nagA	N-acetylglucosamine-6-phosphate deacetylase (NCBI)	COG1820	G		2.5084	1
b0686	711261	712025	-	ybfF	hypothetical protein (NCBI)	COG0596	HR	3.82856		1
b0693	717485	719683	-	speF	ornithine decarboxylase isozyme, inducible (NCBI)	COG1982	E	2.1981		1
b0697	724211	726259	-	kdpB	potassium-transporting ATPase subunit B (NCBI)	COG2216	P		3.21448	1
b0700	728806	732999	+	rhsC	rhsC element core protein RshC (NCBI)	COG3209	R	2.34182	3.63316	2
b0706	737315	738076	+	ybfD	hypothetical protein (NCBI)			4.92702		1
b0709	740298	741779	-	ybgH	predicted transporter (NCBI)	COG3104	E	2.24328	3.02056	2
b0715	745946	746992	-	abrB	putative transport protein (VIMSS)			5.91537	5.05742	2
b0717	748202	748930	-	ybgP	predicted assembly protein (NCBI)	COG3121	W		3.47836	1
b0728	762237	763403	+	sucC	succinyl-CoA synthetase subunit beta (NCBI)	COG0045	C		3.04733	1
b0731	765207	767183	+	mngA	fused 2-O-a-mannosyl-D-glycerate specific PTS enzymes: IIA component/IIB component/IIC component (NCBI)	COG1445,COG1762	GT	2.73512		1
b0732	767201	769834	+	mngB	alpha-mannosidase (NCBI)	COG0383	G	2.13824		1
b0737	774376	775068	+	tolQ	membrane spanning protein in TolA-TolQ-TolR complex (NCBI)	COG0811	U	3.09618	2.60153	2
b0757	788054	789202	-	galK	galactokinase (NCBI)	COG0153	G	4.1603		1
b0759	790262	791278	-	galE	UDP-galactose-4-epimerase (VIMSS)			2.88947		1
b0760	791539	793011	-	modF	fused molybdate transporter subunits of ABC superfamily: ATP-binding components (NCBI)	COG1119	P	3.58602		1
b0776	809604	810758	+	bioF	8-amino-7-oxononanoate synthase (NCBI)	COG0156	H	5.01733	5.35339	2
b0779	812749	814770	+	uvrB	excinuclease ABC subunit B (NCBI)	COG0556	L	3.64816	3.59024	2
b0780	814962	815870	-	ybhK	predicted transferase with NAD(P)-binding Rossmann-fold domain (NCBI)	COG0391	HG		3.15028	1
b0788	820765	821721	-	ybhN	conserved inner membrane protein (NCBI)	COG0392	S	4.66788		1
b0789	821721	822962	-	ybhO	cardiolipin synthase 2 (NCBI)	COG1502	I		2.6585	1
b0794	826468	828204	-	ybhF	putative ATP-binding component of a transport system (VIMSS)				2.64334	1
b0795	828197	829195	-	ybhG	hypothetical protein (NCBI)	COG0845	MV	2.79153	4.22736	2
b0804	837753	838430	-	ybiX	putative enzyme (VIMSS)			4.5135		1
b0807	841555	842481	+	ybiN	orf, hypothetical protein (VIMSS)	COG3129	J		3.94682	1
b0808	842478	844703	-	ybiO	putative transport protein (VIMSS)				2.12746	1
b0809	844964	845686	-	glnQ	glutamine ABC transporter ATP-binding protein (NCBI)	COG1126	E	2.7975		1
b0811	846481	847227	-	glnH	glutamine ABC transporter periplasmic protein (NCBI)	COG0834	ET	2.57271		1
b0817	852406	852873	+	mntR	DNA-binding transcriptional regulator of mntH (NCBI)	COG1321	K	5.51316	5.23812	2
b0819	854047	854967	-	ybiS	hypothetical protein (NCBI)	COG1376	M		2.5154	1
b0823	859397	861829	-	ybiW	predicted pyruvate formate lyase (NCBI)	COG1882	C		3.64822	1
b0824	861835	862734	-	ybiY	predicted pyruvate formate lyase activating enzyme (RefSeq)	COG1180	O	2.14106		1
b0830	868634	870172	+	yliB	predicted peptide transporter subunit: periplasmic-binding component of ABC superfamily (NCBI)	COG0747	E	2.32374	2.25325	2
b0832	871113	872024	+	yliD	predicted peptide transporter subunit: membrane component of ABC superfamily (NCBI)	COG1173	EP	2.07981		1
b0838	879077	879703	-	yliJ	putative transferase (VIMSS)				2.23478	1
b0848	889312	889689	+	ybjM	predicted inner membrane protein (NCBI)				2.03402	1
b0854	893007	894119	+	potF	putrescine transporter subunit: periplasmic-binding component of ABC superfamily (NCBI)	COG0687	E	4.0553	3.20813	2
b0861	900089	900757	-	artM	arginine transporter subunit (NCBI)	COG4160	E		3.09361	1
b0863	901480	902211	-	artI	arginine transporter subunit (NCBI)	COG0834	ET	3.92932	3.42656	2
b0875	914575	915270	-	aqpZ	aquaporin Z (NCBI)	COG0580	G		3.03914	1
b0876	915696	917354	+	ybjD	conserved protein with nucleoside triphosphate hydrolase domain (NCBI)	COG3593	L	2.42053	2.66707	2
b0878	918458	919573	+	b0878	putative membrane protein (VIMSS)			4.85812		1
b0879	919570	921516	+	macB	fused macrolide transporter subunits of ABC superfamily: ATP-binding component/membrane component (NCBI)	COG0577,COG1136	MV	2.01231		1
b0890	932447	936436	+	ftsK	DNA-binding membrane protein required for chromosome resolution and partitioning (NCBI)	COG1674	D		2.64332	1
b0902	949563	950303	-	pflA	pyruvate formate lyase activating enzyme 1 (NCBI)	COG1180	O		4.83858	1
b0905	954095	955855	-	ycaO	orf, hypothetical protein (VIMSS)			2.44706		1
b0906	955985	956677	+	ycaP	conserved inner membrane protein (NCBI)	COG2323	S		2.42682	1
b0913	963543	965807	+	ycaI	orf, hypothetical protein (VIMSS)	COG0658,COG2333	R	3.02768		1
b0916	968612	969844	+	ycaQ	hypothetical protein (NCBI)	COG3214	R	3.05058		1
b0919	970975	971868	+	ycbJ	hypothetical protein (NCBI)			3.5851	2.81903	2
b0920	971845	972624	-	ycbC	conserved inner membrane protein (NCBI)	COG1434	R	3.78759	4.14646	2
b0928	983742	984932	-	aspC	aspartate aminotransferase, PLP-dependent (NCBI)	COG1448	E	4.07152	3.53245	2
b0938	997091	997630	+	ycbQ	putative fimbrial-like protein (VIMSS)	COG3539	N	2.7071		1
b0943	1002662	1003177	+	b0943	putative fimbrial-like protein (VIMSS)	COG3539	N	3.76253	4.09764	2
b0948	1007067	1009175	+	ycbY	predicted methyltransferase (NCBI)	COG0116,COG1092	J	2.32273	2.50886	2
b0949	1009187	1011094	+	uup	fused predicted transporter subunits of ABC superfamily: ATP-binding components (NCBI)	COG0488	R		6.68221	1
b0952	1014119	1014682	+	ymbA	conserved protein (RefSeq)	COG3009	S	3.34732	3.33391	2
b0959	1020361	1020990	+	yccR	hypothetical protein (NCBI)	COG3070	K	3.49286	2.48834	2
b0961	1023125	1023571	-	yccF	conserved inner membrane protein (NCBI)	COG3304	S		3.45052	1
b0966	1027627	1027944	-	hspQ	DNA-binding protein, hemimethylated (RefSeq)				3.62795	1
b0972	1031362	1032480	+	hyaA	hydrogenase 1, small subunit (NCBI)	COG1740	C		2.73496	1
b0982	1043453	1043899	-	yccY	putative phosphatase (VIMSS)			3.95876		1
b0984	1045072	1047168	-	ymcA	hypothetical protein (NCBI)				2.68936	1
b0985	1047168	1047914	-	ymcB	hypothetical protein (NCBI)				2.48578	1
b0992	1051512	1052585	-	yccM	predicted 4Fe-4S membrane protein (NCBI)	COG0348	C	3.07577		1
b0994	1055484	1056512	+	torT	periplasmic sensory protein associated with the TorRS two-component regulatory system (NCBI)	COG1879	G	3.13146		1
b0996	1057307	1058479	+	torC	trimethylamine N-oxide (TMAO) reductase I, cytochrome c-type subunit (NCBI)	COG3005	C		3.13178	1
b1000	1062078	1062998	-	cbpA	curved DNA-binding protein, DnaJ homologue that functions as a co-chaperone of DnaK (NCBI)	COG2214	K		3.68854	1
b1002	1064808	1066049	+	agp	glucose-1-phosphatase/inositol phosphatase (NCBI)			3.56319	2.05461	2
b4490	1080579	1081408	+	efeU				2.94672		1
b1020	1084215	1085279	+	phoH	conserved protein with nucleoside triphosphate hydrolase domain (NCBI)	COG1702	T		4.57387	1
b1033	1097109	1098047	+	ycdW	putative dehydrogenase (VIMSS)	COG0111	HR	3.13486	2.89187	2
b1037	1100074	1100907	-	csgG	outer membrane lipoprotein (NCBI)	COG1462	M		2.19841	1
b1041	1103174	1103629	+	csgB	curlin nucleator protein, minor subunit in curli complex (NCBI)			4.10507		1
b1045	1105043	1105576	+	ymdB	hypothetical protein (NCBI)	COG2110	J		4.3694	1
b1046	1105578	1106999	+	ymdC	putative synthase (VIMSS)	COG1502	I	2.78306	2.2192	2
b1053	1113487	1114713	-	mdtG	predicted drug efflux system (NCBI)	COG0477	GEPR		2.36939	1
b1056	1117124	1117699	-	yceI	hypothetical protein (NCBI)	COG2353	R	3.83665	3.5042	2
b1061	1120465	1120710	-	dinI	DNA damage-inducible protein I (NCBI)			5.64008	4.62758	2
b1064	1122630	1123277	-	grxB	glutaredoxin 2 (Grx2) (NCBI)	COG2999	O	4.37762		1
b1072	1129427	1130086	-	flgA	flagellar basal body P-ring biosynthesis protein A (NCBI)	COG1261	N	3.54109	3.20059	2
b1077	1133025	1133780	+	flgF	flagellar component of cell-proximal portion of basal-body rod (NCBI)	COG4787	N	3.34866	3.24554	2
b1087	1145234	1145818	-	yceF	orf, hypothetical protein (VIMSS)	COG0424	Q		4.11898	1
b1096	1152523	1153332	+	pabC	4-amino-4-deoxychorismate lyase (NCBI)	COG0115	EH	4.1555	3.73398	2
b1097	1153335	1154357	+	yceG	predicted aminodeoxychorismate lyase (NCBI)	COG1559	D		2.54847	1
b1110	1166822	1167361	+	ycfJ	hypothetical protein (NCBI)	COG3134	S	2.9598		1
b1113	1168635	1169597	-	ycfS	hypothetical protein (NCBI)	COG1376	M	4.26255		1
b1122	1180487	1180948	-	ymfA	orf, hypothetical protein (VIMSS)				3.29398	1
b1128	1186342	1187463	-	ycfD	orf, hypothetical protein (VIMSS)				3.08115	1
b1140	1198902	1200029	-	intE	e14 prophage; predicted integrase (NCBI)	COG0582	LX	2.59075		1
b4693	1203627	1204760	+	aaaE					3.02482	1
b1157	1208342	1208842	-	stfE					2.20365	1
b1175	1223772	1224584	-	minD	membrane ATPase of the MinC-MinD-MinE system (NCBI)	COG2894	D		3.83507	1
b1181	1228038	1228499	+	ycgN	conserved protein (RefSeq)				2.77595	1
b1184	1230409	1231677	+	umuC	DNA polymerase V subunit UmuC (NCBI)	COG0389	L		3.49255	1
b1188	1234932	1236464	-	ycgB	hypothetical protein (NCBI)	COG2719	D		4.02416	1
b1190	1238102	1239172	+	dadX	alanine racemase (NCBI)	COG0787	M		3.80165	1
b1191	1239558	1241294	-	b1191	orf, hypothetical protein (VIMSS)	COG3263	CP	3.02364	2.8597	2
b1202	1252308	1255175	-	ycgV	predicted adhesin (NCBI)	COG3468	MU	2.1055		1
b1206	1258347	1260026	-	ychM	orf, hypothetical protein (VIMSS)	COG0659	P	3.05697		1
b1223	1277180	1278571	+	narK	nitrate/nitrite transporter (NCBI)	COG2223	P	3.85755		1
b1224	1279087	1282830	+	narG	nitrate reductase 1, alpha subunit (NCBI)	COG5013	CP	2.76033	2.13013	2
b1226	1284362	1285072	+	narJ	molybdenum-cofactor-assembly chaperone subunit (delta subunit) of nitrate reductase 1 (NCBI)	COG2180	CPO	6.48729		1
b1247	1303788	1304792	+	oppF	oligopeptide transporter subunit (NCBI)	COG4608	E	3.77516		1
b1249	1305209	1306669	-	cls	cardiolipin synthetase (NCBI)	COG1502	I	3.07936	2.70567	2
b1262	1316451	1317809	-	trpC	N-(5-phosphoribosyl)anthranilate isomerase and indole-3-glycerolphosphate synthetase (VIMSS)	COG0134	E		2.79013	1
b1268	1322770	1324665	+	yciQ	predicted inner membrane protein (NCBI)				3.04331	1
b1276	1333855	1336530	+	acnA	aconitate hydratase (NCBI)	COG1048	C	2.97659		1
b1298	1359144	1359908	+	ycjL	probable amidotransferase subunit (VIMSS)			3.9048		1
b1300	1360767	1362254	+	puuC	gamma-Glu-gamma-aminobutyraldehyde dehydrogenase, NAD(P)H-dependent (NCBI)	COG1012	C		4.3774	1
b1310	1369933	1371225	+	ycjN	predicted sugar transporter subunit: periplasmic-binding component of ABC superfamily (NCBI)	COG1653	G	2.14911		1
b1314	1374058	1374846	+	b1314	putative transient receptor potential locus (VIMSS)	COG1082	G	4.90094	4.56402	2
b4524	1378845	1379926	+	ycjV				3.31924		1
b1342	1406074	1407057	+	ydaN	zinc transporter (NCBI)	COG0598	P		3.47079	1
b1345	1410024	1411259	-	intR	Rac prophage; integrase (NCBI)	COG0582	LX		2.34253	1
b1349	1412008	1412817	-	recT	Rac prophage; recombination and repair protein (NCBI)	COG3723	L	4.38029	5.35291	2
b1365	1423401	1423664	+	ynaK	Rac prophage; conserved protein (NCBI)	COG1475	D	2.89566		1
b1372	1427073	1430435	+	b1372	putative membrane protein (VIMSS)			3.62131	2.98927	2
b1376	1433209	1433643	-	ynaF	putative filament protein (VIMSS)				3.48329	1
b1385	1445543	1447042	+	feaB	phenylacetaldehyde dehydrogenase (VIMSS)			4.08361	4.34078	2
b1392	1454454	1455524	+	paaE	predicted multicomponent oxygenase/reductase subunit for phenylacetic acid degradation (NCBI)	COG1018	C		4.27918	1
b1395	1457078	1458505	+	paaH	3-hydroxybutyryl-CoA dehydrogenase (NCBI)	COG1250	I		3.28862	1
b1406	1472245	1473105	+	ydbC	predicted oxidoreductase, NAD(P)-binding (NCBI)	COG0667	CR		3.04657	1
b1408	1475645	1476250	+	b1408	probable enzyme (VIMSS)				3.13548	1
b1410	1477162	1478919	+	ynbC	predicted hydrolase (NCBI)	COG0500,COG2267	QIR	4.75746		1
b1430	1499586	1500179	+	tehB	predicted S-adenosyl-L-methionine-dependent methyltransferase (NCBI)	COG0500	QR		3.13137	1
b4532	1507310	1507486	+	yncN	orf, hypothetical protein (VIMSS)			6.62636		1
b1439	1508027	1509433	+	ydcR	fused predicted DNA-binding transcriptional regulator/predicted amino transferase (NCBI)	COG1167	KE		2.62247	1
b1444	1513602	1515026	+	ydcW	medium chain aldehyde dehydrogenase (NCBI)	COG1012	C		4.80276	1
b1449	1517051	1518088	+	yncB	predicted oxidoreductase, Zn-dependent and NAD(P)-binding (RefSeq)			3.40071		1
b1451	1518987	1521089	-	yncD	predicted iron outer membrane transporter (NCBI)	COG1629	P		2.47966	1
b1453	1522505	1524004	-	ansP	L-asparagine permease (VIMSS)			5.77859		1
b1456	1525926	1527962	+	rhsE	rhsE element core protein RshE (RefSeq)	COG3209	R	3.89392	3.53588	2
b1473	1544312	1545193	-	yddG	predicted methyl viologen efflux pump (RefSeq)			2.5375		1
b1474	1545425	1548472	+	fdnG	formate dehydrogenase-N, alpha subunit, nitrate-inducible (NCBI)	COG0243	C		5.13706	1
b1475	1548485	1549369	+	fdnH	formate dehydrogenase-N, Fe-S (beta) subunit, nitrate-inducible (NCBI)	COG0437	C	5.08658	4.44711	2
b1478	1550852	1551862	-	adhP	alcohol dehydrogenase (VIMSS)				4.67964	1
b1490	1563782	1565164	-	yddV	predicted diguanylate cyclase (RefSeq)	COG2199	T	2.99779		1
b1491	1565528	1566847	-	yddW	predicted liprotein (NCBI)	COG1649	S		3.38009	1
b1525	1611339	1612727	-	b1525	putative aldehyde dehydrogenase (VIMSS)	COG1012	C		3.14796	1
b1534	1619356	1620543	+	ydeE	predicted transporter (NCBI)	COG0477	GEPR		2.35874	1
b1537	1622797	1623315	+	ydeJ	competence damage-inducible protein A (NCBI)	COG1546	H	4.22847	4.38953	2
b1538	1623359	1625404	-	dcp	dipeptidyl carboxypeptidase II (NCBI)	COG0339	E	2.63865		1
b1577	1648102	1648866	+	ydfE	Qin prophage; predicted protein (RefSeq)				3.44877	1
b1580	1650920	1651939	-	rspB	predicted oxidoreductase, Zn-dependent and NAD(P)-binding (NCBI)	COG1063	ER	2.59633		1
b1584	1654208	1654768	+	speG	spermidine N1-acetyltransferase (NCBI)	COG1670	JO	2.50546	2.41701	2
b1587	1656093	1658519	+	ynfE	oxidoreductase subunit (NCBI)	COG0243	C	2.57001		1
b1592	1663339	1664595	+	b1592	putative chloride channel (VIMSS)	COG0038	P	2.34518		1
b1596	1667723	1668976	+	ynfM	predicted transporter (NCBI)	COG0477	GEPR		2.96403	1
b1604	1676451	1677395	+	ydgH	hypothetical protein (NCBI)			4.16047	5.34871	2
b1617	1692284	1694095	-	uidA	beta-D-glucuronidase (NCBI)	COG3250	G	3.38024	3.38732	2
b1621	1697379	1698971	+	malX	fused maltose and glucose-specific PTS enzymes: IIB component -! IIC component (NCBI)	COG1263,COG1264	G	4.73017		1
b1624	1701292	1702332	-	b1624	orf, hypothetical protein (VIMSS)				2.80338	1
b1653	1727111	1731727	+	lhr	predicted ATP-dependent helicase (NCBI)	COG1201	R		2.21834	1
b1661	1739437	1740585	+	cfa	cyclopropane fatty acyl phospholipid synthase (unsaturated-phospholipid methyltransferase) (NCBI)	COG2230	I		6.19659	1
b1664	1742895	1744151	-	ydhQ	hypothetical protein (NCBI)	COG3468	MU		3.14805	1
b1674	1751875	1752501	-	ydhY	predicted 4Fe-4S ferridoxin-type protein (NCBI)	COG0437	C		2.03734	1
b1683	1760546	1762033	-	ynhE	orf, hypothetical protein (VIMSS)	COG0719	O	2.91216	2.33312	2
b1692	1771813	1772679	+	ydiB	quinate/shikimate 5-dehydrogenase, NAD(P)-binding (NCBI)	COG0169	E		3.17207	1
b1702	1782758	1785136	-	pps	phosphoenolpyruvate synthase (NCBI)	COG0574	G	2.11052		1
b1746	1826280	1827758	-	astD	succinylglutamic semialdehyde dehydrogenase (NCBI)	COG1012	C	3.64613		1
b1747	1827755	1828789	-	astA	arginine succinyltransferase (NCBI)	COG3138	E	3.5022	5.2633	2
b1748	1828786	1830006	-	astC	succinylornithine transaminase, PLP-dependent (NCBI)	COG4992	E	4.18919	3.32354	2
b1756	1836771	1837424	+	ynjD	predicted transporter subunit: ATP-binding component of ABC superfamily (NCBI)	COG4136	R	4.40542		1
b1761	1840395	1841738	+	gdhA	glutamate dehydrogenase (NCBI)	COG0334	E	3.53855	3.06505	2
b1766	1846861	1848717	+	sppA	protease IV (signal peptide peptidase) (NCBI)	COG0616	O	2.2		1
b1767	1848884	1849900	+	ansA	cytoplasmic asparaginase I (NCBI)	COG0252	JU	3.62473	2.60796	2
b1770	1852120	1852878	-	ydjF	predicted DNA-binding transcriptional regulator (NCBI)	COG1349	KG	3.08105		1
b1781	1862806	1863660	-	yeaE	predicted oxidoreductase (NCBI)	COG0656	Q		4.16981	1
b1784	1866979	1868262	+	yeaH	hypothetical protein (NCBI)	COG2718	R		2.28624	1
b1787	1871598	1872101	+	yeaK	hypothetical protein (NCBI)	COG2606	J		2.82399	1
b1802	1882689	1883813	+	yeaW	predicted 2Fe-2S cluster-containing protein (NCBI)	COG4638	PR	4.72071	4.23343	2
b1805	1886085	1887770	-	fadD	acyl-CoA synthase (NCBI)	COG0318	IQ	2.13728		1
b1808	1889349	1891259	-	yoaA	conserved protein with nucleoside triphosphate hydrolase domain (NCBI)	COG1199	L		3.10613	1
b1812	1892829	1894190	+	pabB	para-aminobenzoate synthase component I (NCBI)	COG0147	EH		3.28386	1
b1816	1898053	1899609	-	yoaE	fused predicted membrane protein/conserved protein (NCBI)	COG0861,COG1253	PR	2.42174		1
b1817	1900072	1901043	+	manX	fused mannose-specific PTS enzymes: IIA component/IIB component (NCBI)	COG2893,COG3444	G	3.30881		1
b1828	1908300	1909673	+	b1828	putative transport protein (VIMSS)			3.657		1
b1829	1909719	1910600	-	htpX	heat shock protein HtpX (NCBI)	COG0501	O		5.11401	1
b1833	1914282	1915565	+	yebS	conserved inner membrane protein (NCBI)	COG2995	S		3.71464	1
b1834	1915534	1918167	+	yebT	orf, hypothetical protein (VIMSS)	COG3008	S		2.09612	1
b1840	1921743	1922615	-	yebZ	predicted inner membrane protein (NCBI)	COG1276	P		3.5238	1
b1845	1924803	1926863	-	ptrB	protease II (NCBI)	COG1770	E	2.67984		1
b1851	1930817	1932628	-	edd	phosphogluconate dehydratase (NCBI)	COG0129	EG	3.52654	3.8727	2
b1854	1935673	1937115	+	pykA	pyruvate kinase (NCBI)	COG0469	G	3.54224		1
b1856	1938337	1939659	-	yebA	orf, hypothetical protein (VIMSS)	COG0739	M	2.6822	2.02926	2
b1864	1945435	1946175	-	yebC	hypothetical protein (NCBI)	COG0217	KJ	3.2362	3.23721	2
b1875	1957304	1957870	-	yecM	orf, hypothetical protein (VIMSS)			4.37213		1
b1879	1960996	1963074	-	flhA	flagellar biosynthesis protein A (NCBI)	COG1298	N	4.45952		1
b1885	1967407	1969008	-	tap	methyl-accepting protein IV (NCBI)	COG0840	NT		3.46229	1
b1886	1969054	1970715	-	tar	methyl-accepting chemotaxis protein II (NCBI)	COG0840	NT	4.6558	2.41606	2
b1895	1977777	1978205	+	yecG	universal stress protein (NCBI)	COG0589	T		2.59158	1
b1905	1986740	1987237	+	ftn	ferritin iron storage protein (cytoplasmic) (NCBI)	COG1528	P	2.43272	2.28587	2
b1908	1988978	1989643	-	yecA	conserved metal-binding protein (NCBI)	COG3318	S		4.00602	1
b1915	1993842	1994066	+	yecF	hypothetical protein (NCBI)			2.54621		1
b1924	2001896	2003302	+	fliD	flagellar capping protein (NCBI)	COG1345	N		2.25452	1
b1927	2004180	2005667	+	amyA	cytoplasmic alpha-amylase (NCBI)	COG0366	G	2.5164		1
b1929	2006301	2007506	+	yedE	predicted inner membrane protein (NCBI)	COG2391	R	3.24183	2.75802	2
b1930	2007503	2007736	+	yedF	hypothetical protein (NCBI)	COG0425	O	4.35622	5.06014	2
b1940	2013892	2014578	+	fliH	flagellar biosynthesis; export of flagellar proteins? (VIMSS)	COG1317	NU		4.54135	1
b1950	2020917	2021702	+	fliR	flagellar biosynthesis protein R (NCBI)	COG1684	N		3.98652	1
b1952	2022659	2022847	-	dsrB	hypothetical protein (NCBI)				3.04544	1
b1973	2039399	2040049	+	yodA	conserved metal-binding protein (NCBI)	COG3443	P	2.84105		1
b1981	2051667	2052983	+	shiA	shikimate transporter (NCBI)	COG0477	GEPR	2.98408		1
b1982	2053085	2054539	+	amn	AMP nucleosidase (NCBI)	COG0775	F		2.54668	1
b1990	2060415	2061347	-	erfK	conserved protein with NAD(P)-binding Rossmann-fold domain (NCBI)	COG1376	M	2.6195		1
b2006	2075964	2076131	+	yeeW	CP4-44 prophage; predicted protein (RefSeq)			7.78044	7.35991	2
b2010	2079405	2080571	-	dacD	penicillin binding protein 6b (VIMSS)	COG1686	M	3.01206		1
b2013	2082491	2083549	-	yeeE	predicted inner membrane protein (NCBI)	COG2391	R	3.06597		1
b2014	2083728	2085086	-	yeeF	putative amino acid/amine transport protein (VIMSS)	COG0531	E		2.4795	1
b2015	2085353	2086282	-	yeeY	putative transcriptional regulator LYSR-type (VIMSS)				2.8845	1
b2020	2089121	2090425	+	hisD	histidinol dehydrogenase (NCBI)	COG0141	E		3.85791	1
b2021	2090422	2091492	+	hisC	histidinol-phosphate aminotransferase (NCBI)	COG0079	E	3.36102	2.76285	2
b2026	2094638	2095249	+	hisI	bifunctional phosphoribosyl-AMP cyclohydrolase/phosphoribosyl-ATP pyrophosphatase protein (NCBI)	COG0139	E		3.25711	1
b2033	2102518	2103108	-	wbbJ	predicted acyl transferase (NCBI)	COG0110	R	2.19618		1
b2034	2103089	2104081	-	wbbI	hypothetical protein (NCBI)			2.08484		1
b2037	2106361	2107608	-	rfbX	predicted polisoprenol-linked O-antigen transporter (NCBI)	COG2244	M	2.18388		1
b2045	2115148	2116428	-	wcaK	predicted pyruvyl transferase (NCBI)	COG2327	S	2.23963		1
b2052	2124249	2125214	-	fcl	bifunctional GDP-fucose synthetase: GDP-4-dehydro-6-deoxy-D-mannose epimerase/ GDP-4-dehydro-6-L-deoxygalactose reductase (NCBI)	COG0451	M	5.10749	4.58972	2
b2054	2126364	2126912	-	wcaF	predicted acyl transferase (NCBI)	COG0110	R	2.21294		1
b2057	2128877	2130094	-	wcaC	predicted glycosyl transferase (NCBI)	COG0438	M	5.08827	5.3933	2
b2060	2131514	2133676	-	b2060	orf, hypothetical protein (VIMSS)	COG0489,COG3206	DM	2.67651	2.37527	2
b2068	2144716	2145564	-	alkA	3-methyl-adenine DNA glycosylase II (NCBI)	COG0122	L		2.62513	1
b2070	2147063	2149009	-	yegI	hypothetical protein (NCBI)	COG4248	R	2.4402	3.79112	2
b2072	2149735	2150496	-	yegK	hypothetical protein (NCBI)				3.26774	1
b2076	2156410	2159487	+	mdtC	multidrug efflux system, subunit C (NCBI)	COG0841	V		2.90459	1
b2077	2159488	2160903	+	mdtD	multidrug efflux system protein (NCBI)	COG0477	GEPR	2.16888		1
b2078	2160900	2162303	+	baeS	sensory histidine kinase in two-component regulatory system with BaeR (NCBI)	COG0642	T		2.86454	1
b2081	2163692	2165053	+	yegQ	predicted peptidase (NCBI)	COG0826	O		2.52499	1
b4498	2167717	2168191	-	gatR					2.41284	1
b2095	2173081	2174343	-	gatZ	D-tagatose 1,6-bisphosphate aldolase 2, subunit (NCBI)	COG4573	G	2.61659		1
b2097	2175534	2176586	-	b2097	orf, hypothetical protein (VIMSS)				2.65599	1
b2098	2176843	2178120	+	yegT	predicted nucleoside transporter (NCBI)	COG0477	GEPR		2.2683	1
b2099	2178117	2179121	+	yegU	predicted hydrolase (NCBI)	COG1397	O	4.22935		1
b2107	2184982	2185320	+	b2107	orf, hypothetical protein (VIMSS)			2.82031	2.33614	2
b4541	2201994	2202311	+	yehK	hypothetical protein (NCBI)			3.79676		1
b2121	2205989	2207125	+	yehP	hypothetical protein (NCBI)			2.34822		1
b2122	2207122	2209122	+	yehQ	orf, hypothetical protein (VIMSS)			2.03946		1
b2124	2209748	2210218	-	yehS	hypothetical protein (NCBI)	COG4807	S	4.10779		1
b2127	2212888	2213619	+	mlrA	DNA-binding transcriptional regulator (NCBI)	COG0789	K		4.49077	1
b2130	2215422	2216579	-	yehY	predicted transporter subunit: membrane component of ABC superfamily (NCBI)	COG1174	E		2.11692	1
b2131	2216586	2217503	-	yehZ	predicted transporter subunit: periplasmic-binding component of ABC superfamily (NCBI)	COG1732	M	2.80669	4.00439	2
b2133	2220207	2221922	+	dld	D-lactate dehydrogenase, FAD-binding, NADH independent (NCBI)	COG0277	C		3.71706	1
b2134	2221960	2222892	-	pbpG	penicillin-binding protein 7 (VIMSS)	COG1686	M	4.12141	2.77222	2
b2136	2223823	2224401	+	yohD	orf, hypothetical protein (VIMSS)	COG0586	S	5.58342		1
b2144	2230900	2231619	+	sanA	hypothetical protein (NCBI)	COG2949	M		2.09346	1
b2150	2237372	2238370	-	mglB	methyl-galactoside transporter subunit (NCBI)	COG1879	G		5.50486	1
b2157	2246759	2247640	-	yeiE	predicted DNA-binding transcriptional regulator (NCBI)	COG0583	K		3.89714	1
b2158	2247739	2248788	+	yeiH	conserved inner membrane protein (NCBI)	COG2855	S	2.08361		1
b2159	2248862	2249719	+	nfo	endonuclease IV (NCBI)	COG0648	L		2.53795	1
b2162	2252267	2253208	-	rihB	ribonucleoside hydrolase 2 (NCBI)	COG1957	F	2.10711		1
b2167	2257741	2259432	-	fruA	fused fructose-specific PTS enzymes: IIBcomponent/IIC components (NCBI)	COG1299,COG1445	G	2.71165		1
b2169	2260387	2261517	-	fruB	fused fructose-specific PTS enzymes: IIA component/HPr component (NCBI)	COG1925	TG		3.5516	1
b2174	2266876	2267589	+	b2174	orf, hypothetical protein (VIMSS)			3.08458		1
b2176	2268748	2270304	+	rtn	hypothetical protein (NCBI)	COG2200	T	2.13534	3.89883	2
b2177	2270386	2272200	+	yejA	orf, hypothetical protein (VIMSS)			2.02503		1
b2179	2273295	2274320	+	yejE	predicted oligopeptide transporter subunit (NCBI)	COG4239	Q		3.52028	1
b2180	2274322	2275911	+	yejF	fused predicted oligopeptide transporter subunits of ABC superfamilly: ATP-binding components (NCBI)	COG4172	Q	3.65457		1
b2186	2280962	2281969	-	yejK	nucleoid-associated protein NdpA (NCBI)	COG3081	S	2.74704	2.98713	2
b2188	2282398	2284158	+	yejM	predicted hydrolase, inner membrane (NCBI)	COG3083	M	4.98863		1
b2200	2294384	2295046	-	ccmB	heme exporter subunit (NCBI)	COG2386	O	4.91071	3.80976	2
b2201	2295043	2295666	-	ccmA	ATP binding protein of heme exporter A (VIMSS)	COG4133	O		3.05913	1
b2210	2303130	2304776	-	mqo	malate:quinone oxidoreductase (NCBI)	COG0579	G		2.38662	1
b2217	2314199	2314849	+	rcsB	DNA-binding response regulator in two-component regulatory system with RcsC and YojN (NCBI)	COG2197	TK		2.91882	1
b2218	2315049	2317898	-	rcsC	hybrid sensory kinase in two-component regulatory system with RcsB and YojN (RefSeq)	COG0642,COG0784	T		2.5229	1
b2224	2324131	2325315	+	atoB	acetyl-CoA acetyltransferase (NCBI)	COG0183	I		2.39436	1
b2225	2325389	2326165	-	yfaP	hypothetical protein (NCBI)	COG4676	S	3.9489	3.5305	2
b2237	2346844	2347494	-	inaA	hypothetical protein (NCBI)				4.4128	1
b2242	2352287	2353546	+	glpB	anaerobic glycerol-3-phosphate dehydrogenase subunit B (NCBI)	COG3075	E	2.11109		1
b2246	2356885	2358174	-	b2246	putative transport protein (VIMSS)				4.07945	1
b2247	2358231	2359436	-	yfaW	predicted enolase (RefSeq)	COG4948	MR	2.30142		1
b2249	2360453	2361655	-	yfaY	competence damage-inducible protein A (NCBI)	COG1058	R	3.08671		1
b2251	2362576	2363001	+	yfaO	predicted NUDIX hydrolase (NCBI)	COG0494	V		2.00347	1
b2253	2363950	2365089	+	arnB	uridine 5'-(beta-1-threo-pentapyranosyl-4-ulose diphosphate) aminotransferase, PLP-dependent (RefSeq)			2.73753		1
b2254	2365093	2366061	+	yfbF	undecaprenyl phosphate-L-Ara4FN transferase (NCBI)	COG0463	M	3.81458		1
b2264	2375611	2377281	-	menD	2-succinyl-6-hydroxy-2, 4-cyclohexadiene-1-carboxylate synthase (NCBI)	COG1165	H	2.83136		1
b2265	2377370	2378665	-	menF	isochorismate hydroxymutase 2, menaquinone biosynthesis (VIMSS)				2.70084	1
b2275	2387138	2387986	+	yfbP	TPR-like repeats-containing protein (NCBI)				2.52065	1
b2286	2400077	2401867	-	nuoC	NADH:ubiquinone oxidoreductase, chain C,D (RefSeq)	COG0649,COG0852	C	2.59726	2.23647	2
b2289	2403725	2404663	-	lrhA	DNA-binding transcriptional repressor of flagellar, motility and chemotaxis genes (NCBI)	COG0583	K		3.51457	1
b2292	2407542	2409374	-	yfbS	predicted transporter (NCBI)	COG0471	G	3.05683	3.19082	2
b2302	2418643	2419290	+	yfcG	predicted glutathione S-transferase (NCBI)	COG0625	O	4.11402	3.28141	2
b2306	2421758	2422531	-	hisP	histidine/lysine/arginine/ornithine transporter subunit (NCBI)	COG4598	E	2.74346		1
b2308	2423252	2423938	-	hisQ	histidine/lysine/arginine/ornithine transporter subunit (NCBI)	COG4215	E		2.20449	1
b2310	2425031	2425813	-	argT	lysine/arginine/ornithine transporter subunit (NCBI)	COG0834	ET	3.00417	2.50336	2
b2312	2426743	2428260	-	purF	amidophosphoribosyltransferase (NCBI)	COG0034	F		2.42585	1
b2319	2433658	2434671	-	usg	hypothetical protein (NCBI)	COG0136	E		3.55437	1
b2324	2439786	2441792	+	b2324	putative peptidase (VIMSS)			5.05619		1
b2332	2447250	2448071	-	b2332	orf, hypothetical protein (VIMSS)			2.46349		1
b2335	2449094	2449606	-	yfcR	predicted fimbrial-like adhesin protein (NCBI)	COG3539	N		3.11253	1
b2336	2449606	2450358	-	yfcS	predicted periplasmic pilus chaperone (NCBI)	COG3121	W		3.33854	1
b2347	2463323	2464255	+	yfdC	predicted inner membrane protein (NCBI)	COG2116	P	2.07732	2.04685	2
b2349	2464567	2465724	+	intS	CPS-53 (KpLE1) prophage; predicted prophage CPS-53 integrase (NCBI)	COG0582	LX		2.41744	1
b2350	2465877	2466239	+	yfdG	CPS-53 (KpLE1) prophage; bactoprenol-linked glucose translocase (flippase) (NCBI)	COG2246	I	3.50725		1
b2355	2469566	2470144	-	yfdL	CPS-53 (KpLE1) prophage; conserved protein (RefSeq)			2.02831		1
b2361	2473006	2473542	+	b2361	orf, hypothetical protein (VIMSS)	COG1896	FR		2.43615	1
b2364	2474716	2475651	-	dsdC	DNA-binding transcriptional dual regulator (NCBI)	COG0583	K		2.91405	1
b2365	2475869	2477206	+	dsdX	predicted transporter (NCBI)	COG2610	GR	3.46062		1
b2372	2487264	2488208	-	yfdV	predicted transporter (NCBI)	COG0679	R	2.10107		1
b2376	2492720	2492995	+	ypdI	predicted lipoprotein involved in colanic acid biosynthesis (NCBI)			2.95324		1
b2378	2493667	2494587	+	ddg	putative heat shock protein (VIMSS)			2.6873		1
b2381	2498405	2499139	+	ypdB	predicted response regulator in two-component system withYpdA (NCBI)	COG3279	KT		3.13921	1
b2384	2502532	2503569	-	ypdE	predicted peptidase (NCBI)	COG1363	EG	4.54336	2.70585	2
b2385	2503569	2504654	-	ypdF	predicted peptidase (NCBI)	COG0006	E	3.70431	3.48819	2
b2386	2504669	2505916	-	ypdG	predicted enzyme IIC component of PTS (NCBI)	COG1299	G		2.0342	1
b2387	2505938	2506264	-	ypdH	predicted enzyme IIB component of PTS (NCBI)	COG1445	G		3.19656	1
b2388	2506483	2507448	-	glk	glucokinase (NCBI)	COG0837	G	2.38452		1
b2389	2507652	2508908	+	yfeO	hypothetical protein (NCBI)	COG0038	P	3.52887		1
b2395	2513665	2515854	-	yfeA	orf, hypothetical protein (VIMSS)	COG2199,COG2200	T	2.38917	2.76697	2
b2414	2530431	2531402	+	cysK	cysteine synthase A, O-acetylserine sulfhydrolase A subunit (NCBI)	COG0031	E		2.83477	1
b2420	2535771	2536505	+	yfeS	hypothetical protein (NCBI)	COG3831,COG4884	KS	3.39691		1
b2427	2542774	2543631	-	yfeT	predicted DNA-binding transcriptional regulator (NCBI)	COG1737	K	3.06592		1
b2430	2546124	2547428	+	b2430	putative beta-lactamase (VIMSS)	COG1680	V	3.32484	2.22366	2
b2431	2547668	2548567	-	b2431	orf, hypothetical protein (VIMSS)			3.712		1
b2438	2553250	2553750	-	b2438	orf, hypothetical protein (VIMSS)			3.09873		1
b2440	2554432	2555319	-	eutC	ethanolamine ammonia-lyase small subunit (NCBI)	COG4302	E		3.09913	1
b2451	2563503	2564906	-	eutA	reactivating factor for ethanolamine ammonia lyase (NCBI)	COG4819	E	2.94222		1
b2452	2564903	2566129	-	eutH	predicted inner membrane protein (NCBI)	COG3192	E	5.36529	2.98203	2
b2453	2566346	2567533	-	eutG	ethanolamine utilization; homolog of Salmonella enzyme, similar to iron-containing alcohol dehydrogenase (VIMSS)				2.31114	1
b2454	2567523	2568359	-	eutJ	predicted chaperonin, ethanolamine utilization protein (NCBI)	COG4820	E	3.46198	3.08907	2
b2460	2572324	2573025	-	eutQ	hypothetical protein (NCBI)	COG4766	E		3.73052	1
b2464	2576688	2577638	+	talA	transaldolase A (NCBI)	COG0176	G	4.64372		1
b2465	2577658	2579661	+	tktB	transketolase 2, thiamin-binding (NCBI)	COG0021	G	2.26936	2.60213	2
b2467	2580925	2581500	-	yffH	predicted NUDIX hydrolase (NCBI)	COG0494	V	4.05101		1
b2468	2581568	2583547	-	aegA	fused predicted oxidoreductase: FeS binding subunit/NAD/FAD-binding subunit (NCBI)	COG0493,COG1142	CER	4.7399		1
b2470	2585617	2588730	+	acrD	aminoglycoside/multidrug efflux system (NCBI)	COG0841	V	2.03457		1
b4547	2590784	2590984	+	ypfN	hypothetical protein (NCBI)			4.42297		1
b2481	2599223	2599840	+	hyfA	hydrogenase 4 Fe-S subunit (VIMSS)			3.82832	4.11109	2
b2483	2601869	2602816	+	hyfC	hydrogenase 4 membrane subunit (VIMSS)				2.79202	1
b2489	2608728	2609486	+	hyfI	hydrogenase 4, Fe-S subunit (NCBI)	COG3260	C		3.26633	1
b2493	2612842	2613903	-	yfgO	predicted inner membrane protein (NCBI)	COG0628	R	4.45206	2.04315	2
b2509	2632254	2633624	+	xseA	exodeoxyribonuclease VII large subunit (NCBI)	COG1570	L	3.49253		1
b2517	2641151	2642305	-	yfgB	predicted enzyme (NCBI)	COG0820	J		3.04628	1
b2522	2652179	2652955	-	sseB	enhanced serine sensitivity (VIMSS)			3.57608		1
b2523	2653097	2654380	-	pepB	putative peptidase (VIMSS)			4.27854		1
b2538	2667054	2668415	+	hcaE	3-phenylpropionate dioxygenase, large (alpha) subunit (NCBI)	COG4638	PR	3.63608		1
b2542	2670069	2671271	+	hcaD	phenylpropionate dioxygenase, ferredoxin reductase subunit (NCBI)	COG0446	I	3.09678		1
b2544	2671838	2672710	-	yphB	hypothetical protein (NCBI)	COG2017	G	4.44401	3.43173	2
b2545	2672722	2673783	-	yphC	putative oxidoreductase (VIMSS)	COG1063	ER	3.76842		1
b2546	2673849	2674847	-	yphD	predicted sugar transporter subunit: membrane component of ABC superfamily (NCBI)	COG1172	G	2.78753		1
b2549	2677486	2680767	-	yphG	orf, hypothetical protein (VIMSS)				2.69506	1
b2550	2680885	2682078	+	yphH	putative NAGC-like transcriptional regulator (VIMSS)				2.95276	1
b2552	2683857	2685047	+	hmp	fused nitric oxide dioxygenase/dihydropteridine reductase 2 (NCBI)	COG1017,COG1018	C	2.25655		1
b2556	2687693	2689120	-	yfhK	putative 2-component sensor protein (VIMSS)	COG0642	T	2.17488	2.9879	2
b2560	2695937	2696572	-	yfhB	orf, hypothetical protein (VIMSS)			3.66216		1
b2561	2696781	2697629	+	yfhH	orf, hypothetical protein (VIMSS)	COG1737	K	4.10331		1
b2565	2699763	2700491	-	recO	DNA repair protein RecO (NCBI)	COG1381	L	5.5767	4.06888	2
b2571	2705820	2706776	-	rseB	periplasmic negative regulator of sigmaE (NCBI)	COG3026	T	4.41671		1
b2572	2706776	2707426	-	rseA	anti-sigma factor (NCBI)	COG3073	T	2.77243		1
b2574	2708442	2710064	+	nadB	L-aspartate oxidase (NCBI)	COG0029	H	2.3711		1
b2575	2710049	2710786	-	yfiC	putative enzyme (VIMSS)	COG4123	J	3.05235		1
b2593	2732325	2733056	-	yfiH	hypothetical protein (NCBI)	COG1496	P		2.13225	1
b2600	2736970	2738091	-	tyrA	fused chorismate mutase T/prephenate dehydrogenase (NCBI)	COG0287,COG1605	E	3.61894		1
b2604	2740405	2741631	+	yfiN	predicted diguanylate cyclase (NCBI)	COG2199	T	2.30998		1
b2611	2745984	2746775	+	ypjD	predicted inner membrane protein (RefSeq)			2.80499	3.83008	2
b2627	2759373	2761562	-	yfjK	CP4-57 prophage; conserved protein (NCBI)	COG1204	L	3.68875	2.29353	2
b2629	2763535	2763798	-	yfjM	CP4-57 prophage; predicted protein (NCBI)			2.94511		1
b2636	2768703	2769146	+	b2636	orf, hypothetical protein (VIMSS)				3.17521	1
b2641	2770189	2771204	-	yfjV	orf, hypothetical protein (VIMSS)				2.21008	1
b2643	2773941	2774399	+	yfjX	CP4-57 prophage; predicted antirestriction protein (NCBI)			3.05124	3.96797	2
b2645	2775137	2775454	+	yfjZ	CP4-57 prophage; antitoxin of the YpjF-YfjZ toxin-antitoxin system (NCBI)			3.98857	3.24558	2
b2648	2781087	2781326	-	pinH	predicted invertase fragment (pseudogene) (RefSeq)			2.2824		1
b2662	2790757	2792037	+	gabT	4-aminobutyrate aminotransferase (NCBI)	COG0160	E		2.12389	1
b2668	2795542	2796066	+	ygaP	predicted inner membrane protein with hydrolase activity (NCBI)	COG0607	P	2.36473		1
b2670	2797186	2797635	+	ygaW	predicted inner membrane protein (NCBI)			4.27437	2.63267	2
b2671	2797672	2798016	-	ygaC	hypothetical protein (NCBI)				2.89096	1
b2678	2804032	2805096	+	proW	glycine betaine transporter subunit (NCBI)	COG4176	E		3.76647	1
b2685	2809449	2810621	+	emrA	multidrug efflux system (NCBI)	COG1566	V		2.58997	1
b2700	2821871	2822368	-	ygaD	competence damage-inducible protein A (NCBI)	COG1546	H	4.70738		1
b2701	2822513	2823598	-	mltB	membrane-bound lytic murein transglycosylase B (NCBI)	COG2951	M		3.36585	1
b2710	2830498	2831937	+	norV	anaerobic nitric oxide reductase flavorubredoxin (NCBI)	COG0426,COG1773	C	2.72141		1
b2712	2833195	2835447	-	hypF	carbamoyl phosphate phosphatase and maturation protein for [NiFe] hydrogenases (NCBI)	COG0068	O		2.95026	1
b2713	2835600	2836127	-	hydN	formate dehydrogenase-H, [4Fe-4S] ferredoxin subunit (NCBI)	COG1142	C		3.0262	1
b2714	2836276	2837286	-	ascG	DNA-binding transcriptional repressor (NCBI)	COG1609	K	2.09197	2.31145	2
b2716	2839012	2840436	+	ascB	cryptic 6-phospho-beta-glucosidase (NCBI)	COG2723	G		2.44872	1
b2718	2841058	2841468	-	hycH	protein required for maturation of hydrogenase 3 (NCBI)			3.49987		1
b2724	2847260	2847871	-	hycB	hydrogenase 3, Fe-S subunit (NCBI)	COG1142	C		2.75629	1
b2737	2860357	2861523	+	ygbK	hypothetical protein (NCBI)	COG3395	S	2.19639		1
b2744	2867535	2868296	-	surE	acid phosphatase (NCBI)	COG0496	L	2.9756	2.69658	2
b2745	2868277	2869326	-	truD	tRNA pseudouridine synthase D (NCBI)	COG0585	J	4.15584	3.68749	2
b2750	2871409	2872014	-	cysC	adenylylsulfate kinase (NCBI)	COG0529	P		3.61095	1
b2751	2872014	2873441	-	cysN	sulfate adenylyltransferase subunit 1 (NCBI)	COG2895	P	3.8986		1
b2755	2876877	2877794	-	ygbT	hypothetical protein (NCBI)	COG1518	V	4.4546	2.48102	2
b2756	2877810	2878409	-	ygcH	hypothetical protein (NCBI)			2.78584		1
b2757	2878396	2879070	-	b2757	orf, hypothetical protein (VIMSS)				3.16705	1
b2762	2885600	2886334	-	cysH	phosphoadenosine phosphosulfate reductase (NCBI)	COG0175	EH	3.29891		1
b4463	2895986	2897440	-	ygcU	predicted FAD containing dehydrogenase (NCBI)			2.90932		1
b2776	2899918	2901396	+	ygcE	predicted kinase (NCBI)	COG1070	G	2.76187		1
b2781	2907916	2908707	-	mazG	nucleoside triphosphate pyrophosphohydrolase (NCBI)	COG1694	R		3.24918	1
b2803	2935460	2936908	+	fucK	L-fuculokinase (NCBI)	COG1070	G	2.26405		1
b2817	2945779	2947032	-	b2817	putative amidase (VIMSS)			2.02831	2.72096	2
b2819	2948657	2950483	-	recD	exonuclease V (RecBCD complex), alpha chain (NCBI)	COG0507	L		2.42032	1
b2823	2960463	2960786	-	ppdC	hypothetical protein (NCBI)			5.95947		1
b2826	2961729	2962199	-	ppdA	hypothetical protein (NCBI)	COG2165	NUW	2.07232	2.19404	2
b2829	2964210	2966456	-	ptsP	fused PTS enzyme: PEP-protein phosphotransferase (enzyme I)/GAF domain containing protein (NCBI)	COG3605	T		2.29238	1
b2833	2969293	2969511	+	ygdR	hypothetical protein (NCBI)				2.79487	1
b2840	2977965	2978657	-	ygeA	predicted racemase (NCBI)	COG1794	M		3.88434	1
b2841	2978786	2980204	-	araE	arabinose transporter (NCBI)	COG0477	GEPR	2.59355		1
b2842	2980519	2981280	-	kduD	2-deoxy-D-gluconate 3-dehydrogenase (NCBI)	COG1028	IQR	2.68745		1
b2868	3001511	3001990	+	xdhC	xanthine dehydrogenase, Fe-S binding subunit (NCBI)	COG2080	C	3.9861		1
b2870	3004284	3005474	+	ygeW	hypothetical protein (NCBI)				2.04316	1
b2871	3005532	3006728	+	ygeX	diaminopropionate ammonia-lyase (NCBI)	COG1171	E	2.56929		1
b2872	3006786	3007997	+	ygeY	hypothetical protein (NCBI)	COG0624	E	3.01689		1
b2873	3008050	3009435	+	b2873	orf, hypothetical protein (VIMSS)			2.16803		1
b2876	3012309	3013079	-	b2876	orf, hypothetical protein (VIMSS)			3.24253		1
b2883	3023788	3025107	+	guaD	guanine deaminase (NCBI)	COG0402	FR	2.35148		1
b2896	3038438	3038845	-	ygfX	hypothetical protein (NCBI)			3.75332	4.4754	2
b2902	3043180	3043923	-	ygfF	predicted NAD(P)-binding oxidoreductase with NAD(P)-binding Rossmann-fold domain (NCBI)	COG1028	IQR	4.4271		1
b2908	3051537	3052862	-	pepP	proline aminopeptidase P II (NCBI)	COG0006	E	2.10371		1
b2913	3055200	3056432	-	serA	D-3-phosphoglycerate dehydrogenase (NCBI)	COG0111	HR	2.32012	3.60966	2
b2919	3062015	3062800	+	ygfG	putative enzyme (VIMSS)				2.55492	1
b2921	3064299	3065195	-	ygfI	putative transcriptional regulator LYSR-type (VIMSS)			2.41621		1
b2927	3070694	3071713	-	epd	D-erythrose 4-phosphate dehydrogenase (NCBI)	COG0057	G		3.1404	1
b2928	3071998	3072711	-	yggC	hypothetical protein (NCBI)	COG1072	H	4.16839		1
b2929	3072708	3073217	-	yggD	predicted DNA-binding transcriptional regulator (NCBI)	COG3722	K	4.30507		1
b2936	3079935	3080693	+	yggG	orf, hypothetical protein (VIMSS)	COG0501	O	3.81819		1
b2943	3086306	3087700	+	galP	D-galactose transporter (NCBI)	COG0477	GEPR	2.08745		1
b2946	3089156	3089887	+	yggJ	orf, hypothetical protein (VIMSS)			5.42223	3.92065	2
b2954	3094703	3095296	+	yggV	putative deoxyribonucleotide triphosphate pyrophosphatase (NCBI)	COG0127	F		3.10482	1
b2959	3099829	3100155	-	yggL	orf, hypothetical protein (VIMSS)			5.7218	6.21102	2
b2960	3100155	3100874	-	yggH	tRNA(m7G46)-methyltransferase (NCBI)	COG0220	J		4.51662	1
b2963	3102455	3103534	+	mltC	membrane-bound lytic murein transglycosylase C (VIMSS)	COG0741	M	2.00144		1
b2970	3110115	3110963	-	yghF	predicted secretion pathway protein, C-type protein (NCBI)	COG3031	U	3.86108	2.42934	2
b4468	3123492	3124544	-	glcE	glycolate oxidase FAD binding subunit (NCBI)			4.23079		1
b2979	3124544	3126043	-	glcD	glycolate oxidase subunit, FAD-linked (NCBI)	COG0277	C		2.89017	1
b2980	3126294	3127058	+	glcC	DNA-binding transcriptional dual regulator, glycolate-binding (NCBI)	COG2186	K		4.10682	1
b2988	3134685	3136544	-	gss	fused glutathionylspermidine amidase/glutathionylspermidine synthetase (NCBI)	COG0754	E	2.3457	2.78489	2
b2989	3136749	3137615	+	b2989	orf, hypothetical protein (VIMSS)			4.44257	4.13428	2
b2992	3138333	3138821	-	hybE	hydrogenase 2-specific chaperone (NCBI)			6.00334	5.81019	2
b2993	3138814	3139308	-	hybD	predicted maturation element for hydrogenase 2 (NCBI)	COG0680	C	4.2892		1
b3001	3145919	3146959	+	yghZ	aldo-keto reductase (NCBI)	COG0667	CR	3.49984	3.3714	2
b3009	3151585	3152244	+	yghB	conserved inner membrane protein (NCBI)	COG0586	S	2.9615	2.63746	2
b3012	3154645	3155472	+	yqhE	orf, hypothetical protein (VIMSS)			2.39986		1
b4469	3156949	3159168	-	ygiQ	hypothetical protein (NCBI)				2.74416	1
b3022	3166270	3166566	-	b3022	predicted cyanide hydratase (NCBI)				2.3695	1
b3023	3166771	3167253	-	ygiV	predicted transcriptional regulator (NCBI)			2.77821		1
b3052	3193342	3194775	-	rfaE	fused heptose 7-phosphate kinase/heptose 1-phosphate adenyltransferase (NCBI)	COG2870	M	2.57535		1
b3053	3194823	3197663	-	glnE	fused deadenylyltransferase/adenylyltransferase for glutamine synthetase (NCBI)	COG1391	O		2.1059	1
b3054	3197686	3198987	-	ygiF	predicted adenylate cyclase (NCBI)	COG3025	P	3.03238		1
b3055	3199229	3199849	+	htrG	predicted signal transduction protein (SH3 domain) (NCBI)	COG3103	T	2.15202	2.31013	2
b3057	3201332	3202153	-	bacA	undecaprenyl pyrophosphate phosphatase (NCBI)	COG1968	I	2.26884		1
b3073	3217516	3218895	+	ygjG	putrescine:2-oxoglutaric acid aminotransferase, PLP-dependent (RefSeq)			2.37341	2.76641	2
b3074	3218937	3219269	-	ygjH	hypothetical protein (NCBI)	COG0073	J	3.58258		1
b3083	3232163	3232477	-	ygjN	hypothetical protein (NCBI)	COG4680	J	5.54395	5.00898	2
b3085	3233982	3234485	+	ygjP	orf, hypothetical protein (VIMSS)	COG1451	R	4.31159		1
b3087	3235333	3236319	+	ygjR	predicted NAD(P)-binding dehydrogenase (RefSeq)	COG0673	R	5.67976		1
b3089	3237966	3239210	+	sstT	sodium:serine/threonine symporter (NCBI)	COG3633	E	2.86638		1
b3095	3245795	3246457	+	yqjA	conserved inner membrane protein (NCBI)	COG0586	S	2.5277	3.365	2
b3097	3246991	3247359	+	yqjC	orf, hypothetical protein (VIMSS)				2.66298	1
b3099	3247705	3248109	+	yqjE	conserved inner membrane protein (NCBI)				3.33631	1
b3102	3249046	3250032	+	yqjG	predicted S-transferase (NCBI)	COG0435	C		2.18603	1
b3105	3251340	3252236	-	yhaJ	predicted DNA-binding transcriptional regulator (NCBI)	COG0583	K		2.88285	1
b3110	3254701	3256032	-	yhaO	predicted transporter (RefSeq)				2.20556	1
b3113	3257743	3258132	-	yhaR	orf, hypothetical protein (VIMSS)			4.72081	4.80314	2
b3127	3271595	3272929	-	garP	predicted (D)-galactarate transporter (NCBI)	COG0477	GEPR		2.00261	1
b3130	3275359	3275823	+	yhaV	hypothetical protein (NCBI)			3.34929		1
b3134	3278723	3279097	+	agaW	N-acetylgalactosamine-specific enzyme IIC component of PTS, fragment (pseudogene) (RefSeq)	COG3715	G	4.52931	4.09266	2
b3140	3283500	3284291	+	agaD	N-acetylgalactosamine-specific enzyme IID component of PTS (NCBI)	COG3716	G		2.16719	1
b3141	3284292	3285047	+	agaI	galactosamine-6-phosphate isomerase (NCBI)	COG0363	G	4.08916	3.96733	2
b3145	3289363	3290454	+	yraK	predicted fimbrial-like adhesin protein (NCBI)	COG3539	N	2.25037		1
b3155	3297988	3298290	+	yhbQ	hypothetical protein (NCBI)	COG2827	L		3.16897	1
b3156	3298277	3298780	-	yhbS	predicted acyltransferase with acyl-CoA N-acyltransferase domain (NCBI)	COG3153	R	4.4714	2.56433	2
b3159	3300511	3301389	+	yhbV	orf, hypothetical protein (VIMSS)	COG0826	O	2.09246		1
b3161	3302595	3303839	-	mtr	tryptophan transporter of high affinity (NCBI)	COG0814	E	2.32165		1
b3180	3325812	3326105	+	yhbY	predicted RNA-binding protein (NCBI)	COG1534	J		2.73967	1
b3184	3329792	3330757	-	yhbE	conserved inner membrane protein (NCBI)	COG0697	GER		2.9621	1
b3190	3334571	3334825	-	yrbA	orf, hypothetical protein (VIMSS)	COG5007	T		2.33327	1
b3206	3345988	3346260	+	npr	phosphohistidinoprotein-hexose phosphotransferase component of N-regulated PTS system (Npr) (NCBI)	COG1925	TG		4.2284	1
b3211	3351143	3352072	-	yhcC	predicted Fe-S oxidoreductase (NCBI)	COG1242	R	2.81355		1
b3212	3352747	3357207	+	gltB	glutamate synthase, large subunit (NCBI)	COG0067	E	2.00709		1
b3220	3365849	3366976	+	yhcG	hypothetical protein (NCBI)	COG4804	R		2.63114	1
b3223	3368369	3369058	-	nanE	predicted N-acetylmannosamine-6-P epimerase (NCBI)	COG3010	G	2.64487	3.75907	2
b3236	3381352	3382290	-	mdh	malate dehydrogenase (NCBI)	COG0039	C		2.27278	1
b3241	3386216	3387148	-	aaeA	p-hydroxybenzoic acid efflux system component (NCBI)	COG1566	V		2.5543	1
b3262	3409675	3410559	+	yhdJ	putative methyltransferase (VIMSS)				2.89087	1
b3269	3418156	3419337	+	yhdX	predicted amino-acid transporter subunit (NCBI)			3.197		1
b3271	3420458	3421216	+	yhdZ	predicted amino-acid transporter subunit (NCBI)	COG1126	E	2.57294	2.41543	2
b3283	3429442	3429984	-	yrdD	predicted DNA topoisomerase (NCBI)				2.3446	1
b3322	3451530	3451949	-	pioO	part of gsp divergon involved in type II protein secretion (NCBI)			2.99705		1
b3328	3459045	3459482	+	gspG	pseudopilin, cryptic, general secretion pathway (NCBI)	COG2165	NUW		2.12185	1
b3330	3459996	3460373	+	yheH	putative export protein for general secretion pathway (GSP) (VIMSS)				3.05752	1
b3347	3474629	3475441	-	fkpA	FKBP-type peptidyl-prolyl cis-trans isomerase (rotamase) (NCBI)	COG0545	O	3.2542	3.06519	2
b3350	3476824	3478629	-	kefB	glutathione-regulated potassium-efflux system protein (NCBI)	COG0475,COG1226	P	2.00692		1
b3354	3482240	3482458	+	yheU	hypothetical protein (NCBI)	COG3089	S	3.63233		1
b3355	3482512	3483381	+	prkB	predicted phosphoribulokinase (NCBI)	COG3954	G	2.3876	2.16242	2
b3362	3489475	3489642	-	yhfG	hypothetical protein (NCBI)			3.69369		1
b3374	3501189	3501974	+	frlD	fructoselysine 6-kinase (NCBI)	COG0524	G	2.32908		1
b3389	3515420	3516508	-	aroB	3-dehydroquinate synthase (NCBI)	COG0337	E	2.34834		1
b3391	3517487	3518725	-	hofQ	predicted fimbrial transporter (NCBI)	COG4796	U	2.17658		1
b3392	3518637	3519041	-	yrfA	orf, hypothetical protein (VIMSS)			2.41252		1
b3393	3519031	3519471	-	yrfB	hypothetical protein (NCBI)			3.18629		1
b3404	3532538	3533890	-	envZ	osmolarity sensor protein (NCBI)	COG0642	T	2.98151		1
b3405	3533887	3534606	-	ompR	osmolarity response regulator (NCBI)	COG0745	TK	4.19994	3.19947	2
b3406	3534834	3535310	+	greB	transcription elongation factor GreB (NCBI)			2.88208		1
b3410	3540750	3540986	+	yhgG	predicted DNA-binding transcriptional regulator (NCBI)			2.27917		1
b3412	3542096	3542866	-	bioH	carboxylesterase of pimeloyl-CoA synthesis (NCBI)	COG0596	HR	2.24353		1
b3425	3559520	3559846	-	glpE	thiosulfate sulfurtransferase (NCBI)	COG0607	P	2.74206		1
b3430	3566056	3567351	-	glgC	glucose-1-phosphate adenylyltransferase (NCBI)	COG0448	G	2.33337		1
b3439	3576973	3577668	-	yhhW	hypothetical protein (NCBI)	COG1741	R	2.24683	3.29253	2
b3448	3584966	3585406	+	yhhA	hypothetical protein (NCBI)			6.46621	4.79243	2
b3449	3585393	3586136	-	ugpQ	cytoplasmic glycerophosphodiester phosphodiesterase (NCBI)	COG0584	I	2.76597		1
b3454	3590747	3591460	-	livF	ATP-binding component of leucine transport (VIMSS)			3.84641		1
b3456	3592226	3593503	-	livM	leucine/isoleucine/valine transporter subunit (NCBI)	COG4177	E	2.38191	2.08089	2
b3466	3603002	3603271	+	yhhL	conserved inner membrane protein (NCBI)	COG3776	S		3.02179	1
b3467	3603274	3603633	-	yhhM	hypothetical protein (NCBI)				2.28645	1
b3472	3607978	3608535	+	b3472	orf, hypothetical protein (VIMSS)			2.23685		1
b3474	3609888	3610937	+	yhhT	orf, hypothetical protein (VIMSS)			2.66371		1
b3479	3615038	3615802	+	nikD	nickel transporter subunit (NCBI)	COG0444	EP		2.29795	1
b3480	3615799	3616605	+	nikE	nickel transporter subunit (NCBI)	COG1124	EP	2.57825	2.18971	2
b3484	3622401	3623537	+	yhhI	predicted transposase (NCBI)			3.93992	4.21126	2
b3494	3637408	3637743	-	yhiO	universal stress protein UspB (NCBI)			2.47839	2.49002	2
b3517	3664203	3665603	-	gadA	glutamate decarboxylase A, PLP-dependent (NCBI)	COG0076	E		2.99788	1
b3535	3694020	3694208	-	yhjR	hypothetical protein (NCBI)			3.1744		1
b3538	3696237	3697916	+	bcsG	predicted inner membrane protein (NCBI)			2.45317		1
b3541	3700888	3701871	-	dppD	dipeptide transporter (NCBI)	COG0444	EP		2.99214	1
b3548	3710259	3710957	-	yhjY	putative lipase (VIMSS)			3.04887		1
b3549	3711115	3711678	+	tag	3-methyl-adenine DNA glycosylase I, constitutive (NCBI)	COG2818	L		2.3701	1
b3550	3711675	3712115	+	yiaC	predicted acyltransferase with acyl-CoA N-acyltransferase domain (NCBI)	COG0454	KR	3.76958	3.65478	2
b4614	3720099	3720128	+	sokA					2.84789	1
b3565	3727466	3728788	-	xylA	xylose isomerase (NCBI)	COG2115	G	3.13601		1
b3569	3733002	3734180	+	xylR	DNA-binding transcriptional activator, xylose-binding (NCBI)	COG1609	K	2.36433		1
b3592	3759370	3759978	-	yibF	predicted glutathione S-transferase (NCBI)	COG0625	O	2.82848		1
b3606	3779238	3779711	+	yibK	predicted rRNA methylase (NCBI)	COG0219	J	2.5175		1
b3610	3782214	3782465	-	grxC	glutaredoxin 3 (NCBI)	COG0695	O	2.03005		1
b3620	3792952	3793998	+	rfaF	ADP-heptose:LPS heptosyltransferase II (NCBI)	COG0859	M		2.168	1
b3635	3808366	3809175	-	mutM	formamidopyrimidine-DNA glycosylase (NCBI)	COG0266	L		2.82125	1
b3641	3812517	3813113	+	ttk	putative transcriptional regulator (VIMSS)			2.57394	2.08137	2
b3642	3813150	3813791	-	pyrE	orotate phosphoribosyltransferase (NCBI)	COG0461	F		3.01861	1
b3651	3822538	3823227	+	trmH	tRNA (Guanosine-2'-O-)-methyltransferase (NCBI)	COG0566	J	2.84162		1
b3653	3825483	3826688	-	gltS	glutamate transporter (NCBI)	COG0786	E	3.26069		1
b4555	3838238	3838531	+	yicS	hypothetical protein (NCBI)				2.59904	1
b3668	3846657	3848159	-	uhpB	sensor histidine protein kinase phosphorylates UhpA (VIMSS)				2.75756	1
b4618	3851576	3851665	+	tisB	lexA-regulated toxic peptide (RefSeq)			5.41848		1
b3675	3853631	3853993	-	yidG	predicted inner membrane protein (NCBI)			2.99937	3.62696	2
b3677	3854438	3854887	+	yidI	predicted inner membrane protein (NCBI)			4.60462		1
b3684	3861922	3862638	+	yidP	predicted DNA-binding transcriptional regulator (NCBI)	COG2188	K	2.07789		1
b3686	3864492	3864920	-	ibpB	heat shock chaperone (NCBI)	COG0071	O	2.51791	2.24707	2
b3689	3866085	3867332	-	yidR	conserved protein (NCBI)			3.12259		1
b3693	3871619	3872497	-	dgoK	2-oxo-3-deoxygalactonate kinase (NCBI)	COG3734	G		2.38878	1
b3697	3874163	3874975	-	yidA	predicted hydrolase (NCBI)	COG0561	HR	2.32465		1
b3711	3890788	3891747	+	yidZ	predicted DNA-binding transcriptional regulator (NCBI)	COG0583	K		3.19543	1
b3713	3892675	3893241	+	yieF	chromate reductase, Class I, flavoprotein (NCBI)	COG0431	C	3.18692		1
b3714	3893295	3894632	-	yieG	predicted inner membrane protein (NCBI)	COG2252	F		2.14491	1
b3715	3894797	3895462	+	yieH	predicted hydrolase (NCBI)	COG0637	GR	2.2307		1
b3722	3901743	3903620	-	bglF	fused beta-glucoside-specific PTS enzymes: IIA component/IIB component/IIC component (NCBI)	COG1263,COG1264	G	2.34633		1
b3739	3920083	3920463	-	atpI	membrane-bound ATP synthase, dispensable protein, affects expression of atpB (VIMSS)	COG3312	C		2.72823	1
b3740	3921080	3921703	-	gidB	glucose-inhibited division protein B (NCBI)	COG0357	J	3.45599	2.88357	2
b3771	3951501	3953351	+	ilvD	dihydroxy-acid dehydratase (NCBI)			2.64796		1
b3772	3953354	3954898	+	ilvA	threonine dehydratase (NCBI)	COG1171	E		2.26123	1
b3777	3958035	3958483	-	yifN	conserved protein (pseudogene) (NCBI)			3.19814		1
b3800	3980981	3982216	+	aslB	predicted regulator of arylsulfatase activity (NCBI)				2.56506	1
b4558	3992545	3992748	+	yifL	predicted lipoprotein (NCBI)			3.38825	2.83947	2
b3812	3995206	3995922	+	yigB	predicted hydrolase (NCBI)	COG1011	H		2.05556	1
b3813	3996006	3998168	+	uvrD	DNA-dependent ATPase I and helicase II (NCBI)	COG0210	L	3.41765	3.60021	2
b4482	3998315	3999079	-	yigE	hypothetical protein (NCBI)			4.42754		1
b3821	4002885	4003754	+	pldA	outer membrane phospholipase A (NCBI)	COG2829	M	3.8281		1
b3822	4003887	4005716	+	recQ	ATP-dependent DNA helicase (NCBI)			2.22784		1
b3826	4008223	4009023	+	yigL	predicted hydrolase (NCBI)				2.34248	1
b3828	4009886	4010839	-	metR	DNA-binding transcriptional activator, homocysteine-binding (NCBI)	COG0583	K		3.27841	1
b3830	4013377	4014192	-	ysgA	predicted hydrolase (NCBI)			3.31702		1
b3836	4019968	4020237	+	b3836	orf, hypothetical protein (VIMSS)				3.71678	1
b3838	4020241	4020756	+	tatB	sec-independent translocase (NCBI)			4.31444	4.68379	2
b3847	4029184	4030515	+	pepQ	proline dipeptidase (NCBI)	COG0006	E		2.0787	1
b3856	4038929	4039456	-	mobB	molybdopterin-guanine dinucleotide biosynthesis protein B (RefSeq)	COG1763	H	2.02969		1
b4686	4051670	4051780	-	yshB	expressed protein (RefSeq)			4.30918		1
b3883	4071762	4072658	+	yihV	putative kinase (VIMSS)	COG0524	G		2.38131	1
b3887	4075038	4075475	+	dtd	D-tyrosyl-tRNA deacylase (NCBI)	COG1490	J		2.3361	1
b3888	4075472	4076461	+	yiiD	predicted acetyltransferase (NCBI)	COG0454	KR	2.00221		1
b3892	4079248	4079883	-	fdoI	formate dehydrogenase-O, cytochrome b556 subunit (NCBI)	COG2864	C	2.38153	2.25025	2
b3899	4088938	4090389	-	frvB	PTS system, fructose-like enzyme IIBC component (VIMSS)	COG1299,COG1445	G	3.22847		1
b3906	4096669	4097517	+	rhaR	DNA-binding transcriptional activator, L-rhamnose-binding (RefSeq)	COG2207	K	2.78196	3.52341	2
b3908	4098833	4099453	+	sodA	superoxide dismutase, manganese (VIMSS)				3.89466	1
b3909	4099713	4100696	+	kdgT	2-keto-3-deoxy-D-gluconate transport system (VIMSS)				2.40362	1
b3923	4111316	4111744	+	yiiT	stress-induced protein (NCBI)	COG0589	T	2.17097		1
b3928	4116538	4116783	+	yiiU	hypothetical protein (NCBI)	COG3074	D	2.4132		1
b3929	4116868	4117353	-	rraA	ribonuclease activity regulator protein RraA (NCBI)	COG0684	J	2.44389	2.23216	2
b3933	4120403	4121362	-	ftsN	essential cell division protein (NCBI)	COG3087	D	5.07788	3.90008	2
b3937	4125309	4125917	-	yiiX	predicted peptidoglycan peptidase (NCBI)			2.36797		1
b3947	4137743	4140244	-	ptsA	fused predicted PTS enzymes: Hpr component/enzyme I component/enzyme IIA component (NCBI)	COG1080,COG1762	GT	2.79999	3.05677	2
b3955	4146555	4148288	-	yijP	conserved inner membrane protein (NCBI)	COG2194	M		2.06449	1
b3959	4154036	4154812	+	argB	acetylglutamate kinase (RefSeq)	COG0548	E	2.25074	2.06681	2
b3963	4159147	4159794	+	fabR	DNA-binding transcriptional repressor (RefSeq)	COG1309	K	3.06157		1
b3989	4187809	4188348	+	htrC	heat shock protein (NCBI)				2.5961	1
b3991	4189888	4190658	-	thiG	thiamin biosynthesis, thiazole moiety (VIMSS)				3.01968	1
b3993	4191592	4192227	-	thiE	thiamine-phosphate pyrophosphorylase (NCBI)	COG0352	H	3.70613		1
b3995	4194355	4194831	-	rsd	stationary phase protein, binds sigma 70 RNA polymerase subunit (NCBI)	COG3160	K		2.74771	1
b4000	4198304	4198576	+	hupA	HU, DNA-binding transcriptional regulator, alpha subunit (NCBI)	COG0776	L		3.10732	1
b4004	4201343	4202668	+	zraR	fused DNA-binding response regulator in two-component regulatory system with ZraS: response regulator/sigma54 interaction protein (NCBI)	COG2204	T		2.74231	1
b4016	4216619	4218355	+	aceK	bifunctional isocitrate dehydrogenase kinase/phosphatase protein (NCBI)	COG4579	T	2.04523	3.25593	2
b4020	4225754	4227385	+	yjbB	predicted transporter (NCBI)	COG1283	P	2.20434	2.07781	2
b4021	4227476	4228165	-	pepE	peptidase E (NCBI)	COG3340	E	2.11617		1
b4022	4228377	4229249	+	yjbC	23S rRNA pseudouridine synthase (NCBI)	COG1187	J		2.23205	1
b4026	4233929	4234171	+	yjbE	hypothetical protein (NCBI)			2.0933	2.01145	2
b4027	4234285	4234923	+	yjbF	orf, hypothetical protein (VIMSS)			2.91427	2.78442	2
b4028	4234920	4235657	+	yjbG	hypothetical protein (NCBI)				2.00444	1
b4051	4261271	4262254	-	qor	quinone oxidoreductase, NADPH-dependent (NCBI)	COG0604	CR	2.52055		1
b4054	4265137	4266330	+	tyrB	tyrosine aminotransferase, tyrosine-repressible, PLP-dependent (NCBI)	COG1448	E	2.94081		1
b4056	4268261	4268677	+	yjbQ	hypothetical protein (NCBI)	COG0432	H	3.66049		1
b4057	4268681	4269037	+	yjbR	hypothetical protein (NCBI)	COG2315	K	4.3295		1
b4067	4281276	4282925	-	actP	acetate permease (NCBI)	COG4147	C	2.54893		1
b4073	4288499	4289455	+	nrfD	formate-dependent nitrite reductase, membrane subunit (NCBI)	COG3301	P	2.21164		1
b4081	4299050	4301101	-	yjcQ	putative enzyme (VIMSS)	COG1289	S	2.47826		1
b4084	4304893	4305822	-	alsK	D-allose kinase (NCBI)	COG1940	KG	2.33572		1
b4093	4313127	4313561	-	phnO	predicted acyltransferase with acyl-CoA N-acyltransferase domain (NCBI)	COG0454	KR		3.60548	1
b4094	4313548	4314105	-	phnN	ribose 1,5-bisphosphokinase (NCBI)	COG3709	G	3.79153		1
b4095	4314105	4315241	-	phnM	carbon-phosphorus lyase complex subunit (NCBI)	COG3454	P	2.98653		1
b4097	4316029	4316787	-	phnK	carbon-phosphorus lyase complex subunit (NCBI)				3.88477	1
b4098	4316784	4317629	-	phnJ	carbon-phosphorus lyase complex subunit (NCBI)	COG3627	P	2.10473		1
b4105	4321359	4322375	-	phnD	phosphonate/organophosphate ester transporter subunit (NCBI)	COG3221	P		2.57346	1
b4108	4324422	4324757	-	phnA	hypothetical protein (NCBI)	COG2824	K	3.14411	3.0313	2
b4110	4327383	4328261	+	yjcZ	orf, hypothetical protein (VIMSS)			3.00918		1
b4112	4330204	4331295	-	basS	sensory histidine kinase in two-component regulatory system with BasR (NCBI)	COG0642	T		2.49987	1
b4114	4331970	4333613	-	yjdB	orf, hypothetical protein (VIMSS)	COG2194	M	3.85849		1
b4115	4333717	4335054	-	adiC	arginine:agmatin (NCBI)	COG0531	E		2.35361	1
b4118	4338743	4339651	-	melR	DNA-binding transcriptional dual regulator (NCBI)	COG2207	K		3.47289	1
b4123	4345427	4346767	-	dcuB	C4-dicarboxylate antiporter (NCBI)	COG2704	G	2.40606		1
b4125	4348054	4349685	-	dcuS	sensory histidine kinase in two-component regulatory system with DcuR, regulator of anaerobic fumarate respiration (NCBI)	COG3290	T	2.9742		1
b4130	4352977	4354434	-	yjdL	predicted transporter (NCBI)	COG3104	E	2.49482		1
b4654	4360214	4360376	-	yjdQ				3.53018		1
b4140	4366687	4367163	+	b4140	orf, hypothetical protein (VIMSS)	COG3030	R	2.39342		1
b4141	4367179	4368435	-	yjeH	predicted transporter (NCBI)	COG0531	E		2.01049	1
b4411	4374576	4374722	+	ecnB	entericidin B membrane lipoprotein (NCBI)				6.0961	1
b4181	4408156	4408557	+	yjfI	hypothetical protein (NCBI)	COG3789	S	2.3753		1
b4189	4414464	4414793	-	yjfO	orf, hypothetical protein (VIMSS)			2.94439	2.52474	2
b4190	4414975	4415724	+	yjfP	predicted hydrolase (NCBI)	COG1073	T		3.36759	1
b4192	4416584	4417648	-	yjfR	orf, hypothetical protein (VIMSS)	COG2220	G	2.84232	2.60708	2
b4210	4430114	4431079	-	ytfF	predicted inner membrane protein (RefSeq)	COG0697	GER	2.0683	2.9364	2
b4216	4436731	4437285	-	ytfJ	predicted transcriptional regulator (NCBI)	COG3054	R	2.43289		1
b4227	4447985	4448941	+	ytfQ	predicted sugar transporter subunit: periplasmic-binding component of ABC superfamily (NCBI)	COG1879	G		3.32458	1
b4485	4449081	4450583	+	ytfR	predicted sugar transporter subunit: ATP-binding component of ABC superfamily (NCBI)			3.45394	2.65983	2
b4233	4453808	4455181	+	mpl	UDP-N-acetylmuramate:L-alanyl-gamma-D-glutamyl- meso-diaminopimelate ligase (NCBI)	COG0773	M	2.16286		1
b4234	4455337	4455888	-	yjgA	hypothetical protein (NCBI)	COG3028	J		6.13907	1
b4235	4455982	4457334	+	pmbA	predicted peptidase required for the maturation and secretion of the antibiotic peptide MccB17 (NCBI)	COG0312	R	2.8629		1
b4240	4462782	4464203	-	treB	fused trehalose(maltose)-specific PTS enzyme: IIB component/IIC component (NCBI)	COG1263,COG1264	G	2.0228		1
b4249	4471363	4472076	-	yjgI	predicted oxidoreductase with NAD(P)-binding Rossmann-fold domain (NCBI)	COG1028	IQR	3.52861		1
b4255	4476496	4476912	+	yjgD	hypothetical protein (NCBI)	COG3076	J		3.38614	1
b4623	4505220	4505474	+	insO				3.70607	3.53295	2
b4292	4514787	4515740	-	fecR	KpLE2 phage-like element; transmembrane signal transducer for ferric citrate transport (NCBI)	COG3712	PT	2.57024	2.87858	2
b4576	4516744	4517247	+	insB-7				2.94781		1
b4306	4530460	4531206	-	yjhP	KpLE2 phage-like element; predicted methyltransferase (NCBI)	COG0500	QR	2.25595		1
b4314	4541138	4541686	+	fimA	major type 1 subunit fimbrin (pilin) (NCBI)	COG3539	N		2.96517	1
b4315	4541751	4542290	+	fimI	fimbrial protein (VIMSS)	COG3539	N		3.91607	1
b4331	4558953	4559507	+	yjiI	orf, hypothetical protein (VIMSS)				2.30567	1
b4334	4561945	4562712	-	yjiL	putative enzyme (VIMSS)	COG1924	I	2.16228		1
b4336	4563989	4565269	-	yjiN	conserved inner membrane protein (NCBI)	COG2733	S	2.37478	2.22901	2
b4625	4577858	4577934	+	ryjC	Novel sRNA, function unknown (RefSeq)			3.69468		1
b4353	4586899	4587102	-	yjiX	hypothetical protein (NCBI)	COG2879	S	4.24984		1
b4567	4603827	4604063	+	yjjZ	hypothetical protein (NCBI)			5.69977	3.35776	2
b4377	4610434	4611507	+	yjjU	predicted esterase (NCBI)	COG4667	I	2.91829		1
b4383	4617626	4618849	+	deoB	phosphopentomutase (NCBI)	COG1015	G		2.68356	1
b4385	4619792	4621123	+	yjjJ	predicted DNA-binding transcriptional regulator (NCBI)			3.75123		1
b4388	4622918	4623886	+	serB	3-phosphoserine phosphatase (NCBI)	COG0560	E		3.16113	1
b4393	4630783	4631109	+	trpR	Trp operon repressor (NCBI)	COG2973	K	2.572	2.1709	2
b4398	4634030	4634719	+	creB	DNA-binding response regulator in two-component regulatory system with CreC (NCBI)	COG0745	TK	4.10425		1
b4399	4634719	4636143	+	creC	sensory histidine kinase in two-component regulatory system with CreB or PhoB, regulator of the CreBC regulon (NCBI)	COG0642	T	2.05005	2.55271	2
b4400	4636201	4637553	+	creD	inner membrane protein (NCBI)	COG4452	V	2.36176		1

## Sheet: TopCommonHits
Table S2. Enriched FlowSeq Candidates.
			Number of enriched replicates in each libarary						Overall Number of Replicates		Observed in Number of Libraries
Rank	sysName	geneName	TnLib/cyoB-GFP	TnLib/cydB-GFP	TnLib/lepI-GFP	TnLib/mdlB-GFP	TnLib/yidC-GFP	TnLib/gstA-GFP	Total replicates	IMP-only replicates	Total frequency (out of 6)	IMP frequency (out of 5)
1	b1132	hflD	5	2	2	0	2	0	11	11	4	4
2	b1190	dadX	5	1	1	2	1	1	11	10	6	5
3	b3778	rep	3	3	2	0	2	0	10	10	4	4
4	b0660	ybeZ	5	2	2	1	0	0	10	10	4	4
5	b1088	yceD	5	1	2	0	2	0	10	10	4	4
6	b1746	astD	5	0	2	0	2	1	10	9	4	3
7	b1831	proQ	5	0	2	0	2	0	9	9	3	3
8	b1675	ydhZ	5	1	2	0	1	0	9	9	4	4
9	b2006	yeeW	5	0	2	0	2	2	11	9	4	3
10	b1415	aldA	4	2	1	1	0	0	8	8	4	4
11	b3836	tatA	2	0	2	2	2	1	9	8	5	4
12	b1661	cfa	5	0	2	0	1	1	9	8	4	3
13	b1851	edd	5	0	2	0	1	2	10	8	4	3
14	b1095	fabF	5	0	2	0	1	0	8	8	3	3
15	b1946	fliN	5	0	2	0	1	0	8	8	3	3
16	b0966	hspQ	5	0	2	0	1	1	9	8	4	3
17	b1708	nlpC	3	2	2	1	0	0	8	8	4	4
18	b1245	oppC	5	0	2	0	1	0	8	8	3	3
19	b1246	oppD	5	0	2	0	1	0	8	8	3	3
20	b1308	pspE	4	1	2	0	1	0	8	8	4	4
21	b0735	ybgE	5	1	2	0	0	0	8	8	3	3
22	b1929	yedE	5	0	2	0	1	2	10	8	4	3
23	b1958	yedI	5	1	2	0	0	0	8	8	3	3
24	b1747	astA	5	0	2	0	0	2	9	7	3	2
25	b2201	ccmA	5	0	2	0	0	1	8	7	3	2
26	b1881	cheZ	5	1	1	0	0	0	7	7	3	3
27	b2422	cysA	5	0	2	0	0	0	7	7	2	2
28	b1061	dinI	5	0	1	1	0	2	9	7	4	3
29	b0125	hpt	2	3	2	0	0	0	7	7	3	3
30	b0473	htpG	5	0	2	0	0	1	8	7	3	2
31	b0353	mhpT	5	1	1	0	0	0	7	7	3	3
32	b1175	minD	0	3	1	1	2	1	8	7	5	4
33	b1226	narJ	5	1	1	0	0	1	8	7	4	3
34	b2159	nfo	5	0	2	0	0	1	8	7	3	2
35	b1247	oppF	5	0	2	0	0	1	8	7	3	2
36	b1323	tyrR	3	1	2	0	1	0	7	7	4	4
37	b1615	uidC	4	1	2	0	0	0	7	7	3	3
38	b0454	ybaZ	4	0	2	1	0	0	7	7	3	3
39	b1110	ycfJ	5	0	2	0	0	1	8	7	3	2
40	b1444	ydcW	5	0	2	0	0	1	8	7	3	2
41	b1768	ydjB	4	0	2	0	1	0	7	7	3	3
42	b1864	yebC	5	0	2	0	0	2	9	7	3	2
43	b1930	yedF	5	0	0	0	2	2	9	7	3	2
44	b1559	ydfT	5	0	0	1	0	0	6	6	2	2
45	b2456	cchB	4	1	1	0	0	0	6	6	3	3
46	b1216	chaA	2	3	1	0	0	0	6	6	3	3
47	b3806	cyaA	1	3	2	0	0	0	6	6	3	3
48	b2439	eutL	3	1	2	0	0	0	6	6	3	3
49	b1187	fadR	2	0	2	0	2	0	6	6	3	3
50	b2991	hybF	3	1	2	0	0	0	6	6	3	3
51	b3766	ilvL	5	0	1	0	0	0	6	6	2	2
52	b2205	napG	4	0	2	0	0	0	6	6	2	2
53	b1225	narH	5	0	1	0	0	0	6	6	2	2
54	b2283	nuoG	5	0	1	0	0	0	6	6	2	2
55	b1897	otsB	2	0	2	1	1	0	6	6	4	4
56	b1658	purR	5	0	1	0	0	0	6	6	2	2
57	b2572	rseA	5	0	1	0	0	1	7	6	3	2
58	b3781	trxA	2	3	0	0	1	0	6	6	3	3
59	b2027	wzzB	3	0	1	0	2	0	6	6	3	3
60	b0005	yaaX	3	1	2	0	0	0	6	6	3	3
61	b0766	ybhA	5	0	1	0	0	0	6	6	2	2
62	b1464	yddE	4	0	2	0	0	0	6	6	2	2
63	b2158	yeiH	4	0	2	0	0	1	7	6	3	2
64	b2512	yfgL	3	0	2	0	1	0	6	6	3	3
65	b4234	yjgA	5	0	1	0	0	1	7	6	3	2
66	b3070	yqjH	5	0	1	0	0	0	6	6	2	2
67	b1859	znuB	5	0	0	0	1	0	6	6	2	2
68	b2918	argK	4	0	1	0	0	0	5	5	2	2
69	b1693	aroD	0	2	1	2	0	0	5	5	3	3
70	b1748	astC	3	0	1	0	1	2	7	5	4	3
71	b0616	citE	2	1	2	0	0	1	6	5	4	3
72	b1413	hrpA	1	3	1	0	0	0	5	5	3	3
73	b2725	hycA	4	0	1	0	0	0	5	5	2	2
74	b2720	hycF	4	0	1	0	0	0	5	5	2	2
75	b2719	hycG	3	0	2	0	0	0	5	5	2	2
76	b2489	hyfI	4	0	1	0	0	1	6	5	3	2
77	b1223	narK	4	0	1	0	0	1	6	5	3	2
78	b1467	narY	2	0	2	1	0	0	5	5	3	3
79	b2276	nuoN	4	0	1	0	0	0	5	5	2	2
80	b1243	oppA	3	0	2	0	0	0	5	5	2	2
81	b1395	paaH	3	0	2	0	0	1	6	5	3	2
82	b0384	psiF	3	1	1	0	0	0	5	5	3	3
83	b1084	rne	0	3	2	0	0	0	5	5	2	2
84	b4062	soxS	2	1	2	0	0	0	5	5	3	3
85	b0436	tig	5	0	0	0	0	0	5	5	1	1
86	b1421	trg	2	1	1	1	0	0	5	5	4	4
87	b1907	tyrP	4	0	0	1	0	0	5	5	2	2
88	b2319	usg	5	0	0	0	0	1	6	5	2	1
89	b0269	yagF	5	0	0	0	0	0	5	5	1	1
90	b0412	yajI	3	1	1	0	0	1	6	5	4	3
91	b0686	ybfF	4	0	1	0	0	1	6	5	3	2
92	b0800	ybiB	4	0	1	0	0	0	5	5	2	2
93	b0920	ycbC	0	3	2	0	0	2	7	5	3	2
94	b1036	ycdZ	4	0	1	0	0	0	5	5	2	2
95	b1128	ycfD	4	0	1	0	0	1	6	5	3	2
96	b1647	ydhF	4	0	0	1	0	0	5	5	2	2
97	b1657	ydhP	2	0	1	0	2	0	5	5	3	3
98	b1833	yebS	3	0	2	0	0	1	6	5	3	2
99	b1840	yebZ	3	0	2	0	0	1	6	5	3	2
100	b2101	yegW	3	0	2	0	0	0	5	5	2	2
101	b2124	yehS	4	0	1	0	0	1	6	5	3	2
102	b2513	yfgM	4	0	1	0	0	0	5	5	2	2
103	b2954	yggV	3	1	0	1	0	1	6	5	4	3
104	b3009	yghB	3	0	2	0	0	2	7	5	3	2
105	b0838	yliJ	4	0	1	0	0	1	6	5	3	2
106	b1452	yncE	2	0	2	1	0	0	5	5	3	3
107	b2135	yohC	4	0	1	0	0	0	5	5	2	2
108	b2223	atoE	3	0	1	0	0	0	4	4	2	2
109	b1012	rutA	3	0	1	0	0	0	4	4	2	2
110	b1695	ydiO	2	1	1	0	0	0	4	4	3	3
111	b0240	crl	4	0	0	0	0	1	5	4	2	1
112	b4411	ecnB	1	2	1	0	0	1	5	4	4	3
113	b2451	eutA	3	0	1	0	0	1	5	4	3	2
114	b0588	fepC	3	0	1	0	0	1	5	4	3	2
115	b1924	fliD	1	1	2	0	0	1	5	4	4	3
116	b2661	gabD	2	0	2	0	0	0	4	4	2	2
117	b3610	grxC	2	0	2	0	0	1	5	4	3	2
118	b4173	hflX	2	0	2	0	0	0	4	4	2	2
119	b4328	iadA	2	0	2	0	0	0	4	4	2	2
120	b3604	lldR	1	1	2	0	0	0	4	4	3	3
121	b2113	mrp	3	0	1	0	0	0	4	4	2	2
122	b0677	nagA	1	0	0	1	2	1	5	4	4	3
123	b2202	napC	2	0	2	0	0	0	4	4	2	2
124	b1466	narW	4	0	0	0	0	0	4	4	1	1
125	b0019	nhaA	1	3	0	0	0	0	4	4	2	2
126	b1244	oppB	3	0	1	0	0	0	4	4	2	2
127	b1397	paaJ	3	0	0	0	1	0	4	4	2	2
128	b0113	pdhR	2	0	1	0	1	0	4	4	3	3
129	b0902	pflA	3	0	1	0	0	1	5	4	3	2
130	b0692	potE	3	0	1	0	0	0	4	4	2	2
131	b0331	prpB	3	0	1	0	0	0	4	4	2	2
132	b1849	purT	4	0	0	0	0	0	4	4	1	1
133	b2217	rcsB	4	0	0	0	0	1	5	4	2	1
134	b4393	trpR	4	0	0	0	0	2	6	4	2	1
135	b3449	ugpQ	2	0	2	0	0	1	5	4	3	2
136	b4194	ulaB	1	1	2	0	0	0	4	4	3	3
137	b0426	yajQ	4	0	0	0	0	0	4	4	1	1
138	b0492	ybbN	3	0	1	0	0	2	6	4	3	2
139	b0819	ybiS	3	0	1	0	0	1	5	4	3	2
140	b0982	yccY	3	0	1	0	0	1	5	4	3	2
141	b1781	yeaE	3	0	1	0	0	1	5	4	3	2
142	b1806	yeaY	2	0	1	0	1	0	4	4	3	3
143	b1856	yebA	2	0	0	0	2	2	6	4	3	2
144	b2099	yegU	2	0	1	0	1	1	5	4	4	3
145	b2130	yehY	3	0	0	0	1	1	5	4	3	2
146	b2164	yeiM	4	0	0	0	0	0	4	4	1	1
147	b2245	yfaU	4	0	0	0	0	0	4	4	1	1
148	b2517	yfgB	2	1	0	0	1	1	5	4	4	3
149	b2672	ygaM	4	0	0	0	0	0	4	4	1	1
150	b2909	ygfB	4	0	0	0	0	0	4	4	1	1
151	b2390	ypeC	2	0	1	1	0	0	4	4	3	3
152	b2213	ada	2	0	1	0	0	0	3	3	2	2
153	b3131	agaR	0	1	1	1	0	0	3	3	3	3
154	b3281	aroE	0	3	0	0	0	0	3	3	1	1
155	b0861	artM	2	0	1	0	0	1	4	3	3	2
156	b1525	sad	2	0	1	0	0	1	4	3	3	2
157	b2294	yfbU	3	0	0	0	0	0	3	3	1	1
158	b3807	cyaY	3	0	0	0	0	0	3	3	1	1
159	b4236	cybC	2	0	1	0	0	0	3	3	2	2
160	b0632	dacA	0	3	0	0	0	0	3	3	1	1
161	b0226	dinJ	2	0	1	0	0	0	3	3	2	2
162	b2440	eutC	2	0	1	0	0	1	4	3	3	2
163	b0590	fepD	3	0	0	0	0	0	3	3	1	1
164	b2169	fruB	2	0	1	0	0	1	4	3	3	2
165	b3181	greA	0	3	0	0	0	0	3	3	1	1
166	b0059	hepA	0	3	0	0	0	0	3	3	1	1
167	b0879	macB	3	0	0	0	0	1	4	3	2	1
168	b2261	menC	2	1	0	0	0	0	3	3	2	2
169	b2264	menD	3	0	0	0	0	1	4	3	2	1
170	b0675	nagD	1	1	1	0	0	0	3	3	3	3
171	b1392	paaE	1	0	1	1	0	1	4	3	4	3
172	b2134	pbpG	2	0	1	0	0	2	5	3	3	2
173	b1127	pepT	3	0	0	0	0	0	3	3	1	1
174	b1020	phoH	1	0	2	0	0	1	4	3	3	2
175	b0813	rhtA	2	0	1	0	0	0	3	3	2	2
176	b0398	sbcD	1	1	1	0	0	0	3	3	3	3
177	b1479	sfcA	1	0	2	0	0	0	3	3	2	2
178	b4302	sgcA	3	0	0	0	0	0	3	3	1	1
179	b2465	tktB	2	0	1	0	0	2	5	3	3	2
180	b3641	ttk	1	0	0	2	0	2	5	3	3	2
181	b4196	ulaD	1	0	2	0	0	0	3	3	2	2
182	b4323	uxuB	3	0	0	0	0	0	3	3	1	1
183	b0122	yacC	1	1	1	0	0	0	3	3	3	3
184	b0225	yafQ	2	0	1	0	0	1	4	3	3	2
185	b0268	yagE	3	0	0	0	0	0	3	3	1	1
186	b0284	yagR	1	0	2	0	0	0	3	3	2	2
187	b0385	yaiC	3	0	0	0	0	1	4	3	2	1
188	b0791	ybhQ	2	0	0	0	1	0	3	3	2	2
189	b0821	ybiU	3	0	0	0	0	0	3	3	1	1
190	b1213	ychQ	3	0	0	0	0	0	3	3	1	1
191	b1441	ydcT	2	0	1	0	0	0	3	3	2	2
192	b2002	yeeS	2	0	0	0	1	0	3	3	2	2
193	b2660	ygaF	3	0	0	0	0	0	3	3	1	1
194	b2738	ygbL	3	0	0	0	0	0	3	3	1	1
195	b2952	yggT	2	0	0	1	0	0	3	3	2	2
196	b3203	yhbH	0	1	1	1	0	0	3	3	3	3
197	b3180	yhbY	3	0	0	0	0	1	4	3	2	1
198	b4249	yjgI	1	0	2	0	0	1	4	3	3	2
199	b3100	yqjK	1	2	0	0	0	0	3	3	2	2
200	b3149	yraO	0	0	0	2	1	0	3	3	2	2
201	b0605	ahpC	0	0	0	1	1	0	2	2	2	2
202	b1767	ansA	1	0	0	1	0	2	4	2	3	2
203	b3237	argR	1	0	0	0	1	0	2	2	2	2
204	b3389	aroB	0	0	0	0	2	1	3	2	2	1
205	b3501	arsR	1	0	0	0	1	0	2	2	2	2
206	b2715	ascF	1	0	1	0	0	0	2	2	2	2
207	b1297	puuA	2	0	0	0	0	0	2	2	1	1
208	b1314	ycjR	1	0	1	0	0	2	4	2	3	2
209	b1689	ydiL	0	0	0	0	2	0	2	2	1	1
210	b1762	ynjI	0	0	0	0	2	0	2	2	1	1
211	b1809	yoaB	0	0	2	0	0	0	2	2	1	1
212	b0776	bioF	0	1	0	1	0	2	4	2	3	2
213	b0437	clpP	0	2	0	0	0	0	2	2	1	1
214	b2049	cpsB	0	0	0	0	2	0	2	2	1	1
215	b0428	cyoE	0	0	2	0	0	0	2	2	1	1
216	b2750	cysC	2	0	0	0	0	1	3	2	2	1
217	b4384	deoD	1	0	1	0	0	0	2	2	2	2
218	b4477	dgoA	1	0	1	0	0	0	2	2	2	2
219	b2267	elaA	0	0	0	0	2	0	2	2	1	1
220	b0583	entD	1	1	0	0	0	2	4	2	3	2
221	b1078	flgG	0	0	1	1	0	0	2	2	2	2
222	b1922	fliA	0	0	1	0	1	0	2	2	2	2
223	b1943	fliK	1	0	0	0	1	0	2	2	2	2
224	b1950	fliR	0	0	0	0	2	1	3	2	2	1
225	b2000	flu	2	0	0	0	0	0	2	2	1	1
226	b0080	fruR	2	0	0	0	0	0	2	2	1	1
227	b1236	galU	1	0	0	0	1	0	2	2	2	2
228	b2905	gcvT	0	1	1	0	0	0	2	2	2	2
229	b0167	glnD	0	1	0	0	1	0	2	2	2	2
230	b1064	grxB	1	0	1	0	0	1	3	2	3	2
231	b2688	gshA	0	2	0	0	0	0	2	2	1	1
232	b2541	hcaB	1	0	1	0	0	0	2	2	2	2
233	b2542	hcaD	2	0	0	0	0	1	3	2	2	1
234	b4415	hokE	2	0	0	0	0	1	3	2	2	1
235	b2992	hybE	2	0	0	0	0	2	4	2	2	1
236	b2718	hycH	1	0	1	0	0	1	3	2	3	2
237	b2727	hypB	1	1	0	0	0	0	2	2	2	2
238	b3769	ilvM	2	0	0	0	0	0	2	2	1	1
239	b4576	insB-7	1	0	1	0	0	1	3	2	3	2
240	b0229	lfhA	2	0	0	0	0	0	2	2	1	1
241	b2687	luxS	2	0	0	0	0	0	2	2	1	1
242	b2156	lysP	1	0	0	0	1	0	2	2	2	2
243	b4037	malM	2	0	0	0	0	0	2	2	1	1
244	b1817	manX	1	1	0	0	0	1	3	2	3	2
245	b1387	maoC	0	0	1	0	1	0	2	2	2	2
246	b1048	mdoG	0	0	0	0	2	0	2	2	1	1
247	b0351	mhpF	1	0	1	0	0	1	3	2	3	2
248	b0765	modC	0	1	0	1	0	0	2	2	2	2
249	b0826	moeB	2	0	0	0	0	0	2	2	1	1
250	b2210	mqo	1	0	1	0	0	1	3	2	3	2
251	b2429	murP	0	0	2	0	0	0	2	2	1	1
252	b0099	mutT	0	0	1	0	1	0	2	2	2	2
253	b2203	napB	1	0	0	1	0	0	2	2	2	2
254	b2204	napH	0	0	0	0	2	0	2	2	1	1
255	b2193	narP	2	0	0	0	0	0	2	2	1	1
256	b1186	nhaB	2	0	0	0	0	0	2	2	1	1
257	b0020	nhaR	0	1	1	0	0	1	3	2	3	2
258	b2711	norW	2	0	0	0	0	0	2	2	1	1
259	b4237	nrdG	2	0	0	0	0	0	2	2	1	1
260	b2280	nuoJ	0	0	2	0	0	0	2	2	1	1
261	b2278	nuoL	1	0	1	0	0	0	2	2	2	2
262	b0957	ompA	0	0	2	0	0	0	2	2	1	1
263	b1256	ompW	1	0	1	0	0	0	2	2	2	2
264	b4025	pgi	0	2	0	0	0	0	2	2	1	1
265	b4107	phnB	1	0	1	0	0	0	2	2	2	2
266	b4100	phnH	2	0	0	0	0	0	2	2	1	1
267	b4099	phnI	1	0	1	0	0	0	2	2	2	2
268	b4094	phnN	1	0	1	0	0	1	3	2	3	2
269	b4093	phnO	0	1	1	0	0	1	3	2	3	2
270	b1124	potC	0	0	0	0	2	0	2	2	1	1
271	b3775	ppiC	2	0	0	0	0	0	2	2	1	1
272	b1830	prc	0	0	0	0	2	0	2	2	1	1
273	b1676	pykF	0	0	0	0	2	0	2	2	1	1
274	b1951	rcsA	0	0	0	0	2	0	2	2	1	1
275	b0196	rcsF	1	1	0	0	0	0	2	2	2	2
276	b4454	rdlD	1	0	1	0	0	0	2	2	2	2
277	b0472	recR	2	0	0	0	0	2	4	2	2	1
278	b1349	recT	1	0	1	0	0	2	4	2	3	2
279	b3052	rfaE	0	0	0	0	2	1	3	2	2	1
280	b0611	rna	2	0	0	0	0	0	2	2	1	1
281	b0183	rnhB	1	0	0	1	0	0	2	2	2	2
282	b4063	soxR	0	1	1	0	0	0	2	2	2	2
283	b1682	sufC	0	1	0	1	0	0	2	2	2	2
284	b2744	surE	0	1	1	0	0	2	4	2	3	2
285	b0994	torT	0	0	1	1	0	1	3	2	3	2
286	b1610	tus	1	0	0	0	1	0	2	2	2	2
287	b2600	tyrA	2	0	0	0	0	1	3	2	2	1
288	b2580	ung	2	0	0	0	0	0	2	2	1	1
289	b3813	uvrD	0	0	0	2	0	2	4	2	2	1
290	b1521	uxaB	0	0	0	0	2	0	2	2	1	1
291	b0011	yaaW	1	0	1	0	0	0	2	2	2	2
292	b0189	yaeO	1	1	0	0	0	0	2	2	2	2
293	b0248	yafX	2	0	0	0	0	1	3	2	2	1
294	b0270	yagG	2	0	0	0	0	0	2	2	1	1
295	b0271	yagH	1	0	1	0	0	0	2	2	2	2
296	b0285	yagS	1	0	1	0	0	1	3	2	3	2
297	b0391	yaiE	2	0	0	0	0	0	2	2	1	1
298	b0387	yaiI	1	0	1	0	0	1	3	2	3	2
299	b0468	ybaN	0	0	1	0	1	0	2	2	2	2
300	b0503	ybbB	1	0	0	1	0	1	3	2	3	2
301	b0527	ybcI	1	0	1	0	0	0	2	2	2	2
302	b0643	ybeL	0	1	1	0	0	1	3	2	3	2
303	b4581	ybeM	0	0	1	0	1	0	2	2	2	2
304	b0790	ybhP	0	1	1	0	0	0	2	2	2	2
305	b0926	ycbK	0	0	0	0	2	0	2	2	1	1
306	b1087	yceF	2	0	0	0	0	1	3	2	2	1
307	b1242	ychE	0	0	0	0	2	0	2	2	1	1
308	b1322	ycjF	0	0	0	0	2	0	2	2	1	1
309	b1328	ycjZ	0	0	0	0	2	0	2	2	1	1
310	b1406	ydbC	2	0	0	0	0	1	3	2	2	1
311	b1407	ydbD	0	0	0	0	2	0	2	2	1	1
312	b1423	ydcJ	1	0	0	0	1	0	2	2	2	2
313	b1625	ydgT	0	0	0	0	2	0	2	2	1	1
314	b1690	ydiM	0	0	0	0	2	0	2	2	1	1
315	b1769	ydjE	0	0	0	0	2	0	2	2	1	1
316	b1773	ydjI	0	0	0	0	2	0	2	2	1	1
317	b1785	yeaI	0	0	0	0	2	0	2	2	1	1
318	b1798	yeaS	0	0	0	0	2	0	2	2	1	1
319	b1799	yeaT	0	0	0	0	2	0	2	2	1	1
320	b1902	yecI	0	0	1	1	0	0	2	2	2	2
321	b1970	yedX	0	0	0	0	2	0	2	2	1	1
322	b4497	yeeL	0	0	0	0	2	0	2	2	1	1
323	b2154	yeiG	1	0	1	0	0	0	2	2	2	2
324	b2181	yejG	0	1	0	0	1	0	2	2	2	2
325	b2226	yfaQ	1	0	1	0	0	0	2	2	2	2
326	b2437	yfeG	2	0	0	0	0	0	2	2	1	1
327	b2445	yffN	0	0	1	0	1	0	2	2	2	2
328	b2449	yffR	1	1	0	0	0	0	2	2	2	2
329	b2593	yfiH	1	1	0	0	0	1	3	2	3	2
330	b2735	ygbI	1	0	1	0	0	0	2	2	2	2
331	b2798	ygdG	1	0	1	0	0	0	2	2	2	2
332	b2946	yggJ	1	0	0	0	1	2	4	2	3	2
333	b4470	yhaM	2	0	0	0	0	0	2	2	1	1
334	b4030	yjbA	2	0	0	0	0	0	2	2	1	1
335	b4188	yjfN	0	0	0	1	1	0	2	2	2	2
336	b4255	yjgD	2	0	0	0	0	1	3	2	2	1
337	b4277	yjgZ	2	0	0	0	0	0	2	2	1	1
338	b1135	ymfC	1	1	0	0	0	0	2	2	2	2
339	b1522	yneF	0	0	2	0	0	0	2	2	1	1
340	b1755	ynjC	1	0	0	1	0	0	2	2	2	2
341	b1808	yoaA	1	1	0	0	0	1	3	2	3	2
342	b1973	yodA	0	0	0	0	2	1	3	2	2	1
343	b2214	yojL	1	0	0	1	0	0	2	2	2	2
344	b4547	ypfN	2	0	0	0	0	1	3	2	2	1
345	b3097	yqjC	2	0	0	0	0	1	3	2	2	1
346	b4697	yrdF	2	0	0	0	0	0	2	2	1	1
347	b4211	ytfG	1	0	1	0	0	0	2	2	2	2
348	b4212	ytfH	2	0	0	0	0	0	2	2	1	1
349	b4222	ytfP	1	0	1	0	0	0	2	2	2	2
350	b2910	zapA	0	0	0	0	2	0	2	2	1	1
351	b0885	aat	0	0	1	0	0	0	1	1	1	1
352	b1478	adhP	0	0	0	0	1	1	2	1	2	1
353	b0262	afuC	1	0	0	0	0	0	1	1	1	1
354	b3135	agaA	1	0	0	0	0	0	1	1	1	1
355	b3140	agaD	1	0	0	0	0	1	2	1	2	1
356	b0505	allA	0	0	0	1	0	0	1	1	1	1
357	b1453	ansP	0	0	0	0	1	1	2	1	2	1
358	b0469	apt	0	0	1	0	0	1	2	1	2	1
359	b4494	arpB	0	0	0	0	1	0	1	1	1	1
360	b0860	artJ	0	0	1	0	0	0	1	1	1	1
361	b0928	aspC	0	0	1	0	0	2	3	1	2	1
362	b1597	asr	0	0	0	0	1	0	1	1	1	1
363	b1408	ynbA	0	0	0	0	1	1	2	1	2	1
364	b1481	bdm	0	0	0	0	1	0	1	1	1	1
365	b1489	dosP	0	0	0	0	1	0	1	1	1	1
366	b1772	ydjH	0	0	0	0	1	0	1	1	1	1
367	b2246	yfaV	1	0	0	0	0	1	2	1	2	1
368	b2250	yfaZ	0	0	0	0	1	0	1	1	1	1
369	b2434	ypeA	0	1	0	0	0	0	1	1	1	1
370	b2078	baeS	0	0	1	0	0	1	2	1	2	1
371	b0774	bioA	0	0	0	1	0	0	1	1	1	1
372	b0777	bioC	0	0	0	1	0	0	1	1	1	1
373	b1711	btuC	0	0	1	0	0	0	1	1	1	1
374	b2200	ccmB	0	0	1	0	0	2	3	1	2	1
375	b1737	chbC	0	0	0	0	1	0	1	1	1	1
376	b1734	chbF	0	0	0	0	1	0	1	1	1	1
377	b1735	chbR	0	0	0	0	1	0	1	1	1	1
378	b1887	cheW	1	0	0	0	0	0	1	1	1	1
379	b0615	citF	1	0	0	0	0	0	1	1	1	1
380	b0882	clpA	0	0	1	0	0	0	1	1	1	1
381	b0438	clpX	0	1	0	0	0	2	3	1	2	1
382	b1993	cobU	0	0	0	1	0	0	1	1	1	1
383	b0446	cof	1	0	0	0	0	1	2	1	2	1
384	b4484	cpxP	0	0	1	0	0	0	1	1	1	1
385	b2810	csdA	0	1	0	0	0	0	1	1	1	1
386	b0432	cyoA	0	0	1	0	0	0	1	1	1	1
387	b2763	cysI	0	0	1	0	0	0	1	1	1	1
388	b2751	cysN	1	0	0	0	0	1	2	1	2	1
389	b1189	dadA	0	0	0	1	0	0	1	1	1	1
390	b1484	ddpD	0	1	0	0	0	0	1	1	1	1
391	b0161	degP	0	0	0	0	1	0	1	1	1	1
392	b0895	dmsB	1	0	0	0	0	0	1	1	1	1
393	b0015	dnaJ	0	0	0	0	1	0	1	1	1	1
394	b2366	dsdA	0	1	0	0	0	0	1	1	1	1
395	b1952	dsrB	1	0	0	0	0	1	2	1	2	1
396	b2140	dusC	0	0	1	0	0	0	1	1	1	1
397	b2945	endA	1	0	0	0	0	0	1	1	1	1
398	b2454	eutJ	1	0	0	0	0	2	3	1	2	1
399	b2459	eutT	0	0	1	0	0	0	1	1	1	1
400	b1474	fdnG	0	0	1	0	0	1	2	1	2	1
401	b0589	fepG	0	0	0	1	0	0	1	1	1	1
402	b3361	fic	0	1	0	0	0	0	1	1	1	1
403	b0028	fkpB	0	1	0	0	0	0	1	1	1	1
404	b1077	flgF	1	0	0	0	0	2	3	1	2	1
405	b1938	fliF	1	0	0	0	0	0	1	1	1	1
406	b1940	fliH	0	0	1	0	0	1	2	1	2	1
407	b1944	fliL	0	0	0	1	0	0	1	1	1	1
408	b0239	frsA	0	1	0	0	0	0	1	1	1	1
409	b2167	fruA	1	0	0	0	0	1	2	1	2	1
410	b3933	ftsN	0	0	0	0	1	2	3	1	2	1
411	b3462	ftsX	0	0	0	0	1	0	1	1	1	1
412	b1611	fumC	1	0	0	0	0	0	1	1	1	1
413	b0758	galT	1	0	0	0	0	0	1	1	1	1
414	b4468	glcE	0	0	1	0	0	1	2	1	2	1
415	b2977	glcG	0	0	1	0	0	0	1	1	1	1
416	b3869	glnL	1	0	0	0	0	0	1	1	1	1
417	b2242	glpB	1	0	0	0	0	1	2	1	2	1
418	b2243	glpC	1	0	0	0	0	0	1	1	1	1
419	b3425	glpE	0	0	0	1	0	1	2	1	2	1
420	b2239	glpQ	0	0	0	0	1	0	1	1	1	1
421	b0652	gltL	0	1	0	0	0	0	1	1	1	1
422	b2029	gnd	0	0	0	1	0	0	1	1	1	1
423	b3438	gntR	1	0	0	0	0	0	1	1	1	1
424	b2708	gutQ	1	0	0	0	0	0	1	1	1	1
425	b2539	hcaF	1	0	0	0	0	0	1	1	1	1
426	b2022	hisB	0	0	0	1	0	0	1	1	1	1
427	b2026	hisI	0	0	1	0	0	1	2	1	2	1
428	b3932	hslV	0	0	0	0	1	0	1	1	1	1
429	b1829	htpX	0	0	0	0	1	1	2	1	2	1
430	b3055	htrG	0	0	1	0	0	2	3	1	2	1
431	b4000	hupA	0	1	0	0	0	1	2	1	2	1
432	b2724	hycB	1	0	0	0	0	1	2	1	2	1
433	b2722	hycD	1	0	0	0	0	0	1	1	1	1
434	b2721	hycE	0	0	1	0	0	0	1	1	1	1
435	b2713	hydN	1	0	0	0	0	1	2	1	2	1
436	b2728	hypC	1	0	0	0	0	0	1	1	1	1
437	b3772	ilvA	1	0	0	0	0	1	2	1	2	1
438	b2237	inaA	0	1	0	0	0	1	2	1	2	1
439	b1579	intQ	0	0	0	0	1	0	1	1	1	1
440	b0220	ivy	1	0	0	0	0	1	2	1	2	1
441	b3132	kbaZ	0	0	1	0	0	0	1	1	1	1
442	b1192	ldcA	1	0	0	0	0	0	1	1	1	1
443	b4386	lplA	1	0	0	0	0	0	1	1	1	1
444	b1621	malX	1	0	0	0	0	1	2	1	2	1
445	b0230	mbhA	0	0	1	0	0	0	1	1	1	1
446	b2075	mdtB	0	0	1	0	0	0	1	1	1	1
447	b2076	mdtC	0	0	0	1	0	1	2	1	2	1
448	b2328	mepA	1	0	0	0	0	0	1	1	1	1
449	b4013	metA	1	0	0	0	0	0	1	1	1	1
450	b2150	mglB	0	0	1	0	0	1	2	1	2	1
451	b0348	mhpB	1	0	0	0	0	1	2	1	2	1
452	b1782	mipA	0	0	1	0	0	0	1	1	1	1
453	b0817	mntR	0	0	1	0	0	2	3	1	2	1
454	b0781	moaA	0	0	1	0	0	0	1	1	1	1
455	b0763	modA	0	1	0	0	0	0	1	1	1	1
456	b3601	mtlR	0	0	1	0	0	0	1	1	1	1
457	b1988	nac	0	0	0	0	1	0	1	1	1	1
458	b1107	nagZ	0	0	0	0	1	0	1	1	1	1
459	b1221	narL	1	0	0	0	0	0	1	1	1	1
460	b2742	nlpD	1	0	0	0	0	0	1	1	1	1
461	b2674	nrdI	1	0	0	0	0	0	1	1	1	1
462	b2286	nuoC	1	0	0	0	0	2	3	1	2	1
463	b1377	ompN	0	0	0	0	1	0	1	1	1	1
464	b4376	osmY	0	0	1	0	0	0	1	1	1	1
465	b1812	pabB	0	0	0	0	1	1	2	1	2	1
466	b0133	panC	1	0	0	0	0	0	1	1	1	1
467	b1636	pdxY	0	0	0	1	0	0	1	1	1	1
468	b4508	peaD	0	1	0	0	0	0	1	1	1	1
469	b4260	pepA	1	0	0	0	0	0	1	1	1	1
470	b1723	pfkB	1	0	0	0	0	0	1	1	1	1
471	b4101	phnG	0	1	0	0	0	0	1	1	1	1
472	b4092	phnP	1	0	0	0	0	0	1	1	1	1
473	b1123	potD	0	0	0	1	0	0	1	1	1	1
474	b2826	ppdA	0	0	1	0	0	2	3	1	2	1
475	b1702	pps	1	0	0	0	0	1	2	1	2	1
476	b2678	proW	0	0	1	0	0	1	2	1	2	1
477	b0335	prpE	1	0	0	0	0	0	1	1	1	1
478	b1303	pspF	0	0	0	0	1	0	1	1	1	1
479	b1301	puuB	0	1	0	0	0	0	1	1	1	1
480	b1350	recE	0	0	1	0	0	0	1	1	1	1
481	b2892	recJ	1	0	0	0	0	0	1	1	1	1
482	b3620	rfaF	0	0	0	0	1	1	2	1	2	1
483	b3780	rhlB	1	0	0	0	0	0	1	1	1	1
484	b0797	rhlE	1	0	0	0	0	0	1	1	1	1
485	b0058	rluA	0	0	1	0	0	1	2	1	2	1
486	b3643	rph	0	0	1	0	0	0	1	1	1	1
487	b4371	rsmC	0	0	1	0	0	0	1	1	1	1
488	b2913	serA	1	0	0	0	0	2	3	1	2	1
489	b2170	setB	0	0	0	0	1	0	1	1	1	1
490	b3188	sfsB	0	0	1	0	0	0	1	1	1	1
491	b3581	sgbH	1	0	0	0	0	0	1	1	1	1
492	b4301	sgcE	1	0	0	0	0	0	1	1	1	1
493	b1353	sieB	0	0	0	0	1	0	1	1	1	1
494	b3349	slyD	0	0	1	0	0	0	1	1	1	1
495	b1272	sohB	0	0	1	0	0	0	1	1	1	1
496	b1059	solA	1	0	0	0	0	0	1	1	1	1
497	b2521	sseA	1	0	0	0	0	0	1	1	1	1
498	b1681	sufD	0	0	0	1	0	0	1	1	1	1
499	b3838	tatB	0	0	0	0	1	2	3	1	2	1
500	b3616	tdh	0	0	0	0	1	0	1	1	1	1
501	b0494	tesA	1	0	0	0	0	0	1	1	1	1
502	b2103	thiD	0	0	1	0	0	0	1	1	1	1
503	b3992	thiF	0	0	1	0	0	0	1	1	1	1
504	b3991	thiG	0	0	1	0	0	1	2	1	2	1
505	b0423	thiI	1	0	0	0	0	0	1	1	1	1
506	b2745	truD	0	0	0	0	1	2	3	1	2	1
507	b4198	ulaF	0	0	1	0	0	0	1	1	1	1
508	b0607	uspG	0	0	0	0	1	0	1	1	1	1
509	b2346	vacJ	1	0	0	0	0	0	1	1	1	1
510	b2054	wcaF	0	0	0	0	1	1	2	1	2	1
511	b2045	wcaK	1	0	0	0	0	1	2	1	2	1
512	b2868	xdhC	1	0	0	0	0	1	2	1	2	1
513	b0065	yabI	0	0	1	0	0	1	2	1	2	1
514	b0144	yadB	1	0	0	0	0	0	1	1	1	1
515	b0157	yadS	1	0	0	0	0	1	2	1	2	1
516	b0164	yaeI	0	0	1	0	0	1	2	1	2	1
517	b0187	yaeR	0	0	1	0	0	0	1	1	1	1
518	b0228	yafM	0	0	0	1	0	0	1	1	1	1
519	b0267	yagA	1	0	0	0	0	2	3	1	2	1
520	b0323	yahI	1	0	0	0	0	2	3	1	2	1
521	b0378	yaiW	0	1	0	0	0	0	1	1	1	1
522	b0456	ybaA	0	0	1	0	0	0	1	1	1	1
523	b0442	ybaV	0	0	1	0	0	1	2	1	2	1
524	b0547	ybcN	1	0	0	0	0	0	1	1	1	1
525	b0591	ybdA	1	0	0	0	0	1	2	1	2	1
526	b0597	ybdB	0	0	1	0	0	0	1	1	1	1
527	b0792	ybhR	1	0	0	0	0	0	1	1	1	1
528	b0807	ybiN	1	0	0	0	0	1	2	1	2	1
529	b0804	ybiX	0	0	0	1	0	1	2	1	2	1
530	b0846	ybjK	1	0	0	0	0	0	1	1	1	1
531	b0955	ycbZ	0	1	0	0	0	0	1	1	1	1
532	b0964	yccT	0	1	0	0	0	0	1	1	1	1
533	b0968	yccX	1	0	0	0	0	0	1	1	1	1
534	b1019	ycdB	1	0	0	0	0	0	1	1	1	1
535	b1055	yceA	0	0	0	0	1	0	1	1	1	1
536	b1057	yceJ	0	0	0	0	1	0	1	1	1	1
537	b1255	yciC	0	0	1	0	0	0	1	1	1	1
538	b1298	ycjL	0	0	0	0	1	1	2	1	2	1
539	b1315	ycjS	0	0	0	0	1	0	1	1	1	1
540	b1338	ydaJ	1	0	0	0	0	0	1	1	1	1
541	b1440	ydcS	1	0	0	0	0	0	1	1	1	1
542	b1442	ydcU	0	0	1	0	0	0	1	1	1	1
543	b1536	ydeI	0	0	0	0	1	0	1	1	1	1
544	b1502	ydeQ	0	0	0	1	0	0	1	1	1	1
545	b1503	ydeR	0	0	0	0	1	0	1	1	1	1
546	b1505	ydeT	0	0	0	0	1	0	1	1	1	1
547	b1511	ydeV	0	0	1	0	0	0	1	1	1	1
548	b1664	ydhQ	0	0	1	0	0	1	2	1	2	1
549	b1668	ydhS	0	0	0	0	1	0	1	1	1	1
550	b1692	ydiB	0	0	0	0	1	1	2	1	2	1
551	b1694	ydiF	0	0	0	0	1	0	1	1	1	1
552	b1688	ydiK	0	0	0	0	1	0	1	1	1	1
553	b1691	ydiN	0	0	0	0	1	0	1	1	1	1
554	b1707	ydiV	0	0	0	0	1	0	1	1	1	1
555	b1750	ydjX	0	0	0	0	1	0	1	1	1	1
556	b1813	yeaB	0	1	0	0	0	0	1	1	1	1
557	b1787	yeaK	0	0	0	0	1	1	2	1	2	1
558	b1862	yebB	0	0	0	0	1	0	1	1	1	1
559	b1908	yecA	0	0	0	0	1	1	2	1	2	1
560	b1877	yecT	0	0	0	0	1	0	1	1	1	1
561	b1962	yedJ	0	0	0	1	0	0	1	1	1	1
562	b1931	yedK	0	0	0	0	1	0	1	1	1	1
563	b1968	yedV	0	0	0	0	1	0	1	1	1	1
564	b1969	yedW	0	0	0	0	1	0	1	1	1	1
565	b2008	yeeA	1	0	0	0	0	0	1	1	1	1
566	b2014	yeeF	0	0	0	0	1	1	2	1	2	1
567	b1983	yeeN	0	0	0	0	1	0	1	1	1	1
568	b1985	yeeO	0	0	0	0	1	0	1	1	1	1
569	b2004	yeeU	0	0	0	1	0	0	1	1	1	1
570	b2129	yehX	0	0	0	0	1	0	1	1	1	1
571	b2131	yehZ	1	0	0	0	0	2	3	1	2	1
572	b2171	yeiP	0	0	1	0	0	0	1	1	1	1
573	b2173	yeiR	1	0	0	0	0	0	1	1	1	1
574	b2186	yejK	0	0	0	0	1	2	3	1	2	1
575	b2443	yffL	1	0	0	0	0	0	1	1	1	1
576	b2495	yfgD	0	0	0	0	1	0	1	1	1	1
577	b2577	yfiE	1	0	0	0	0	0	1	1	1	1
578	b2578	yfiK	1	0	0	0	0	0	1	1	1	1
579	b2586	yfiM	1	0	0	0	0	0	1	1	1	1
580	b2583	yfiP	0	1	0	0	0	0	1	1	1	1
581	b2643	yfjX	1	0	0	0	0	2	3	1	2	1
582	b2683	ygaH	0	1	0	0	0	0	1	1	1	1
583	b2732	ygbA	1	0	0	0	0	0	1	1	1	1
584	b2807	ygdD	1	0	0	0	0	0	1	1	1	1
585	b2833	ygdR	1	0	0	0	0	1	2	1	2	1
586	b2871	ygeX	0	0	1	0	0	1	2	1	2	1
587	b2902	ygfF	1	0	0	0	0	1	2	1	2	1
588	b3040	ygiE	1	0	0	0	0	0	1	1	1	1
589	b3090	ygjV	0	0	1	0	0	0	1	1	1	1
590	b3113	yhaR	0	1	0	0	0	2	3	1	2	1
591	b3155	yhbQ	1	0	0	0	0	1	2	1	2	1
592	b3157	yhbT	0	0	0	0	1	0	1	1	1	1
593	b3362	yhfG	0	0	1	0	0	1	2	1	2	1
594	b3467	yhhM	0	0	1	0	0	1	2	1	2	1
595	b3537	yhjT	0	1	0	0	0	0	1	1	1	1
596	b3574	yiaJ	0	0	0	0	1	0	1	1	1	1
597	b4554	yibT	1	0	0	0	0	0	1	1	1	1
598	b3663	yicN	1	0	0	0	0	0	1	1	1	1
599	b3834	yigP	1	0	0	0	0	0	1	1	1	1
600	b3999	yjaG	1	0	0	0	0	0	1	1	1	1
601	b4028	yjbG	0	1	0	0	0	1	2	1	2	1
602	b4056	yjbQ	1	0	0	0	0	1	2	1	2	1
603	b4178	yjeB	0	0	0	1	0	0	1	1	1	1
604	b4190	yjfP	0	1	0	0	0	1	2	1	2	1
605	b4307	yjhQ	1	0	0	0	0	0	1	1	1	1
606	b4329	yjiG	1	0	0	0	0	0	1	1	1	1
607	b4377	yjjU	1	0	0	0	0	1	2	1	2	1
608	b0250	ykfB	0	0	1	0	0	0	1	1	1	1
609	b0307	ykgF	0	0	1	0	0	2	3	1	2	1
610	b0520	ylbF	0	0	1	0	0	0	1	1	1	1
611	b4588	ylcH	0	0	0	1	0	0	1	1	1	1
612	b1044	ymdA	0	0	0	0	1	0	1	1	1	1
613	b1152	ymfP	0	0	0	0	1	0	1	1	1	1
614	b1153	ymfQ	0	1	0	0	0	0	1	1	1	1
615	b1409	ynbB	0	0	0	0	1	0	1	1	1	1
616	b1596	ynfM	0	0	0	1	0	1	2	1	2	1
617	b1816	yoaE	0	0	0	0	1	1	2	1	2	1
618	b1796	yoaG	0	0	0	1	0	0	1	1	1	1
619	b1843	yobB	1	0	0	0	0	0	1	1	1	1
620	b2384	ypdE	0	1	0	0	0	2	3	1	2	1
621	b2385	ypdF	0	0	1	0	0	2	3	1	2	1
622	b2466	ypfG	0	0	1	0	0	0	1	1	1	1
623	b2544	yphB	0	0	1	0	0	2	3	1	2	1
624	b2547	yphE	0	1	0	0	0	0	1	1	1	1
625	b2666	yqaE	0	1	0	0	0	0	1	1	1	1
626	b2966	yqgA	1	0	0	0	0	0	1	1	1	1
627	b3099	yqjE	1	0	0	0	0	1	2	1	2	1
628	b3150	yraP	0	1	0	0	0	0	1	1	1	1
629	b3392	yrfA	0	0	0	0	1	1	2	1	2	1
630	b3401	yrfI	1	0	0	0	0	0	1	1	1	1
631	b4387	ytjB	1	0	0	0	0	0	1	1	1	1
632	b1858	znuC	1	0	0	0	0	0	1	1	1	1
