# Supplementary material for: Improving membrane protein expression and function using genomic edits
Source: Sci Rep. 2017 Oct 12;7:13030. doi: 10.1038/s41598-017-12901-7 (PMC5638813; doi:10.1038/s41598-017-12901-7)
Supplement: Supplementary file 4 — Table S3 [file 41598_2017_12901_MOESM4_ESM.xlsx]

## Sheet: Sheet1
Table S3. COG Descriptions
CELLULAR PROCESSES AND SIGNALING
D	Cell cycle control, cell division, chromosome partitioning
M	Cell wall/membrane/envelope biogenesis
N	Cell motility
O	Post-translational modification, protein turnover, and chaperones
T	Signal transduction mechanisms
U	Intracellular trafficking, secretion, and vesicular transport
V	Defense mechanisms
W	Extracellular structures
X	Mobilome (prophages, transposons)
INFORMATION STORAGE AND PROCESSING
J	Translation, ribosomal structure and biogenesis
K	Transcription
L	Replication, recombination and repair
METABOLISM
C	Energy production and conversion
E	Amino acid transport and metabolism
F	Nucleotide transport and metabolism
G	Carbohydrate transport and metabolism
H	Coenzyme transport and metabolism
I	Lipid transport and metabolism
P	Inorganic ion transport and metabolism
Q	Secondary metabolites biosynthesis, transport, and catabolism
POORLY CHARACTERIZED
R	General function prediction only
S	Function unknown
