# Supplementary material for: Improving membrane protein expression and function using genomic edits
Source: Sci Rep. 2017 Oct 12;7:13030. doi: 10.1038/s41598-017-12901-7 (PMC5638813; doi:10.1038/s41598-017-12901-7)
Supplement: Supplementary file 5 — Table S4 [file 41598_2017_12901_MOESM5_ESM.xlsx]

## Sheet: CyoandCyd
Table S4. Validation data metrics, Cyo and Cyd
		Average enrichment ratio (R_High/Low)		Relative IMP-GFP to WT
E. coli Background	sysName	TnLib/cyoB-GFP	TnLib/cydB-GFP	TnLib/cyoB-GFP	stdev	two-tail t-test, relative to WT	TnLib/cydB-GFP	stdev	two-tail t-test, relative to WT
WT	---	---	---	1	0.538719	1	1	0.266968	1
∆cfa	b1661	5.66192	1.30423	0.836862	0.115355	0.015647	1.60583	0.51973	0.032512
∆cheZ	b1881	3.01438	1.54203	1.58425	0.116605	5e-06	2.40448	0.226435	1e-06
∆gadA	b3517	-5.58412	-2.22174	0.781057	0.0990488	0.001495	1.58769	0.569352	0.051264
∆greA	b3181	-2.48223	4.16801	0.989749	0.105708	0.840169	1.66551	0.217239	0.000187
∆nlpC	b1708	2.89267	2.18968	2.6122	0.646638	0.007719	0.931413	0.187309	0.769638
∆oppF	b1247	4.9955	1.40315	3.21649	0.988526	0.002847	0.916762	0.272183	0.567103
∆phoH	b1020	1.90524	0.799935	1.22248	0.248416	0.564658	1.53114	0.725448	0.20678
∆recT	b1349	2.0885	1.52023	1.52324	0.536303	0.193223	1.34767	0.577335	0.22912
∆trpA	b1260	1.07469	1.43095	1.99784	0.543957	0.027382	1.75484	0.802181	0.072542
∆yafL	b0227	-0.719394	0.258332	2.4041	0.313172	0.00609	0.904488	0.354708	0.726316
∆ybhN	b0788	-2.70761	-2.22724	1.19777	0.281503	0.536941	0.781131	0.0925564	0.025153
∆ycjG	b1325	0.695946	-0.39871	1.35087	0.181542	0.262508	0.903508	0.418025	0.640675
∆ydhZ	b1675	5.52273	2.17945	0.637802	0.167846	0.34532	1.41792	0.174466	0.099461
∆yeaY	b1806	2.23556	0.79148	2.71954	0.379412	0.002326	1.75101	0.931617	0.146244
∆yebC	b1864	4.14222	1.29214	1.71426	0.761052	0.183493	2.398	0.492974	0.001783
∆yeeW	b2006	5.5175	1.10123	1.13102	0.107782	2e-05	1.75686	0.921724	0.140574
∆yneF	b1522	1.60371	1.12474	1.3801	1.04451	0.504821	1.48966	0.405585	0.035391

## Sheet: MdlB
Table S4. Validation data metrics, MdlB
		Average enrichment ratio (R_High/Low)	Relative IMP-GFP to WT
E. coli Background	sysName	TnLib/mdlB-GFP	TnLib/mdlB-GFP	stdev	two-tail t-test, relative to WT
WT	---	---	1	0.345833	1
∆astD	b1746	0.90916	1.67419	0.726313	0.0717196
∆hofP	b3392	0.967449	0.709492	0.165272	0.375399
∆murP	b2429	-0.421572	2.12544	0.698222	0.00695942
∆pncA	b1768	1.15027	1.52376	0.223301	0.000805774
∆recT	b1349	-0.0963858	2.06779	0.820044	0.0195755
∆ycfJ	b1322	1.17078	1.30138	0.336943	0.109063
∆ydhP	b1657	1.71555	1.27328	0.399156	0.0512168
∆yebA	b1856	0.639653	1.47109	0.232904	0.00591818
∆yebN	b1821	-2.49064	1.51417	0.395333	0.0197932
∆yebS	b1833	1.2042	0.636301	0.0846241	0.264241
∆yedF	b1930	0.424447	0.897359	0.404101	0.612317
∆yeeA	b2008	1.14527	0.64053	0.0355784	0.266548
∆ynfM	b1596	1.41727	0.606315	0.101579	0.23139
∆yoaG	b1796	1.66471	2.01304	0.49106	0.00173766
