# Supplementary material for: Improving membrane protein expression and function using genomic edits
Source: Sci Rep. 2017 Oct 12;7:13030. doi: 10.1038/s41598-017-12901-7 (PMC5638813; doi:10.1038/s41598-017-12901-7)
Supplement: Supplementary file 6 — Table S5 [file 41598_2017_12901_MOESM6_ESM.xlsx]

## Sheet: Strains
Table S5a. Strains used in this study.
Transposon Libraries and Controls
Strain	E. coli Background	Plasmid Number	Plasmid alias	Antibiotic Resistance	Reference
TnLib	TnLib, pooled bar-coded transposon E. coli BW25113 library	---	---	Kan	Wetmore (2015)
TnLib/cyoB-GFP	TnLib, pooled bar-coded transposon E. coli BW25113 library	pHJ-050	cyoB-GFP	Kan, Cm	This study
TnLib/cydB-GFP	TnLib, pooled bar-coded transposon E. coli BW25113 library	pHJ-051	cydB-GFP	Kan, Cm	This study
TnLib/lepI-GFP	TnLib, pooled bar-coded transposon E. coli BW25113 library	pHJ-052	lepI-GFP	Kan, Cm	This study
TnLib/gstA-GFP	TnLib, pooled bar-coded transposon E. coli BW25113 library	pHJ-053	gstA-GFP	Kan, Cm	This study
TnLib/mdlB-GFP	TnLib, pooled bar-coded transposon E. coli BW25113 library	pHJ-055	mdlB-GFP	Kan, Cm	This study
TnLib/yidC-GFP	TnLib, pooled bar-coded transposon E. coli BW25113 library	pHJ-066	yidC-GFP	Kan, Cm	This study
WT	BW25113	---	---	---	Baba (2006)
WT/cyoB-GFP	BW25113	pHJ-050	cyoB-GFP	Cm	This study
WT/cydB-GFP	BW25113	pHJ-051	cydB-GFP	Cm	This study
WT/lepI-GFP	BW25113	pHJ-052	lepI-GFP	Cm	This study
WT/gstA-GFP	BW25113	pHJ-053	gstA-GFP	Cm	This study
WT/mdlB-GFP	BW25113	pHJ-055	mdlB-GFP	Cm	This study
WT/yidC-GFP	BW25113	pHJ-066	yidC-GFP	Cm	This study
Validation strains
Strain	E. coli Background	Plasmid Number	Plasmid alias	AntibioticR	Reference
∆cfa	BW25113∆cfa	---	---	Kan	Baba (2006)
∆cheZ	BW25113∆cheZ	---	---	Kan	Baba (2006)
∆gadA	BW25113∆gadA	---	---	Kan	Baba (2006)
∆greA	BW25113∆greA	---	---	Kan	Baba (2006)
∆nlpC	BW25113∆nlpC	---	---	Kan	Baba (2006)
∆oppF	BW25113∆oppF	---	---	Kan	Baba (2006)
∆phoH	BW25113∆phoH	---	---	Kan	Baba (2006)
∆recT	BW25113∆recT	---	---	Kan	Baba (2006)
∆trpA	BW25113∆trpA	---	---	Kan	Baba (2006)
∆yafL	BW25113∆yafL	---	---	Kan	Baba (2006)
∆ybhN	BW25113∆ybhN	---	---	Kan	Baba (2006)
∆ycjG	BW25113∆ycjG	---	---	Kan	Baba (2006)
∆ydhZ	BW25113∆ydhZ	---	---	Kan	Baba (2006)
∆yeaY	BW25113∆yeaY	---	---	Kan	Baba (2006)
∆yebC	BW25113∆yebC	---	---	Kan	Baba (2006)
∆yeeW	BW25113∆yeeW	---	---	Kan	Baba (2006)
∆yneF	BW25113∆yneF	---	---	Kan	Baba (2006)
∆cfa/cyoB-GFP	BW25113∆cfa	pHJ-050	cyoB-GFP	Kan, Cm	This study
∆cheZ/cyoB-GFP	BW25113∆cheZ	pHJ-050	cyoB-GFP	Kan, Cm	This study
∆gadA/cyoB-GFP	BW25113∆gadA	pHJ-050	cyoB-GFP	Kan, Cm	This study
∆greA/cyoB-GFP	BW25113∆greA	pHJ-050	cyoB-GFP	Kan, Cm	This study
∆nlpC/cyoB-GFP	BW25113∆nlpC	pHJ-050	cyoB-GFP	Kan, Cm	This study
∆oppF/cyoB-GFP	BW25113∆oppF	pHJ-050	cyoB-GFP	Kan, Cm	This study
∆phoH/cyoB-GFP	BW25113∆phoH	pHJ-050	cyoB-GFP	Kan, Cm	This study
∆recT/cyoB-GFP	BW25113∆recT	pHJ-050	cyoB-GFP	Kan, Cm	This study
∆trpA/cyoB-GFP	BW25113∆trpA	pHJ-050	cyoB-GFP	Kan, Cm	This study
∆yafL/cyoB-GFP	BW25113∆yafL	pHJ-050	cyoB-GFP	Kan, Cm	This study
∆ybhN/cyoB-GFP	BW25113∆ybhN	pHJ-050	cyoB-GFP	Kan, Cm	This study
∆ycjG/cyoB-GFP	BW25113∆ycjG	pHJ-050	cyoB-GFP	Kan, Cm	This study
∆ydhZ/cyoB-GFP	BW25113∆ydhZ	pHJ-050	cyoB-GFP	Kan, Cm	This study
∆yeaY/cyoB-GFP	BW25113∆yeaY	pHJ-050	cyoB-GFP	Kan, Cm	This study
∆yebC/cyoB-GFP	BW25113∆yebC	pHJ-050	cyoB-GFP	Kan, Cm	This study
∆yeeW/cyoB-GFP	BW25113∆yeeW	pHJ-050	cyoB-GFP	Kan, Cm	This study
∆yneF/cyoB-GFP	BW25113∆yneF	pHJ-050	cyoB-GFP	Kan, Cm	This study
∆cfa/cydB-GFP	BW25113∆cfa	pHJ-051	cydB-GFP	Kan, Cm	This study
∆cheZ/cydB-GFP	BW25113∆cheZ	pHJ-051	cydB-GFP	Kan, Cm	This study
∆gadA/cydB-GFP	BW25113∆gadA	pHJ-051	cydB-GFP	Kan, Cm	This study
∆greA/cydB-GFP	BW25113∆greA	pHJ-051	cydB-GFP	Kan, Cm	This study
∆nlpC/cydB-GFP	BW25113∆nlpC	pHJ-051	cydB-GFP	Kan, Cm	This study
∆oppF/cydB-GFP	BW25113∆oppF	pHJ-051	cydB-GFP	Kan, Cm	This study
∆phoH/cydB-GFP	BW25113∆phoH	pHJ-051	cydB-GFP	Kan, Cm	This study
∆recT/cydB-GFP	BW25113∆recT	pHJ-051	cydB-GFP	Kan, Cm	This study
∆trpA/cydB-GFP	BW25113∆trpA	pHJ-051	cydB-GFP	Kan, Cm	This study
∆yafL/cydB-GFP	BW25113∆yafL	pHJ-051	cydB-GFP	Kan, Cm	This study
∆ybhN/cydB-GFP	BW25113∆ybhN	pHJ-051	cydB-GFP	Kan, Cm	This study
∆ycjG/cydB-GFP	BW25113∆ycjG	pHJ-051	cydB-GFP	Kan, Cm	This study
∆ydhZ/cydB-GFP	BW25113∆ydhZ	pHJ-051	cydB-GFP	Kan, Cm	This study
∆yeaY/cydB-GFP	BW25113∆yeaY	pHJ-051	cydB-GFP	Kan, Cm	This study
∆yebC/cydB-GFP	BW25113∆yebC	pHJ-051	cydB-GFP	Kan, Cm	This study
∆yeeW/cydB-GFP	BW25113∆yeeW	pHJ-051	cydB-GFP	Kan, Cm	This study
∆yneF/cydB-GFP	BW25113∆yneF	pHJ-051	cydB-GFP	Kan, Cm	This study
∆astD	BW25113∆astD	---	---	Kan	Baba (2006)
∆hofP	BW25113∆hofP	---	---	Kan	Baba (2006)
∆murP	BW25113∆murP	---	---	Kan	Baba (2006)
∆pncA	BW25113∆pncA	---	---	Kan	Baba (2006)
∆ycfJ	BW25113∆ycfJ	---	---	Kan	Baba (2006)
∆ydhP	BW25113∆ydhP	---	---	Kan	Baba (2006)
∆yebA	BW25113∆yebA	---	---	Kan	Baba (2006)
∆yebN	BW25113∆yebN	---	---	Kan	Baba (2006)
∆yebS	BW25113∆yebS	---	---	Kan	Baba (2006)
∆yedF	BW25113∆yedF	---	---	Kan	Baba (2006)
∆yeeA	BW25113∆yeeA	---	---	Kan	Baba (2006)
∆ynfM	BW25113∆ynfM	---	---	Kan	Baba (2006)
∆yoaG	BW25113∆yoaG	---	---	Kan	Baba (2006)
∆astD/mdlB-GFP	BW25113∆astD	pHJ-055	mdlB-GFP	Kan, Cm	This study
∆hofP/mdlB-GFP	BW25113∆hofP	pHJ-055	mdlB-GFP	Kan, Cm	This study
∆murP/mdlB-GFP	BW25113∆murP	pHJ-055	mdlB-GFP	Kan, Cm	This study
∆pncA/mdlB-GFP	BW25113∆pncA	pHJ-055	mdlB-GFP	Kan, Cm	This study
∆recT/mdlB-GFP	BW25113∆recT	pHJ-056	mdlB-GFP	Kan, Cm	This study
∆ycfJ/mdlB-GFP	BW25113∆ycfJ	pHJ-055	mdlB-GFP	Kan, Cm	This study
∆ydhP/mdlB-GFP	BW25113∆ydhP	pHJ-055	mdlB-GFP	Kan, Cm	This study
∆yebA/mdlB-GFP	BW25113∆yebA	pHJ-055	mdlB-GFP	Kan, Cm	This study
∆yebN/mdlB-GFP	BW25113∆yebN	pHJ-055	mdlB-GFP	Kan, Cm	This study
∆yebS/mdlB-GFP	BW25113∆yebS	pHJ-055	mdlB-GFP	Kan, Cm	This study
∆yedF/mdlB-GFP	BW25113∆yedF	pHJ-055	mdlB-GFP	Kan, Cm	This study
∆yeeA/mdlB-GFP	BW25113∆yeeA	pHJ-055	mdlB-GFP	Kan, Cm	This study
∆ynfM/mdlB-GFP	BW25113∆ynfM	pHJ-055	mdlB-GFP	Kan, Cm	This study
∆yoaG/mdlB-GFP	BW25113∆yoaG	pHJ-055	mdlB-GFP	Kan, Cm	This study

## Sheet: Plasmids
Table S5a. Plasmids used in this study.
Plasmid Number	Plasmid alias	Description	Genes expressed	Plasmid Backbone	Ori	Antibiotic Resistance	Promoter	Reference
pBbA5c	pBbA5c				p15A	Cm	pLacUV5	Anderson (2010)
pHJ-050	cyoB-GFP	CyoB fused to sfGFP with floppy TEV linke	cyoA, cyoB-GFP, cyoC, cyoD	pBbA5c	p15A	Cm	pLacUV5	This study
pHJ-051	cydB-GFP	CydB fused to sfGFP with floppy TEV linker	cydA, cydB-GFP	pBbA5c	p15A	Cm	pLacUV5	This study
pHJ-052	lepI-GFP	LepInv fused to sfGFP with floppy TEV linker	lepI-gfp	pBbA5c	p15A	Cm	pLacUV5	This study
pHJ-053	gstA-GFP	GST fused to sfGFP with floppy TEV linker	gstA-gfp	pBbA5c	p15A	Cm	pLacUV5	This study
pHJ-055	mdlB-GFP	MdlB fused to sfGFP with floppy TEV linker	mdlB-gfp	pBbA5c	p15A	Cm	pLacUV5	This study
pHJ-066	yidC-GFP	YidC fused to sfGFP with floppy TEV linker	yidC-gfp	pBbA5c	p15A	Cm	pLacUV5	This study

## Sheet: Primers
Table S5c. Primers used in this study.
Subcloning Primers
Primer Name	Description	Sequence (5' - 3')
hmj-187	mdlB_forward	CACACCAGGTCTCATCCGTTCCGGGCTCTGAA
hmj-188	mdlB_reverse	CACACCAGGTCTCATATGTATATCTCCTTCTTAAAAGATCTTTTGAATTCT
hmj-191	gstA_forward	CACACCAGGTCTCACATATGAAATTGTTCTACAAACCGGGTGCCTGC
hmj-192	gstA_reverse	CACACCAGGTCTCACGGACTTTAAGCCTTCCGCTGACAGCGCG
hmj-197	yidC_forward	CACACCAGGTCTCACATATGGATTCGCAACGCAATCT
hmj-198	yidC_reverse	CACACCAGGTCTCACGGAGGATTTTTTCTTCTCGCGGCT
hmj-203	cydAB_forward	CACACCAGGTCTCACATATGTTAGATATAGTCGAACTGTCGCGC
hmj-204	cydAB_reverse	CACACCAGGTCTCACGGAGTACAGAGAGTGGGTGTTACGTTCA
hmj-208	Linker_forward	CACACCAGGTCTCAAGTCCGTTCCGGGCTCTGAAAACC
hmj-209	Linker_reverse	CACACCAGGTCTCACGTTAGGATCCTTTGTAGAGCTCATCCATGCC
hmj-212	cyoAB_forward	CACACCAGGTCTCACATATGAGACTCAGGAAATACAATAAAAGTTTGGG
hmj-213	cyoAB_reverse	CACACCAGGTCTCAGAGTTGCCATTTTTCAGCCCTGCC
hmj-216	cyoCD_forward	CACACCAGGTCTCAAAAAGGCAGGGCTGAAAAATGGC
hmj-217	cyoCD_reverse	CACACCAGGTCTCACCTTAGTGCATCATCATGTTGTAGTTGAGG
BarSeq Primers
Primer Name	Index Sequence	Sequence (5' - 3')
BarSeq_P1	---	AATGATACGGCGACCACCGAGATCTACACTCTTTCCCTACACGACGCTCTTCCGATCTNNNNNGTCGACCTGCAGCGTACG
BarSeq_P2_IT001	ATCACG	CAAGCAGAAGACGGCATACGAGATATCACGGTGACTGGAGTTCAGACGTGTGCTCTTCCGATCTGATGTCCACGAGGTCTCT
BarSeq_P2_IT002	CGATGT	CAAGCAGAAGACGGCATACGAGATCGATGTGTGACTGGAGTTCAGACGTGTGCTCTTCCGATCTGATGTCCACGAGGTCTCT
BarSeq_P2_IT003	TTAGGC	CAAGCAGAAGACGGCATACGAGATTTAGGCGTGACTGGAGTTCAGACGTGTGCTCTTCCGATCTGATGTCCACGAGGTCTCT
BarSeq_P2_IT004	TGACCA	CAAGCAGAAGACGGCATACGAGATTGACCAGTGACTGGAGTTCAGACGTGTGCTCTTCCGATCTGATGTCCACGAGGTCTCT
BarSeq_P2_IT005	ACAGTG	CAAGCAGAAGACGGCATACGAGATACAGTGGTGACTGGAGTTCAGACGTGTGCTCTTCCGATCTGATGTCCACGAGGTCTCT
BarSeq_P2_IT006	GCCAAT	CAAGCAGAAGACGGCATACGAGATGCCAATGTGACTGGAGTTCAGACGTGTGCTCTTCCGATCTGATGTCCACGAGGTCTCT
BarSeq_P2_IT007	CAGATC	CAAGCAGAAGACGGCATACGAGATCAGATCGTGACTGGAGTTCAGACGTGTGCTCTTCCGATCTGATGTCCACGAGGTCTCT
BarSeq_P2_IT008	ACTTGA	CAAGCAGAAGACGGCATACGAGATACTTGAGTGACTGGAGTTCAGACGTGTGCTCTTCCGATCTGATGTCCACGAGGTCTCT
BarSeq_P2_IT009	GATCAG	CAAGCAGAAGACGGCATACGAGATGATCAGGTGACTGGAGTTCAGACGTGTGCTCTTCCGATCTGATGTCCACGAGGTCTCT
BarSeq_P2_IT010	TAGCTT	CAAGCAGAAGACGGCATACGAGATTAGCTTGTGACTGGAGTTCAGACGTGTGCTCTTCCGATCTGATGTCCACGAGGTCTCT
BarSeq_P2_IT011	GGCTAC	CAAGCAGAAGACGGCATACGAGATGGCTACGTGACTGGAGTTCAGACGTGTGCTCTTCCGATCTGATGTCCACGAGGTCTCT
BarSeq_P2_IT012	CTTGTA	CAAGCAGAAGACGGCATACGAGATCTTGTAGTGACTGGAGTTCAGACGTGTGCTCTTCCGATCTGATGTCCACGAGGTCTCT
BarSeq_P2_IT013	AGTCAA	CAAGCAGAAGACGGCATACGAGATAGTCAAGTGACTGGAGTTCAGACGTGTGCTCTTCCGATCTGATGTCCACGAGGTCTCT
BarSeq_P2_IT014	AGTTCC	CAAGCAGAAGACGGCATACGAGATAGTTCCGTGACTGGAGTTCAGACGTGTGCTCTTCCGATCTGATGTCCACGAGGTCTCT
BarSeq_P2_IT015	ATGTCA	CAAGCAGAAGACGGCATACGAGATATGTCAGTGACTGGAGTTCAGACGTGTGCTCTTCCGATCTGATGTCCACGAGGTCTCT
BarSeq_P2_IT016	CCGTCC	CAAGCAGAAGACGGCATACGAGATCCGTCCGTGACTGGAGTTCAGACGTGTGCTCTTCCGATCTGATGTCCACGAGGTCTCT
BarSeq_P2_IT017	GTAGAG	CAAGCAGAAGACGGCATACGAGATGTAGAGGTGACTGGAGTTCAGACGTGTGCTCTTCCGATCTGATGTCCACGAGGTCTCT
BarSeq_P2_IT018	GTCCGC	CAAGCAGAAGACGGCATACGAGATGTCCGCGTGACTGGAGTTCAGACGTGTGCTCTTCCGATCTGATGTCCACGAGGTCTCT
BarSeq_P2_IT019	GTGAAA	CAAGCAGAAGACGGCATACGAGATGTGAAAGTGACTGGAGTTCAGACGTGTGCTCTTCCGATCTGATGTCCACGAGGTCTCT
BarSeq_P2_IT020	GTGGCC	CAAGCAGAAGACGGCATACGAGATGTGGCCGTGACTGGAGTTCAGACGTGTGCTCTTCCGATCTGATGTCCACGAGGTCTCT
BarSeq_P2_IT021	GTTTCG	CAAGCAGAAGACGGCATACGAGATGTTTCGGTGACTGGAGTTCAGACGTGTGCTCTTCCGATCTGATGTCCACGAGGTCTCT
BarSeq_P2_IT022	CGTACG	CAAGCAGAAGACGGCATACGAGATCGTACGGTGACTGGAGTTCAGACGTGTGCTCTTCCGATCTGATGTCCACGAGGTCTCT
BarSeq_P2_IT023	GAGTGG	CAAGCAGAAGACGGCATACGAGATGAGTGGGTGACTGGAGTTCAGACGTGTGCTCTTCCGATCTGATGTCCACGAGGTCTCT
BarSeq_P2_IT024	GGTAGC	CAAGCAGAAGACGGCATACGAGATGGTAGCGTGACTGGAGTTCAGACGTGTGCTCTTCCGATCTGATGTCCACGAGGTCTCT
BarSeq_P2_IT025	ACTGAT	CAAGCAGAAGACGGCATACGAGATACTGATGTGACTGGAGTTCAGACGTGTGCTCTTCCGATCTGATGTCCACGAGGTCTCT
BarSeq_P2_IT026	ATGAGC	CAAGCAGAAGACGGCATACGAGATATGAGCGTGACTGGAGTTCAGACGTGTGCTCTTCCGATCTGATGTCCACGAGGTCTCT
BarSeq_P2_IT027	ATTCCT	CAAGCAGAAGACGGCATACGAGATATTCCTGTGACTGGAGTTCAGACGTGTGCTCTTCCGATCTGATGTCCACGAGGTCTCT
BarSeq_P2_IT028	CAAAAG	CAAGCAGAAGACGGCATACGAGATCAAAAGGTGACTGGAGTTCAGACGTGTGCTCTTCCGATCTGATGTCCACGAGGTCTCT
BarSeq_P2_IT029	CAACTA	CAAGCAGAAGACGGCATACGAGATCAACTAGTGACTGGAGTTCAGACGTGTGCTCTTCCGATCTGATGTCCACGAGGTCTCT
BarSeq_P2_IT030	CACCGG	CAAGCAGAAGACGGCATACGAGATCACCGGGTGACTGGAGTTCAGACGTGTGCTCTTCCGATCTGATGTCCACGAGGTCTCT
BarSeq_P2_IT031	CACGAT	CAAGCAGAAGACGGCATACGAGATCACGATGTGACTGGAGTTCAGACGTGTGCTCTTCCGATCTGATGTCCACGAGGTCTCT
Verify Keio Deletion Colony PCR Primers
Primer Name	Target Locus	Sequence (5' - 3')	Strand
TE-AM-188	∆cfa	CGGTTTTTTCTGCGAGATTTCTCACAAAGC	sense
TE-AM-189	∆cfa	AGAAGCCTGATCTGAAATCGCCCCCG	antisense
TE-AM-180	∆cheZ	ACATCATTGCTGCGGCGCAAGCGG	sense
TE-AM-181	∆cheZ	CCACACATCAAGCATAGTGTGCGTT	antisense
TE-AM-184	∆gadA	TGGACGGGGCGGTGAAACTGATG	sense
TE-AM-185	∆gadA	AAGGCTGGGCATTCGGTTTTTACAAC	antisense
TE-AM-218	∆greA	TTTTGCTTCTGGTCCCGGTAAGGAGTTA	sense
TE-AM-219	∆greA	GTTTTCCGCAGGCAGGAGAGCAAAAT	antisense
TE-AM-214	∆nlpC	TCGAAGGTCACAGAATGCTGATTTCGACC	sense
TE-AM-215	∆nlpC	CATGTTAACCACTTTTTCAGGGGTCCT	antisense
TE-AM-204	∆oppF	GCCGCTGGAAGAGTTTACGCCTG	sense
TE-AM-205	∆oppF	CGTGAAAAAGGGCTGACAACTGTCAGC	antisense
TE-AM-198	∆phoH	GGTAGGCTGGATAAGGCGTTCAC	sense
TE-AM-199	∆phoH	GGCATAAACACCCAAAACAAAGCCCG	antisense
TE-AM-147	∆recT	TGCGAACCCTGTCTGACTGCCTGA	sense
TE-AM-148	∆recT	GGCTTTCACCGTTACTGATGGACAACCA	antisense
TE-AM-206	∆trpA	TTAACCTTTCCGGTCGCGGCGATA	sense
TE-AM-207	∆trpA	GTTAAAATGCCGCCAGCGGAACTGG	antisense
TE-AM-200	∆yafL	AGTTTGTTCAGAAACGATCCGGGATACA	sense
TE-AM-201	∆yafL	GCATCAGGCACCTGCGTACAACTG	antisense
TE-AM-202	∆ybhN	CGGGTAGAAACTGAAAACACGGGG	sense
TE-AM-203	∆ybhN	CTTGTCTGGCAAAGGCATACGCGTTT	antisense
TE-AM-208	∆ycjG	AATCCGCAGACCACCGCGACAAC	sense
TE-AM-209	∆ycjG	TCTTTGCGATGGCAAACTTGCTGCGC	antisense
TE-AM-190	∆ydhZ	GCCGAAGTTGTCAGTGTGAGGATAAGT	sense
TE-AM-191	∆ydhZ	AACTGGACCGCAACTGAAGCAAGAATA	antisense
TE-AM-194	∆yeaY	CATGGAAGAAACTTCCGGGCAAAGAATG	sense
TE-AM-195	∆yeaY	TAAGAATGCAGAAACAGCGGACCAGCC	antisense
TE-AM-196	∆yebC	CAACCGGCAGGCGATTGAACAGTTT	sense
TE-AM-197	∆yebC	CCGAGAATAATAGCCATCACGCGTCTC	antisense
TE-AM-212	∆yeeW	AATAACATTACCCTGGGTAAGTATCCGG	sense
TE-AM-213	∆yeeW	CAACAGTGCTGTTTCTGTGGTTAATGGC	antisense
TE-AM-210	∆yneF	ATTTGCCGCCGCTGTCAGCGAAC	sense
TE-AM-211	∆yneF	AGAAAAGTGTGGCGCGGATCATGG	antisense
TE-AM-139	∆astD	CCATTTCCGCGTGGTGCTGGTGCGTA	sense
TE-AM-140	∆astD	CTACCAGCCCGTCGAAATTGACTTCCC	antisense
TE-AM-168	∆hofP	AGCCGTTTTTCGTTAAGCGTGG	sense
TE-AM-169	∆hofP	TACCGCTGACGTCTGGCGACACGA	antisense
TE-AM-151	∆murP	GTAGCGCAGAGCAAGCGGAAGCGGC	sense
TE-AM-152	∆murP	GACGCTACAACTAACAGCCAGCAGAGAAAGATAG	antisense
TE-AM-141	∆pncA	GCCTTCCTGCAGGAATTACAAGAAGCCAG	sense
TE-AM-142	∆pncA	TGGCCAACGCATTTACGCCTGCGCGG	antisense
TE-AM-155	∆ycfJ	GCCGCGTTGTATCAGGCATCCTTTCAGAC	sense
TE-AM-156	∆ycfJ	CAGCGCACGCGAAGGTGCATCGCTGG	antisense
TE-AM-149	∆ydhP	TCGAGGGAGCGCGTTCTCCCTCGCA	sense
TE-AM-150	∆ydhP	CTGAAGCGCTACGCTTATCAGGCCTAC	antisense
TE-AM-145	∆yebA	AGCGTCGCACGAGGGACATCCG	sense
TE-AM-146	∆yebA	TAGCGGCGCAACTTGCCCCGCACC	antisense
TE-AM-157	∆yebN	GTATGCATGTTTGCTGGGGGCGATGATG	sense
TE-AM-158	∆yebN	GACGCCGTTTGCCTGGCGTGCGAAGCCAG	antisense
TE-AM-170	∆yebS	TCCCGCCATCAGCGCGTTAAAGTCG	sense
TE-AM-171	∆yebS	ATGAACGGCAGCAGCCAGAAAG	antisense
TE-AM-143	∆yedF	TTCGCTCCGGCGCTGGCCACCGA	sense
TE-AM-144	∆yedF	TGAAAAGAATAGGAGTGGGGGCGGGT	antisense
TE-AM-166	∆yeeA	ACTGTTCCCGGTTTGTCCGTCGGA	sense
TE-AM-167	∆yeeA	CTCATAGCTGCCGCAGATGACAATGC	antisense
TE-AM-164	∆ynfM	CCGAAATGCAGCTCTTCCGCAACAG	sense
TE-AM-165	∆ynfM	CGGGAATTGGCTGGCGCTTCGTCTA	antisense
TE-AM-153	∆yoaG	GGTGATCCTTATCGAAGCGGGGCAGTTTGCG	sense
TE-AM-154	∆yoaG	GGCAAGATTTGTGACGAGCATCACGGAGG	antisense
